# Supplementary material for: m6A-Dependent RNA Dynamics in T Cell Differentiation
Source: Genes (Basel). 2019 Jan 8;10(1):28. doi: 10.3390/genes10010028 (PMC6356486; doi:10.3390/genes10010028)
Supplement: Supplementary file 1 [file genes-10-00028-s001.zip]

Archive with 9 entries (8 files):
- Supplementary Files/
- Supplementary Files/File S3.txt
- Supplementary Files/Rep1.narrowPeak
- Supplementary Files/Rep2.narrowPeak
- Supplementary Files/File S1.R
- Supplementary Files/File S4.rds
- Supplementary Files/File S2.R
- Supplementary Files/File S3.rds
- Supplementary Files/README.txt
