# Supplementary material for: m6A-Dependent RNA Dynamics in T Cell Differentiation
Source: Genes (Basel). 2019 Jan 8;10(1):28. doi: 10.3390/genes10010028 (PMC6356486; doi:10.3390/genes10010028)
Supplement: Supplementary file 1 [file genes-10-00028-s001.zip › Supplementary Files/File S3.txt]

Fastq files were downloaded from SRA (SRR_input,SRR_eluate)

We applied fastp to https://github.com/OpenGene/fastp to remove bad quality reads and adapters.

	fastp -i SRR_eluate_R1.fastq.gz -I SRR_eluate_R2.fastq.gz -o SRR_eluate_R1.fastq.gz -O SRR_eluate_R2.fastq.gz &

The same was done for the input sample and also for the second replicate.

We aligned bam files within HTS-flow as explained in the methods of the paper.
Then we used macs2 to call the peaks for both the replicates.

	macs2 callpeak -t eluate1.bam -c input1.bam --name="rip_replicate1" -p 0.001 -g mm  --gsize 170000000 --nomodel

The same was done for the second replicate.
