# Supplementary material for: m6A-Dependent RNA Dynamics in T Cell Differentiation
Source: Genes (Basel). 2019 Jan 8;10(1):28. doi: 10.3390/genes10010028 (PMC6356486; doi:10.3390/genes10010028)
Supplement: Supplementary file 1 [file genes-10-00028-s001.zip › Supplementary Files/Rep1.narrowPeak]

chr1	10102598	10102800	/hpcnfs/data/BA/egaleota/m6atcells/rip_replicate1_peak_1	98	.	5.65341	9.86653	5.83168	36
chr1	15801396	15801600	/hpcnfs/data/BA/egaleota/m6atcells/rip_replicate1_peak_2	98	.	5.65341	9.86653	5.83168	32
chr1	16646726	16646938	/hpcnfs/data/BA/egaleota/m6atcells/rip_replicate1_peak_3	89	.	4.57636	8.90758	4.98200	124
chr1	30893824	30894053	/hpcnfs/data/BA/egaleota/m6atcells/rip_replicate1_peak_4	182	.	8.48012	18.25494	13.54623	83
chr1	30927985	30928188	/hpcnfs/data/BA/egaleota/m6atcells/rip_replicate1_peak_5	97	.	4.81723	9.71381	5.70618	162
chr1	36200281	36200504	/hpcnfs/data/BA/egaleota/m6atcells/rip_replicate1_peak_6	95	.	4.19020	9.56425	5.57647	131
chr1	36377388	36377600	/hpcnfs/data/BA/egaleota/m6atcells/rip_replicate1_peak_7	72	.	3.89229	7.22314	3.47644	60
chr1	36821626	36821826	/hpcnfs/data/BA/egaleota/m6atcells/rip_replicate1_peak_8	54	.	3.88672	5.43779	1.91153	65
chr1	37062327	37062533	/hpcnfs/data/BA/egaleota/m6atcells/rip_replicate1_peak_9	118	.	6.36009	11.83266	7.62220	106
chr1	37417629	37417845	/hpcnfs/data/BA/egaleota/m6atcells/rip_replicate1_peak_10	80	.	4.94674	8.00442	4.16795	53
chr1	37435825	37436049	/hpcnfs/data/BA/egaleota/m6atcells/rip_replicate1_peak_11	100	.	5.35105	10.05059	6.00159	77
chr1	38074710	38074925	/hpcnfs/data/BA/egaleota/m6atcells/rip_replicate1_peak_12	70	.	3.37652	7.01376	3.30877	92
chr1	38092935	38093138	/hpcnfs/data/BA/egaleota/m6atcells/rip_replicate1_peak_13	80	.	3.33685	8.02169	4.18223	53
chr1	38348679	38348879	/hpcnfs/data/BA/egaleota/m6atcells/rip_replicate1_peak_14	80	.	4.94674	8.00442	4.16795	42
chr1	38508958	38509177	/hpcnfs/data/BA/egaleota/m6atcells/rip_replicate1_peak_15	205	.	9.18679	20.54539	15.66621	170
chr1	38554162	38554496	/hpcnfs/data/BA/egaleota/m6atcells/rip_replicate1_peak_16	205	.	9.18679	20.54539	15.66621	136
chr1	38671119	38671554	/hpcnfs/data/BA/egaleota/m6atcells/rip_replicate1_peak_17	62	.	4.24006	6.26022	2.62604	395
chr1	39048179	39048402	/hpcnfs/data/BA/egaleota/m6atcells/rip_replicate1_peak_18	200	.	8.32386	20.01269	15.17276	74
chr1	39052759	39052959	/hpcnfs/data/BA/egaleota/m6atcells/rip_replicate1_peak_19	80	.	4.94674	8.00442	4.16795	40
chr1	40047089	40047307	/hpcnfs/data/BA/egaleota/m6atcells/rip_replicate1_peak_20	164	.	3.04405	16.47874	11.90995	45
chr1	40053963	40054186	/hpcnfs/data/BA/egaleota/m6atcells/rip_replicate1_peak_21	258	.	5.54743	25.81279	20.58096	68
chr1	40066643	40066852	/hpcnfs/data/BA/egaleota/m6atcells/rip_replicate1_peak_22	162	.	6.07323	16.21198	11.65919	89
chr1	40553183	40554214	/hpcnfs/data/BA/egaleota/m6atcells/rip_replicate1_peak_23	338	.	12.16379	33.84070	28.08275	183
chr1	43626818	43627020	/hpcnfs/data/BA/egaleota/m6atcells/rip_replicate1_peak_24	146	.	7.26377	14.67994	10.24932	111
chr1	44047364	44047573	/hpcnfs/data/BA/egaleota/m6atcells/rip_replicate1_peak_25	89	.	5.30007	8.92168	4.98200	119
chr1	46132626	46132833	/hpcnfs/data/BA/egaleota/m6atcells/rip_replicate1_peak_26	63	.	2.96608	6.31238	2.67520	188
chr1	51534172	51534402	/hpcnfs/data/BA/egaleota/m6atcells/rip_replicate1_peak_27	190	.	4.53606	19.01213	14.25103	136
chr1	52694619	52695010	/hpcnfs/data/BA/egaleota/m6atcells/rip_replicate1_peak_28	46	.	3.53338	4.65204	1.24437	137
chr1	52845625	52845843	/hpcnfs/data/BA/egaleota/m6atcells/rip_replicate1_peak_29	116	.	6.22609	11.60165	7.42049	109
chr1	53321628	53322182	/hpcnfs/data/BA/egaleota/m6atcells/rip_replicate1_peak_30	80	.	4.94674	8.00442	4.16795	391
chr1	53830211	53830555	/hpcnfs/data/BA/egaleota/m6atcells/rip_replicate1_peak_31	513	.	11.46225	51.37579	44.53423	169
chr1	54490830	54491035	/hpcnfs/data/BA/egaleota/m6atcells/rip_replicate1_peak_32	89	.	5.30007	8.92168	4.98200	57
chr1	54799194	54799441	/hpcnfs/data/BA/egaleota/m6atcells/rip_replicate1_peak_33	101	.	5.60522	10.14432	6.08845	103
chr1	54816584	54816890	/hpcnfs/data/BA/egaleota/m6atcells/rip_replicate1_peak_34	118	.	6.36009	11.83266	7.62220	163
chr1	54923181	54923504	/hpcnfs/data/BA/egaleota/m6atcells/rip_replicate1_peak_35	200	.	8.32386	20.01269	15.17276	189
chr1	54974150	54974350	/hpcnfs/data/BA/egaleota/m6atcells/rip_replicate1_peak_36	69	.	4.30304	6.90917	3.21360	128
chr1	55134979	55135231	/hpcnfs/data/BA/egaleota/m6atcells/rip_replicate1_peak_37	64	.	2.57428	6.49413	2.84133	80
chr1	56838830	56839112	/hpcnfs/data/BA/egaleota/m6atcells/rip_replicate1_peak_38	222	.	5.51838	22.20370	17.20773	195
chr1	58795928	58796316	/hpcnfs/data/BA/egaleota/m6atcells/rip_replicate1_peak_39	205	.	9.18679	20.54539	15.66621	138
chr1	58813716	58813931	/hpcnfs/data/BA/egaleota/m6atcells/rip_replicate1_peak_40	78	.	2.93510	7.88932	4.08157	33
chr1	58960059	58960267	/hpcnfs/data/BA/egaleota/m6atcells/rip_replicate1_peak_41	100	.	3.60384	10.03707	5.99262	117
chr1	60807012	60807213	/hpcnfs/data/BA/egaleota/m6atcells/rip_replicate1_peak_42	80	.	3.41265	8.01940	4.18136	75
chr1	60967085	60967464	/hpcnfs/data/BA/egaleota/m6atcells/rip_replicate1_peak_43	165	.	4.64756	16.53480	11.96454	187
chr1	60969044	60969244	/hpcnfs/data/BA/egaleota/m6atcells/rip_replicate1_peak_44	79	.	4.10852	7.94756	4.13403	93
chr1	64120831	64121031	/hpcnfs/data/BA/egaleota/m6atcells/rip_replicate1_peak_45	51	.	3.56737	5.13783	1.67664	152
chr1	64125224	64125470	/hpcnfs/data/BA/egaleota/m6atcells/rip_replicate1_peak_46	118	.	5.70807	11.82835	7.62220	89
chr1	64608496	64608701	/hpcnfs/data/BA/egaleota/m6atcells/rip_replicate1_peak_47	66	.	3.85378	6.62468	2.95844	77
chr1	73960769	73961049	/hpcnfs/data/BA/egaleota/m6atcells/rip_replicate1_peak_48	108	.	6.00675	10.83734	6.71483	135
chr1	74326515	74326775	/hpcnfs/data/BA/egaleota/m6atcells/rip_replicate1_peak_49	47	.	3.03662	4.77529	1.35130	161
chr1	74330350	74330601	/hpcnfs/data/BA/egaleota/m6atcells/rip_replicate1_peak_50	136	.	5.46591	13.60498	9.25900	132
chr1	74727900	74728100	/hpcnfs/data/BA/egaleota/m6atcells/rip_replicate1_peak_51	71	.	4.59340	7.11657	3.37628	33
chr1	75212075	75212313	/hpcnfs/data/BA/egaleota/m6atcells/rip_replicate1_peak_52	230	.	5.63100	23.00775	17.95139	129
chr1	80311990	80312190	/hpcnfs/data/BA/egaleota/m6atcells/rip_replicate1_peak_53	71	.	4.59340	7.11657	3.37628	120
chr1	80520123	80520337	/hpcnfs/data/BA/egaleota/m6atcells/rip_replicate1_peak_54	124	.	4.60434	12.48682	8.22886	115
chr1	80564176	80564471	/hpcnfs/data/BA/egaleota/m6atcells/rip_replicate1_peak_55	57	.	3.64907	5.74353	2.19335	102
chr1	80614251	80614461	/hpcnfs/data/BA/egaleota/m6atcells/rip_replicate1_peak_56	80	.	4.94674	8.00442	4.16795	144
chr1	80714533	80714988	/hpcnfs/data/BA/egaleota/m6atcells/rip_replicate1_peak_57	429	.	14.76064	42.93173	36.65867	175
chr1	80739341	80739630	/hpcnfs/data/BA/egaleota/m6atcells/rip_replicate1_peak_58	203	.	8.23533	20.35589	15.49540	174
chr1	82440919	82441161	/hpcnfs/data/BA/egaleota/m6atcells/rip_replicate1_peak_59	138	.	7.06676	13.89179	9.51532	134
chr1	82796347	82796547	/hpcnfs/data/BA/egaleota/m6atcells/rip_replicate1_peak_60	71	.	4.59340	7.11657	3.37628	114
chr1	85008872	85009076	/hpcnfs/data/BA/egaleota/m6atcells/rip_replicate1_peak_61	118	.	6.36009	11.83266	7.62220	44
chr1	87531568	87531805	/hpcnfs/data/BA/egaleota/m6atcells/rip_replicate1_peak_62	128	.	6.71343	12.85120	8.55159	104
chr1	87564340	87564862	/hpcnfs/data/BA/egaleota/m6atcells/rip_replicate1_peak_63	83	.	4.43654	8.32279	4.45077	192
chr1	87570356	87570691	/hpcnfs/data/BA/egaleota/m6atcells/rip_replicate1_peak_64	187	.	4.97953	18.75601	14.01690	144
chr1	87579419	87579620	/hpcnfs/data/BA/egaleota/m6atcells/rip_replicate1_peak_65	80	.	3.92565	8.09562	4.25251	130
chr1	87600352	87600639	/hpcnfs/data/BA/egaleota/m6atcells/rip_replicate1_peak_66	67	.	3.69104	6.79994	3.11397	184
chr1	87804770	87804988	/hpcnfs/data/BA/egaleota/m6atcells/rip_replicate1_peak_67	46	.	1.83519	4.69261	1.28069	22
chr1	87835866	87836214	/hpcnfs/data/BA/egaleota/m6atcells/rip_replicate1_peak_68	193	.	8.83346	19.39170	14.59331	156
chr1	88247215	88247517	/hpcnfs/data/BA/egaleota/m6atcells/rip_replicate1_peak_69	436	.	7.08432	43.69811	37.35432	172
chr1	88252967	88253185	/hpcnfs/data/BA/egaleota/m6atcells/rip_replicate1_peak_70	196	.	2.72297	19.62056	14.81289	158
chr1	88253420	88253624	/hpcnfs/data/BA/egaleota/m6atcells/rip_replicate1_peak_71	225	.	2.73793	22.57203	17.55391	129
chr1	89270648	89270864	/hpcnfs/data/BA/egaleota/m6atcells/rip_replicate1_peak_72	118	.	6.36009	11.83266	7.62220	107
chr1	89275621	89275821	/hpcnfs/data/BA/egaleota/m6atcells/rip_replicate1_peak_73	73	.	4.09464	7.36183	3.60477	68
chr1	89330300	89330520	/hpcnfs/data/BA/egaleota/m6atcells/rip_replicate1_peak_74	178	.	7.72930	17.87857	13.20271	151
chr1	89536065	89536272	/hpcnfs/data/BA/egaleota/m6atcells/rip_replicate1_peak_75	73	.	4.09464	7.36183	3.60477	97
chr1	89574647	89574847	/hpcnfs/data/BA/egaleota/m6atcells/rip_replicate1_peak_76	71	.	4.59340	7.11657	3.37628	110
chr1	89594749	89594949	/hpcnfs/data/BA/egaleota/m6atcells/rip_replicate1_peak_77	66	.	3.14916	6.62940	2.96126	29
chr1	90596959	90597209	/hpcnfs/data/BA/egaleota/m6atcells/rip_replicate1_peak_78	104	.	2.60388	10.40276	6.32760	89
chr1	92846349	92846797	/hpcnfs/data/BA/egaleota/m6atcells/rip_replicate1_peak_79	182	.	8.48012	18.25494	13.54623	322
chr1	93308116	93308451	/hpcnfs/data/BA/egaleota/m6atcells/rip_replicate1_peak_80	78	.	4.67838	7.85607	4.05030	180
chr1	93871935	93872193	/hpcnfs/data/BA/egaleota/m6atcells/rip_replicate1_peak_81	89	.	4.57636	8.90758	4.98200	109
chr1	97523074	97523274	/hpcnfs/data/BA/egaleota/m6atcells/rip_replicate1_peak_82	46	.	3.53338	4.65204	1.24437	79
chr1	107930123	107930367	/hpcnfs/data/BA/egaleota/m6atcells/rip_replicate1_peak_83	81	.	4.33550	8.12322	4.27193	128
chr1	108486565	108486825	/hpcnfs/data/BA/egaleota/m6atcells/rip_replicate1_peak_84	193	.	8.83346	19.39170	14.59331	168
chr1	108564178	108564378	/hpcnfs/data/BA/egaleota/m6atcells/rip_replicate1_peak_85	62	.	4.24006	6.26022	2.62604	115
chr1	108591506	108591706	/hpcnfs/data/BA/egaleota/m6atcells/rip_replicate1_peak_86	83	.	4.75649	8.30496	4.43329	81
chr1	108608856	108609085	/hpcnfs/data/BA/egaleota/m6atcells/rip_replicate1_peak_87	75	.	4.02960	7.50651	3.72641	148
chr1	115800403	115800826	/hpcnfs/data/BA/egaleota/m6atcells/rip_replicate1_peak_88	82	.	3.26598	8.23956	4.38002	250
chr1	123393598	123393798	/hpcnfs/data/BA/egaleota/m6atcells/rip_replicate1_peak_89	80	.	4.94674	8.00442	4.16795	162
chr1	127331702	127331913	/hpcnfs/data/BA/egaleota/m6atcells/rip_replicate1_peak_90	140	.	2.69438	14.02770	9.63945	159
chr1	129171717	129172025	/hpcnfs/data/BA/egaleota/m6atcells/rip_replicate1_peak_91	118	.	6.36009	11.83266	7.62220	152
chr1	132331500	132331842	/hpcnfs/data/BA/egaleota/m6atcells/rip_replicate1_peak_92	205	.	9.18679	20.54539	15.66621	172
chr1	132748433	132748633	/hpcnfs/data/BA/egaleota/m6atcells/rip_replicate1_peak_93	80	.	4.94674	8.00442	4.16795	95
chr1	133163643	133163866	/hpcnfs/data/BA/egaleota/m6atcells/rip_replicate1_peak_94	185	.	6.35581	18.59498	13.86149	109
chr1	133163907	133164209	/hpcnfs/data/BA/egaleota/m6atcells/rip_replicate1_peak_95	77	.	3.77016	7.73484	3.93924	195
chr1	133168955	133169162	/hpcnfs/data/BA/egaleota/m6atcells/rip_replicate1_peak_96	88	.	4.02669	8.88142	4.96713	91
chr1	133470501	133470703	/hpcnfs/data/BA/egaleota/m6atcells/rip_replicate1_peak_97	113	.	5.29895	11.38781	7.22001	82
chr1	134390509	134390788	/hpcnfs/data/BA/egaleota/m6atcells/rip_replicate1_peak_98	87	.	4.82761	8.75320	4.85124	144
chr1	134893010	134893224	/hpcnfs/data/BA/egaleota/m6atcells/rip_replicate1_peak_99	163	.	5.37173	16.38205	11.81857	116
chr1	136319652	136319910	/hpcnfs/data/BA/egaleota/m6atcells/rip_replicate1_peak_100	315	.	6.21694	31.53685	25.93191	77
chr1	136320586	136320809	/hpcnfs/data/BA/egaleota/m6atcells/rip_replicate1_peak_101	189	.	4.68662	18.99182	14.23365	88
chr1	136499045	136499272	/hpcnfs/data/BA/egaleota/m6atcells/rip_replicate1_peak_102	98	.	5.65341	9.86653	5.83168	132
chr1	137052159	137052496	/hpcnfs/data/BA/egaleota/m6atcells/rip_replicate1_peak_103	95	.	4.19020	9.56425	5.57647	181
chr1	137648556	137648871	/hpcnfs/data/BA/egaleota/m6atcells/rip_replicate1_peak_104	94	.	4.03199	9.45225	5.47221	128
chr1	138045979	138046185	/hpcnfs/data/BA/egaleota/m6atcells/rip_replicate1_peak_105	185	.	3.55599	18.57438	13.84555	57
chr1	140030478	140030714	/hpcnfs/data/BA/egaleota/m6atcells/rip_replicate1_peak_106	132	.	6.24749	13.25947	8.93363	172
chr1	140040517	140040717	/hpcnfs/data/BA/egaleota/m6atcells/rip_replicate1_peak_107	85	.	4.89406	8.55029	4.66353	84
chr1	140046164	140046430	/hpcnfs/data/BA/egaleota/m6atcells/rip_replicate1_peak_108	179	.	4.04202	17.93495	13.25723	169
chr1	140058476	140058688	/hpcnfs/data/BA/egaleota/m6atcells/rip_replicate1_peak_109	133	.	5.36325	13.36626	9.03361	44
chr1	145549554	145549765	/hpcnfs/data/BA/egaleota/m6atcells/rip_replicate1_peak_110	70	.	3.37652	7.01376	3.30877	138
chr1	152286364	152286565	/hpcnfs/data/BA/egaleota/m6atcells/rip_replicate1_peak_111	105	.	3.83119	10.51420	6.43050	47
chr1	152287240	152287440	/hpcnfs/data/BA/egaleota/m6atcells/rip_replicate1_peak_112	80	.	4.94674	8.00442	4.16795	102
chr1	153294865	153295070	/hpcnfs/data/BA/egaleota/m6atcells/rip_replicate1_peak_113	138	.	7.06676	13.89179	9.51532	148
chr1	153936997	153937197	/hpcnfs/data/BA/egaleota/m6atcells/rip_replicate1_peak_114	80	.	4.94674	8.00442	4.16795	94
chr1	155303062	155303459	/hpcnfs/data/BA/egaleota/m6atcells/rip_replicate1_peak_115	197	.	5.98564	19.71871	14.90378	197
chr1	155303539	155303852	/hpcnfs/data/BA/egaleota/m6atcells/rip_replicate1_peak_116	244	.	9.81336	24.46079	19.31318	156
chr1	155601462	155601705	/hpcnfs/data/BA/egaleota/m6atcells/rip_replicate1_peak_117	232	.	6.16529	23.20843	18.14550	138
chr1	155756166	155756405	/hpcnfs/data/BA/egaleota/m6atcells/rip_replicate1_peak_118	151	.	5.19031	15.13449	10.66167	194
chr1	157800279	157800479	/hpcnfs/data/BA/egaleota/m6atcells/rip_replicate1_peak_119	47	.	2.59532	4.75757	1.33977	147
chr1	158758464	158758691	/hpcnfs/data/BA/egaleota/m6atcells/rip_replicate1_peak_120	131	.	5.78067	13.13802	8.82241	114
chr1	163179035	163179255	/hpcnfs/data/BA/egaleota/m6atcells/rip_replicate1_peak_121	74	.	4.59220	7.40646	3.64161	134
chr1	164640334	164640659	/hpcnfs/data/BA/egaleota/m6atcells/rip_replicate1_peak_122	69	.	1.78106	6.99548	3.29336	238
chr1	165995686	165995895	/hpcnfs/data/BA/egaleota/m6atcells/rip_replicate1_peak_123	109	.	2.36371	10.95094	6.82086	78
chr1	166012110	166012337	/hpcnfs/data/BA/egaleota/m6atcells/rip_replicate1_peak_124	217	.	3.35697	21.73006	16.76809	72
chr1	167623078	167623573	/hpcnfs/data/BA/egaleota/m6atcells/rip_replicate1_peak_125	193	.	8.83346	19.39170	14.59331	172
chr1	167749276	167749485	/hpcnfs/data/BA/egaleota/m6atcells/rip_replicate1_peak_126	82	.	4.23851	8.21899	4.36177	119
chr1	167767155	167767373	/hpcnfs/data/BA/egaleota/m6atcells/rip_replicate1_peak_127	140	.	6.02153	14.03977	9.64797	76
chr1	167769631	167769907	/hpcnfs/data/BA/egaleota/m6atcells/rip_replicate1_peak_128	103	.	4.14391	10.31498	6.24581	138
chr1	169270266	169270520	/hpcnfs/data/BA/egaleota/m6atcells/rip_replicate1_peak_129	103	.	3.97068	10.39471	6.31979	120
chr1	173059308	173059519	/hpcnfs/data/BA/egaleota/m6atcells/rip_replicate1_peak_130	102	.	3.08663	10.24800	6.18548	152
chr1	173275901	173276101	/hpcnfs/data/BA/egaleota/m6atcells/rip_replicate1_peak_131	111	.	4.85859	11.13865	6.98688	97
chr1	173319407	173319628	/hpcnfs/data/BA/egaleota/m6atcells/rip_replicate1_peak_132	118	.	3.30711	11.88752	7.67105	83
chr1	173334155	173334415	/hpcnfs/data/BA/egaleota/m6atcells/rip_replicate1_peak_133	87	.	3.06995	8.78764	4.88421	90
chr1	173338188	173338437	/hpcnfs/data/BA/egaleota/m6atcells/rip_replicate1_peak_134	45	.	1.56707	4.55353	1.19514	186
chr1	173338560	173338777	/hpcnfs/data/BA/egaleota/m6atcells/rip_replicate1_peak_135	120	.	2.38312	12.00831	7.78277	97
chr1	173518856	173519061	/hpcnfs/data/BA/egaleota/m6atcells/rip_replicate1_peak_136	55	.	2.87532	5.51087	1.97858	166
chr1	173784078	173784404	/hpcnfs/data/BA/egaleota/m6atcells/rip_replicate1_peak_137	74	.	4.59220	7.40646	3.64161	168
chr1	173849710	173849935	/hpcnfs/data/BA/egaleota/m6atcells/rip_replicate1_peak_138	80	.	4.94674	8.00442	4.16795	123
chr1	174047116	174047543	/hpcnfs/data/BA/egaleota/m6atcells/rip_replicate1_peak_139	219	.	6.02448	21.91520	16.93808	74
chr1	178950591	178950791	/hpcnfs/data/BA/egaleota/m6atcells/rip_replicate1_peak_140	83	.	4.75649	8.30496	4.43329	32
chr1	180267198	180267478	/hpcnfs/data/BA/egaleota/m6atcells/rip_replicate1_peak_141	195	.	2.82522	19.59494	14.78823	121
chr1	182263533	182263839	/hpcnfs/data/BA/egaleota/m6atcells/rip_replicate1_peak_142	60	.	2.03254	6.00433	2.42432	178
chr1	182285233	182285493	/hpcnfs/data/BA/egaleota/m6atcells/rip_replicate1_peak_143	59	.	3.61292	5.91316	2.33726	84
chr1	182786009	182786210	/hpcnfs/data/BA/egaleota/m6atcells/rip_replicate1_peak_144	74	.	4.45921	7.47018	3.69485	31
chr1	182792743	182792994	/hpcnfs/data/BA/egaleota/m6atcells/rip_replicate1_peak_145	109	.	5.64833	10.95874	6.82457	119
chr1	183131802	183132060	/hpcnfs/data/BA/egaleota/m6atcells/rip_replicate1_peak_146	240	.	9.89156	24.03373	18.92039	144
chr1	184185533	184185733	/hpcnfs/data/BA/egaleota/m6atcells/rip_replicate1_peak_147	98	.	5.65341	9.86653	5.83168	88
chr1	186669253	186669462	/hpcnfs/data/BA/egaleota/m6atcells/rip_replicate1_peak_148	139	.	4.27956	13.97639	9.59447	171
chr1	189049927	189050196	/hpcnfs/data/BA/egaleota/m6atcells/rip_replicate1_peak_149	124	.	4.60434	12.48682	8.22886	88
chr1	192944991	192945198	/hpcnfs/data/BA/egaleota/m6atcells/rip_replicate1_peak_150	79	.	3.10323	7.91076	4.10160	30
chr1	194954387	194954619	/hpcnfs/data/BA/egaleota/m6atcells/rip_replicate1_peak_151	132	.	4.32554	13.22365	8.90145	168
chr1	195062792	195062995	/hpcnfs/data/BA/egaleota/m6atcells/rip_replicate1_peak_152	80	.	4.94674	8.00442	4.16795	179
chr1	195079776	195079977	/hpcnfs/data/BA/egaleota/m6atcells/rip_replicate1_peak_153	91	.	5.05377	9.16557	5.20549	97
chr1	196940789	196941003	/hpcnfs/data/BA/egaleota/m6atcells/rip_replicate1_peak_154	182	.	8.48012	18.25494	13.54623	50
chr10	3382565	3382898	/hpcnfs/data/BA/egaleota/m6atcells/rip_replicate1_peak_155	304	.	9.87531	30.41869	24.87329	153
chr10	3430668	3430961	/hpcnfs/data/BA/egaleota/m6atcells/rip_replicate1_peak_156	83	.	4.75649	8.30496	4.43329	160
chr10	3450005	3450218	/hpcnfs/data/BA/egaleota/m6atcells/rip_replicate1_peak_157	60	.	3.44150	6.03358	2.44680	79
chr10	5177813	5178024	/hpcnfs/data/BA/egaleota/m6atcells/rip_replicate1_peak_158	128	.	6.71343	12.85120	8.55159	43
chr10	7365261	7365477	/hpcnfs/data/BA/egaleota/m6atcells/rip_replicate1_peak_159	118	.	6.36009	11.83266	7.62220	108
chr10	7675430	7675737	/hpcnfs/data/BA/egaleota/m6atcells/rip_replicate1_peak_160	141	.	5.23775	14.16606	9.76644	175
chr10	12102288	12102510	/hpcnfs/data/BA/egaleota/m6atcells/rip_replicate1_peak_161	161	.	4.61742	16.10045	11.55689	121
chr10	12103527	12103737	/hpcnfs/data/BA/egaleota/m6atcells/rip_replicate1_peak_162	95	.	4.19020	9.56425	5.57647	137
chr10	12116826	12117054	/hpcnfs/data/BA/egaleota/m6atcells/rip_replicate1_peak_163	160	.	7.77344	16.03501	11.49415	112
chr10	12412987	12413221	/hpcnfs/data/BA/egaleota/m6atcells/rip_replicate1_peak_164	315	.	6.21694	31.53685	25.93191	158
chr10	13691134	13691334	/hpcnfs/data/BA/egaleota/m6atcells/rip_replicate1_peak_165	80	.	4.94674	8.00442	4.16795	70
chr10	13732452	13732682	/hpcnfs/data/BA/egaleota/m6atcells/rip_replicate1_peak_166	290	.	11.66016	29.04746	23.60668	105
chr10	17621615	17621815	/hpcnfs/data/BA/egaleota/m6atcells/rip_replicate1_peak_167	120	.	3.49093	12.02073	7.79275	66
chr10	19319536	19319748	/hpcnfs/data/BA/egaleota/m6atcells/rip_replicate1_peak_168	66	.	4.16193	6.66282	2.98687	57
chr10	19840951	19841152	/hpcnfs/data/BA/egaleota/m6atcells/rip_replicate1_peak_169	80	.	4.94674	8.00442	4.16795	76
chr10	19993225	19993439	/hpcnfs/data/BA/egaleota/m6atcells/rip_replicate1_peak_170	125	.	4.88857	12.57051	8.30729	49
chr10	19993623	19993823	/hpcnfs/data/BA/egaleota/m6atcells/rip_replicate1_peak_171	80	.	4.04882	8.09861	4.25251	87
chr10	21983726	21984084	/hpcnfs/data/BA/egaleota/m6atcells/rip_replicate1_peak_172	540	.	12.94804	54.06310	46.97878	193
chr10	23505272	23505491	/hpcnfs/data/BA/egaleota/m6atcells/rip_replicate1_peak_173	116	.	3.63452	11.62973	7.44650	144
chr10	29066299	29066580	/hpcnfs/data/BA/egaleota/m6atcells/rip_replicate1_peak_174	114	.	5.14893	11.43212	7.26186	187
chr10	29067138	29067377	/hpcnfs/data/BA/egaleota/m6atcells/rip_replicate1_peak_175	71	.	3.04074	7.11227	3.37628	105
chr10	33899014	33899214	/hpcnfs/data/BA/egaleota/m6atcells/rip_replicate1_peak_176	46	.	3.53338	4.65204	1.24437	56
chr10	39094045	39094245	/hpcnfs/data/BA/egaleota/m6atcells/rip_replicate1_peak_177	72	.	4.47650	7.20862	3.46512	137
chr10	39125950	39126194	/hpcnfs/data/BA/egaleota/m6atcells/rip_replicate1_peak_178	76	.	4.76460	7.69869	3.90455	167
chr10	39135116	39135316	/hpcnfs/data/BA/egaleota/m6atcells/rip_replicate1_peak_179	74	.	4.45921	7.47018	3.69485	96
chr10	39174900	39175121	/hpcnfs/data/BA/egaleota/m6atcells/rip_replicate1_peak_180	72	.	2.50456	7.20939	3.46553	45
chr10	39206286	39206501	/hpcnfs/data/BA/egaleota/m6atcells/rip_replicate1_peak_181	109	.	5.64833	10.95874	6.82457	84
chr10	40069444	40069683	/hpcnfs/data/BA/egaleota/m6atcells/rip_replicate1_peak_182	124	.	3.38060	12.45305	8.19958	84
chr10	41994169	41994383	/hpcnfs/data/BA/egaleota/m6atcells/rip_replicate1_peak_183	98	.	5.65341	9.86653	5.83168	50
chr10	42481540	42481752	/hpcnfs/data/BA/egaleota/m6atcells/rip_replicate1_peak_184	62	.	3.31724	6.20476	2.60229	51
chr10	42483454	42483691	/hpcnfs/data/BA/egaleota/m6atcells/rip_replicate1_peak_185	83	.	4.75649	8.30496	4.43329	93
chr10	42551488	42551689	/hpcnfs/data/BA/egaleota/m6atcells/rip_replicate1_peak_186	89	.	5.30007	8.92168	4.98200	63
chr10	42600162	42600418	/hpcnfs/data/BA/egaleota/m6atcells/rip_replicate1_peak_187	205	.	9.18679	20.54539	15.66621	107
chr10	42605397	42605605	/hpcnfs/data/BA/egaleota/m6atcells/rip_replicate1_peak_188	58	.	3.86465	5.88469	2.31456	114
chr10	42607052	42607394	/hpcnfs/data/BA/egaleota/m6atcells/rip_replicate1_peak_189	270	.	9.93919	27.02026	21.71464	165
chr10	43694748	43694955	/hpcnfs/data/BA/egaleota/m6atcells/rip_replicate1_peak_190	98	.	5.65341	9.86653	5.83168	64
chr10	53721309	53721509	/hpcnfs/data/BA/egaleota/m6atcells/rip_replicate1_peak_191	83	.	4.75649	8.30496	4.43329	72
chr10	57955178	57955422	/hpcnfs/data/BA/egaleota/m6atcells/rip_replicate1_peak_192	128	.	6.24289	12.83992	8.55159	139
chr10	59412447	59412688	/hpcnfs/data/BA/egaleota/m6atcells/rip_replicate1_peak_193	198	.	4.90857	19.88302	15.05352	114
chr10	59412985	59413257	/hpcnfs/data/BA/egaleota/m6atcells/rip_replicate1_peak_194	66	.	2.16803	6.64042	2.97209	136
chr10	59832383	59832659	/hpcnfs/data/BA/egaleota/m6atcells/rip_replicate1_peak_195	80	.	2.30605	8.06407	4.22285	88
chr10	59833067	59833288	/hpcnfs/data/BA/egaleota/m6atcells/rip_replicate1_peak_196	79	.	2.90201	7.94642	4.13370	114
chr10	60891570	60891796	/hpcnfs/data/BA/egaleota/m6atcells/rip_replicate1_peak_197	58	.	2.42521	5.89637	2.32536	191
chr10	61965480	61965717	/hpcnfs/data/BA/egaleota/m6atcells/rip_replicate1_peak_198	139	.	5.02521	13.96848	9.58783	45
chr10	62061005	62061238	/hpcnfs/data/BA/egaleota/m6atcells/rip_replicate1_peak_199	101	.	2.51569	10.10897	6.05397	171
chr10	62480668	62480868	/hpcnfs/data/BA/egaleota/m6atcells/rip_replicate1_peak_200	113	.	5.29895	11.38781	7.22001	106
chr10	75837347	75837565	/hpcnfs/data/BA/egaleota/m6atcells/rip_replicate1_peak_201	89	.	5.30007	8.92168	4.98200	119
chr10	75871327	75871612	/hpcnfs/data/BA/egaleota/m6atcells/rip_replicate1_peak_202	160	.	7.77344	16.03501	11.49415	136
chr10	75872030	75872249	/hpcnfs/data/BA/egaleota/m6atcells/rip_replicate1_peak_203	229	.	9.89347	22.90110	17.85094	165
chr10	77397659	77397901	/hpcnfs/data/BA/egaleota/m6atcells/rip_replicate1_peak_204	290	.	11.66016	29.04746	23.60668	133
chr10	77625021	77625230	/hpcnfs/data/BA/egaleota/m6atcells/rip_replicate1_peak_205	71	.	4.25965	7.11325	3.37628	43
chr10	77643773	77643973	/hpcnfs/data/BA/egaleota/m6atcells/rip_replicate1_peak_206	74	.	4.45921	7.47018	3.69485	47
chr10	77649873	77650091	/hpcnfs/data/BA/egaleota/m6atcells/rip_replicate1_peak_207	113	.	5.47361	11.37198	7.20781	142
chr10	77863353	77863692	/hpcnfs/data/BA/egaleota/m6atcells/rip_replicate1_peak_208	388	.	6.75962	38.86890	32.81521	180
chr10	79394536	79394746	/hpcnfs/data/BA/egaleota/m6atcells/rip_replicate1_peak_209	118	.	6.36009	11.83266	7.62220	173
chr10	79484293	79484719	/hpcnfs/data/BA/egaleota/m6atcells/rip_replicate1_peak_210	104	.	2.44426	10.42704	6.35035	310
chr10	79620566	79620837	/hpcnfs/data/BA/egaleota/m6atcells/rip_replicate1_peak_211	90	.	3.51555	9.02783	5.08012	133
chr10	79633015	79633249	/hpcnfs/data/BA/egaleota/m6atcells/rip_replicate1_peak_212	87	.	4.82761	8.75320	4.85124	187
chr10	79727796	79728047	/hpcnfs/data/BA/egaleota/m6atcells/rip_replicate1_peak_213	73	.	3.84638	7.38818	3.62569	120
chr10	79750492	79750716	/hpcnfs/data/BA/egaleota/m6atcells/rip_replicate1_peak_214	177	.	5.33988	17.78928	13.12264	108
chr10	79756560	79756796	/hpcnfs/data/BA/egaleota/m6atcells/rip_replicate1_peak_215	140	.	2.01628	14.06050	9.66678	48
chr10	79855713	79855937	/hpcnfs/data/BA/egaleota/m6atcells/rip_replicate1_peak_216	161	.	4.81989	16.12638	11.57995	114
chr10	79861818	79862131	/hpcnfs/data/BA/egaleota/m6atcells/rip_replicate1_peak_217	149	.	7.42010	14.95338	10.49377	148
chr10	80097149	80097433	/hpcnfs/data/BA/egaleota/m6atcells/rip_replicate1_peak_218	200	.	4.16811	20.01384	15.17329	134
chr10	80290553	80290772	/hpcnfs/data/BA/egaleota/m6atcells/rip_replicate1_peak_219	95	.	4.45370	9.58070	5.58962	172
chr10	80644888	80645256	/hpcnfs/data/BA/egaleota/m6atcells/rip_replicate1_peak_220	113	.	1.84224	11.34608	7.18429	61
chr10	81028612	81028985	/hpcnfs/data/BA/egaleota/m6atcells/rip_replicate1_peak_221	39	.	1.56315	3.91917	0.63665	23
chr10	82417804	82418033	/hpcnfs/data/BA/egaleota/m6atcells/rip_replicate1_peak_222	229	.	9.89347	22.90110	17.85094	101
chr10	84188606	84188838	/hpcnfs/data/BA/egaleota/m6atcells/rip_replicate1_peak_223	180	.	6.47811	18.02133	13.33533	126
chr10	84380389	84380682	/hpcnfs/data/BA/egaleota/m6atcells/rip_replicate1_peak_224	66	.	3.85378	6.62468	2.95844	141
chr10	89101989	89102219	/hpcnfs/data/BA/egaleota/m6atcells/rip_replicate1_peak_225	74	.	4.45921	7.47018	3.69485	46
chr10	92710468	92710696	/hpcnfs/data/BA/egaleota/m6atcells/rip_replicate1_peak_226	53	.	3.23906	5.39174	1.90173	124
chr10	94041924	94042126	/hpcnfs/data/BA/egaleota/m6atcells/rip_replicate1_peak_227	66	.	4.16193	6.66282	2.98687	76
chr10	94327374	94327574	/hpcnfs/data/BA/egaleota/m6atcells/rip_replicate1_peak_228	51	.	3.56737	5.13783	1.67664	42
chr10	107651482	107651716	/hpcnfs/data/BA/egaleota/m6atcells/rip_replicate1_peak_229	198	.	5.18052	19.84450	15.01721	89
chr10	107678248	107678455	/hpcnfs/data/BA/egaleota/m6atcells/rip_replicate1_peak_230	132	.	4.51836	13.20157	8.88238	69
chr10	110931312	110931523	/hpcnfs/data/BA/egaleota/m6atcells/rip_replicate1_peak_231	188	.	5.83216	18.86748	14.11933	44
chr10	112363979	112364206	/hpcnfs/data/BA/egaleota/m6atcells/rip_replicate1_peak_232	116	.	4.80372	11.68328	7.49772	158
chr10	114679455	114679748	/hpcnfs/data/BA/egaleota/m6atcells/rip_replicate1_peak_233	74	.	4.45921	7.47018	3.69485	157
chr10	114682628	114682888	/hpcnfs/data/BA/egaleota/m6atcells/rip_replicate1_peak_234	88	.	4.25126	8.82976	4.92007	135
chr10	114822778	114822981	/hpcnfs/data/BA/egaleota/m6atcells/rip_replicate1_peak_235	78	.	4.67838	7.85607	4.05030	129
chr10	116345904	116346130	/hpcnfs/data/BA/egaleota/m6atcells/rip_replicate1_peak_236	80	.	4.94674	8.00442	4.16795	136
chr10	116360939	116361366	/hpcnfs/data/BA/egaleota/m6atcells/rip_replicate1_peak_237	83	.	4.75649	8.30496	4.43329	222
chr10	118305825	118306026	/hpcnfs/data/BA/egaleota/m6atcells/rip_replicate1_peak_238	71	.	4.59340	7.11657	3.37628	143
chr10	119665063	119665368	/hpcnfs/data/BA/egaleota/m6atcells/rip_replicate1_peak_239	66	.	2.65975	6.67334	2.99656	159
chr10	120415278	120415747	/hpcnfs/data/BA/egaleota/m6atcells/rip_replicate1_peak_240	92	.	4.89263	9.20086	5.23664	111
chr10	120849283	120849506	/hpcnfs/data/BA/egaleota/m6atcells/rip_replicate1_peak_241	228	.	5.81884	22.87933	17.84218	122
chr10	122117750	122118451	/hpcnfs/data/BA/egaleota/m6atcells/rip_replicate1_peak_242	116	.	6.22609	11.60165	7.42049	335
chr10	122317827	122318044	/hpcnfs/data/BA/egaleota/m6atcells/rip_replicate1_peak_243	83	.	4.75649	8.30496	4.43329	68
chr10	126512385	126512586	/hpcnfs/data/BA/egaleota/m6atcells/rip_replicate1_peak_244	73	.	2.84615	7.37579	3.61669	116
chr10	126520092	126520473	/hpcnfs/data/BA/egaleota/m6atcells/rip_replicate1_peak_245	54	.	3.77986	5.49765	1.96711	128
chr10	126529496	126529740	/hpcnfs/data/BA/egaleota/m6atcells/rip_replicate1_peak_246	112	.	4.75748	11.23931	7.08259	99
chr10	126535284	126535625	/hpcnfs/data/BA/egaleota/m6atcells/rip_replicate1_peak_247	214	.	3.38234	21.49447	16.55350	187
chr10	126724487	126724696	/hpcnfs/data/BA/egaleota/m6atcells/rip_replicate1_peak_248	98	.	5.65341	9.86653	5.83168	78
chr10	127103487	127103695	/hpcnfs/data/BA/egaleota/m6atcells/rip_replicate1_peak_249	66	.	4.16193	6.66282	2.98687	83
chr10	127561343	127561613	/hpcnfs/data/BA/egaleota/m6atcells/rip_replicate1_peak_250	65	.	2.77371	6.59669	2.93743	131
chr10	127787561	127787761	/hpcnfs/data/BA/egaleota/m6atcells/rip_replicate1_peak_251	111	.	4.85859	11.13865	6.98688	84
chr10	127832139	127832486	/hpcnfs/data/BA/egaleota/m6atcells/rip_replicate1_peak_252	138	.	7.06676	13.89179	9.51532	163
chr10	127921189	127921436	/hpcnfs/data/BA/egaleota/m6atcells/rip_replicate1_peak_253	263	.	6.08148	26.30769	21.05014	99
chr10	127929105	127929308	/hpcnfs/data/BA/egaleota/m6atcells/rip_replicate1_peak_254	186	.	2.94101	18.62333	13.88816	160
chr10	127985075	127985288	/hpcnfs/data/BA/egaleota/m6atcells/rip_replicate1_peak_255	223	.	2.48014	22.35318	17.34920	142
chr10	128107654	128107854	/hpcnfs/data/BA/egaleota/m6atcells/rip_replicate1_peak_256	54	.	3.88672	5.43779	1.91153	92
chr10	128164532	128164784	/hpcnfs/data/BA/egaleota/m6atcells/rip_replicate1_peak_257	105	.	3.60514	10.53332	6.44806	86
chr10	128203060	128203278	/hpcnfs/data/BA/egaleota/m6atcells/rip_replicate1_peak_258	92	.	3.58402	9.23913	5.27157	54
chr10	128243767	128244048	/hpcnfs/data/BA/egaleota/m6atcells/rip_replicate1_peak_259	81	.	3.06065	8.16028	4.30709	99
chr10	128321736	128321965	/hpcnfs/data/BA/egaleota/m6atcells/rip_replicate1_peak_260	131	.	5.78067	13.13802	8.82241	67
chr10	129769269	129769469	/hpcnfs/data/BA/egaleota/m6atcells/rip_replicate1_peak_261	71	.	4.59340	7.11657	3.37628	56
chr10	129770243	129770443	/hpcnfs/data/BA/egaleota/m6atcells/rip_replicate1_peak_262	71	.	4.59340	7.11657	3.37628	34
chr11	3121229	3121445	/hpcnfs/data/BA/egaleota/m6atcells/rip_replicate1_peak_263	193	.	8.83346	19.39170	14.59331	58
chr11	3584684	3584888	/hpcnfs/data/BA/egaleota/m6atcells/rip_replicate1_peak_264	108	.	6.00675	10.83734	6.71483	92
chr11	3877646	3877958	/hpcnfs/data/BA/egaleota/m6atcells/rip_replicate1_peak_265	420	.	11.13426	42.03251	35.81047	163
chr11	4689548	4689750	/hpcnfs/data/BA/egaleota/m6atcells/rip_replicate1_peak_266	149	.	7.42010	14.95338	10.49377	120
chr11	4793744	4793944	/hpcnfs/data/BA/egaleota/m6atcells/rip_replicate1_peak_267	36	.	2.63173	3.62471	0.42215	63
chr11	4970071	4970320	/hpcnfs/data/BA/egaleota/m6atcells/rip_replicate1_peak_268	224	.	3.28925	22.45231	17.44255	181
chr11	4982087	4982341	/hpcnfs/data/BA/egaleota/m6atcells/rip_replicate1_peak_269	215	.	6.82219	21.57229	16.62578	152
chr11	5870138	5870338	/hpcnfs/data/BA/egaleota/m6atcells/rip_replicate1_peak_270	62	.	4.24006	6.26022	2.62604	156
chr11	6369794	6369997	/hpcnfs/data/BA/egaleota/m6atcells/rip_replicate1_peak_271	106	.	4.27843	10.67370	6.57528	91
chr11	6446952	6447170	/hpcnfs/data/BA/egaleota/m6atcells/rip_replicate1_peak_272	128	.	6.71343	12.85120	8.55159	102
chr11	6470032	6470294	/hpcnfs/data/BA/egaleota/m6atcells/rip_replicate1_peak_273	314	.	5.43835	31.46959	25.87132	100
chr11	8333778	8334041	/hpcnfs/data/BA/egaleota/m6atcells/rip_replicate1_peak_274	82	.	4.92021	8.27523	4.41202	121
chr11	11596308	11596516	/hpcnfs/data/BA/egaleota/m6atcells/rip_replicate1_peak_275	185	.	5.47680	18.59371	13.86025	71
chr11	11614742	11615024	/hpcnfs/data/BA/egaleota/m6atcells/rip_replicate1_peak_276	41	.	1.93488	4.18185	0.86692	257
chr11	11615191	11615648	/hpcnfs/data/BA/egaleota/m6atcells/rip_replicate1_peak_277	77	.	2.50758	7.79130	3.99407	359
chr11	11662418	11662641	/hpcnfs/data/BA/egaleota/m6atcells/rip_replicate1_peak_278	114	.	4.58775	11.47608	7.30113	145
chr11	17134752	17134978	/hpcnfs/data/BA/egaleota/m6atcells/rip_replicate1_peak_279	136	.	6.91788	13.63250	9.28253	102
chr11	20101496	20101771	/hpcnfs/data/BA/egaleota/m6atcells/rip_replicate1_peak_280	95	.	4.45370	9.58070	5.58962	129
chr11	20105289	20105489	/hpcnfs/data/BA/egaleota/m6atcells/rip_replicate1_peak_281	46	.	3.53338	4.65204	1.24437	62
chr11	21034178	21034378	/hpcnfs/data/BA/egaleota/m6atcells/rip_replicate1_peak_282	57	.	3.95662	5.79301	2.23746	108
chr11	21219969	21220169	/hpcnfs/data/BA/egaleota/m6atcells/rip_replicate1_peak_283	118	.	6.36009	11.83266	7.62220	68
chr11	22750969	22751169	/hpcnfs/data/BA/egaleota/m6atcells/rip_replicate1_peak_284	71	.	4.59340	7.11657	3.37628	145
chr11	23263959	23264185	/hpcnfs/data/BA/egaleota/m6atcells/rip_replicate1_peak_285	173	.	3.63987	17.37393	12.73462	68
chr11	29072992	29073476	/hpcnfs/data/BA/egaleota/m6atcells/rip_replicate1_peak_286	178	.	7.72930	17.87857	13.20271	139
chr11	30847940	30848162	/hpcnfs/data/BA/egaleota/m6atcells/rip_replicate1_peak_287	71	.	4.25965	7.11325	3.37628	117
chr11	30927394	30927615	/hpcnfs/data/BA/egaleota/m6atcells/rip_replicate1_peak_288	89	.	5.30007	8.92168	4.98200	130
chr11	32496710	32496916	/hpcnfs/data/BA/egaleota/m6atcells/rip_replicate1_peak_289	182	.	4.75828	18.27389	13.56323	79
chr11	33654619	33654833	/hpcnfs/data/BA/egaleota/m6atcells/rip_replicate1_peak_290	82	.	3.68347	8.28291	4.41770	182
chr11	33954432	33954673	/hpcnfs/data/BA/egaleota/m6atcells/rip_replicate1_peak_291	233	.	6.96658	23.34821	18.27161	74
chr11	33955444	33955702	/hpcnfs/data/BA/egaleota/m6atcells/rip_replicate1_peak_292	139	.	4.65528	13.93622	9.55615	63
chr11	34256946	34257224	/hpcnfs/data/BA/egaleota/m6atcells/rip_replicate1_peak_293	83	.	4.75649	8.30496	4.43329	111
chr11	34284832	34285084	/hpcnfs/data/BA/egaleota/m6atcells/rip_replicate1_peak_294	82	.	3.68347	8.28291	4.41770	144
chr11	34320039	34320239	/hpcnfs/data/BA/egaleota/m6atcells/rip_replicate1_peak_295	91	.	4.12922	9.12822	5.17497	54
chr11	34382953	34383172	/hpcnfs/data/BA/egaleota/m6atcells/rip_replicate1_peak_296	118	.	6.36009	11.83266	7.62220	97
chr11	35629003	35629213	/hpcnfs/data/BA/egaleota/m6atcells/rip_replicate1_peak_297	98	.	5.65341	9.86653	5.83168	147
chr11	44480181	44480381	/hpcnfs/data/BA/egaleota/m6atcells/rip_replicate1_peak_298	71	.	4.59340	7.11657	3.37628	16
chr11	45665591	45665824	/hpcnfs/data/BA/egaleota/m6atcells/rip_replicate1_peak_299	189	.	8.02658	18.93778	14.18335	89
chr11	45681580	45681842	/hpcnfs/data/BA/egaleota/m6atcells/rip_replicate1_peak_300	114	.	5.14893	11.43212	7.26186	125
chr11	45686809	45687073	/hpcnfs/data/BA/egaleota/m6atcells/rip_replicate1_peak_301	69	.	4.30304	6.90917	3.21360	112
chr11	46031653	46031853	/hpcnfs/data/BA/egaleota/m6atcells/rip_replicate1_peak_302	71	.	4.59340	7.11657	3.37628	37
chr11	46033353	46033631	/hpcnfs/data/BA/egaleota/m6atcells/rip_replicate1_peak_303	46	.	3.53338	4.65204	1.24437	45
chr11	46065797	46066012	/hpcnfs/data/BA/egaleota/m6atcells/rip_replicate1_peak_304	89	.	4.57636	8.90758	4.98200	93
chr11	46151458	46151670	/hpcnfs/data/BA/egaleota/m6atcells/rip_replicate1_peak_305	344	.	5.55748	34.43836	28.63687	132
chr11	46164348	46164665	/hpcnfs/data/BA/egaleota/m6atcells/rip_replicate1_peak_306	110	.	4.97348	11.05324	6.90826	165
chr11	46196651	46196954	/hpcnfs/data/BA/egaleota/m6atcells/rip_replicate1_peak_307	147	.	4.52023	14.79867	10.36054	149
chr11	48629565	48629998	/hpcnfs/data/BA/egaleota/m6atcells/rip_replicate1_peak_308	201	.	6.45989	20.17257	15.32104	174
chr11	49525697	49526164	/hpcnfs/data/BA/egaleota/m6atcells/rip_replicate1_peak_309	178	.	6.98498	17.80925	13.13933	160
chr11	49690666	49690866	/hpcnfs/data/BA/egaleota/m6atcells/rip_replicate1_peak_310	62	.	4.24006	6.26022	2.62604	79
chr11	50138822	50139049	/hpcnfs/data/BA/egaleota/m6atcells/rip_replicate1_peak_311	211	.	4.65457	21.16283	16.23926	163
chr11	50195021	50195236	/hpcnfs/data/BA/egaleota/m6atcells/rip_replicate1_peak_312	173	.	3.63987	17.37393	12.73462	75
chr11	51547759	51547993	/hpcnfs/data/BA/egaleota/m6atcells/rip_replicate1_peak_313	71	.	4.59340	7.11657	3.37628	101
chr11	51912501	51912740	/hpcnfs/data/BA/egaleota/m6atcells/rip_replicate1_peak_314	51	.	2.19149	5.15426	1.69244	47
chr11	52087904	52088423	/hpcnfs/data/BA/egaleota/m6atcells/rip_replicate1_peak_315	241	.	7.07963	24.12822	18.99939	132
chr11	52088641	52088949	/hpcnfs/data/BA/egaleota/m6atcells/rip_replicate1_peak_316	122	.	4.65345	12.29491	8.05006	119
chr11	52094009	52094303	/hpcnfs/data/BA/egaleota/m6atcells/rip_replicate1_peak_317	96	.	3.41355	9.62620	5.62814	128
chr11	52202459	52202660	/hpcnfs/data/BA/egaleota/m6atcells/rip_replicate1_peak_318	81	.	3.84102	8.16299	4.30709	107
chr11	53079271	53079489	/hpcnfs/data/BA/egaleota/m6atcells/rip_replicate1_peak_319	168	.	4.94347	16.87994	12.28055	126
chr11	53083026	53083238	/hpcnfs/data/BA/egaleota/m6atcells/rip_replicate1_peak_320	170	.	4.15587	17.03752	12.43077	153
chr11	54298226	54298487	/hpcnfs/data/BA/egaleota/m6atcells/rip_replicate1_peak_321	89	.	5.30007	8.92168	4.98200	94
chr11	54467282	54467482	/hpcnfs/data/BA/egaleota/m6atcells/rip_replicate1_peak_322	74	.	4.45921	7.47018	3.69485	113
chr11	54469840	54470040	/hpcnfs/data/BA/egaleota/m6atcells/rip_replicate1_peak_323	80	.	4.94674	8.00442	4.16795	162
chr11	54817098	54817387	/hpcnfs/data/BA/egaleota/m6atcells/rip_replicate1_peak_324	163	.	6.70691	16.31929	11.75831	141
chr11	58005285	58005532	/hpcnfs/data/BA/egaleota/m6atcells/rip_replicate1_peak_325	128	.	6.24289	12.83992	8.55159	92
chr11	60052841	60053057	/hpcnfs/data/BA/egaleota/m6atcells/rip_replicate1_peak_326	128	.	6.71343	12.85120	8.55159	97
chr11	61468592	61468792	/hpcnfs/data/BA/egaleota/m6atcells/rip_replicate1_peak_327	71	.	4.59340	7.11657	3.37628	145
chr11	61474303	61474531	/hpcnfs/data/BA/egaleota/m6atcells/rip_replicate1_peak_328	66	.	3.85378	6.62468	2.95844	35
chr11	61713371	61713572	/hpcnfs/data/BA/egaleota/m6atcells/rip_replicate1_peak_329	80	.	4.94674	8.00442	4.16795	124
chr11	63724818	63725035	/hpcnfs/data/BA/egaleota/m6atcells/rip_replicate1_peak_330	108	.	6.00675	10.83734	6.71483	121
chr11	63787760	63787963	/hpcnfs/data/BA/egaleota/m6atcells/rip_replicate1_peak_331	89	.	5.30007	8.92168	4.98200	50
chr11	68266085	68266285	/hpcnfs/data/BA/egaleota/m6atcells/rip_replicate1_peak_332	71	.	4.59340	7.11657	3.37628	104
chr11	68915823	68916030	/hpcnfs/data/BA/egaleota/m6atcells/rip_replicate1_peak_333	106	.	5.66979	10.62511	6.52995	90
chr11	69173972	69174239	/hpcnfs/data/BA/egaleota/m6atcells/rip_replicate1_peak_334	296	.	5.78125	29.61345	24.13697	112
chr11	69174394	69174611	/hpcnfs/data/BA/egaleota/m6atcells/rip_replicate1_peak_335	171	.	4.32992	17.19674	12.56800	153
chr11	69182464	69182887	/hpcnfs/data/BA/egaleota/m6atcells/rip_replicate1_peak_336	221	.	3.52197	22.16190	17.17073	263
chr11	69217857	69218090	/hpcnfs/data/BA/egaleota/m6atcells/rip_replicate1_peak_337	134	.	4.13286	13.46165	9.12368	91
chr11	69463268	69463468	/hpcnfs/data/BA/egaleota/m6atcells/rip_replicate1_peak_338	80	.	4.94674	8.00442	4.16795	149
chr11	69466645	69466883	/hpcnfs/data/BA/egaleota/m6atcells/rip_replicate1_peak_339	98	.	5.65341	9.86653	5.83168	75
chr11	69470114	69470417	/hpcnfs/data/BA/egaleota/m6atcells/rip_replicate1_peak_340	128	.	6.71343	12.85120	8.55159	163
chr11	69591711	69592209	/hpcnfs/data/BA/egaleota/m6atcells/rip_replicate1_peak_341	206	.	5.29314	20.62190	15.73526	137
chr11	69702783	69702999	/hpcnfs/data/BA/egaleota/m6atcells/rip_replicate1_peak_342	92	.	3.20276	9.29717	5.32478	170
chr11	69808369	69808574	/hpcnfs/data/BA/egaleota/m6atcells/rip_replicate1_peak_343	122	.	3.80665	12.27768	8.03313	45
chr11	69812330	69812554	/hpcnfs/data/BA/egaleota/m6atcells/rip_replicate1_peak_344	65	.	2.13834	6.56420	2.90863	68
chr11	70207544	70207831	/hpcnfs/data/BA/egaleota/m6atcells/rip_replicate1_peak_345	258	.	5.54743	25.81279	20.58096	206
chr11	70465384	70465585	/hpcnfs/data/BA/egaleota/m6atcells/rip_replicate1_peak_346	216	.	3.13492	21.63025	16.68021	146
chr11	70539741	70540038	/hpcnfs/data/BA/egaleota/m6atcells/rip_replicate1_peak_347	92	.	3.58402	9.23913	5.27157	140
chr11	70542483	70542920	/hpcnfs/data/BA/egaleota/m6atcells/rip_replicate1_peak_348	109	.	5.25765	10.94379	6.81384	80
chr11	70840532	70840733	/hpcnfs/data/BA/egaleota/m6atcells/rip_replicate1_peak_349	53	.	3.23906	5.39174	1.90173	21
chr11	72261161	72261704	/hpcnfs/data/BA/egaleota/m6atcells/rip_replicate1_peak_350	144	.	3.89327	14.48888	10.07095	316
chr11	72774854	72775081	/hpcnfs/data/BA/egaleota/m6atcells/rip_replicate1_peak_351	76	.	2.96500	7.62555	3.83935	70
chr11	72806341	72806611	/hpcnfs/data/BA/egaleota/m6atcells/rip_replicate1_peak_352	59	.	2.57933	5.91451	2.33803	82
chr11	74487771	74487972	/hpcnfs/data/BA/egaleota/m6atcells/rip_replicate1_peak_353	66	.	3.85378	6.62468	2.95844	50
chr11	74537597	74537814	/hpcnfs/data/BA/egaleota/m6atcells/rip_replicate1_peak_354	148	.	6.83745	14.80111	10.36054	130
chr11	74644476	74644712	/hpcnfs/data/BA/egaleota/m6atcells/rip_replicate1_peak_355	175	.	6.48248	17.59339	12.94054	60
chr11	74657675	74657875	/hpcnfs/data/BA/egaleota/m6atcells/rip_replicate1_peak_356	54	.	3.88672	5.43779	1.91153	32
chr11	74715596	74715805	/hpcnfs/data/BA/egaleota/m6atcells/rip_replicate1_peak_357	127	.	5.26347	12.76649	8.48813	95
chr11	74742885	74743152	/hpcnfs/data/BA/egaleota/m6atcells/rip_replicate1_peak_358	129	.	3.90682	12.91850	8.61578	123
chr11	75264208	75264587	/hpcnfs/data/BA/egaleota/m6atcells/rip_replicate1_peak_359	149	.	7.42010	14.95338	10.49377	198
chr11	75401737	75401996	/hpcnfs/data/BA/egaleota/m6atcells/rip_replicate1_peak_360	114	.	3.40781	11.43662	7.26578	73
chr11	75565507	75565707	/hpcnfs/data/BA/egaleota/m6atcells/rip_replicate1_peak_361	334	.	5.19695	33.46731	27.73200	70
chr11	75832743	75833231	/hpcnfs/data/BA/egaleota/m6atcells/rip_replicate1_peak_362	219	.	4.48296	21.94494	16.96543	402
chr11	75992820	75993066	/hpcnfs/data/BA/egaleota/m6atcells/rip_replicate1_peak_363	100	.	5.35105	10.05059	6.00159	185
chr11	77421099	77421336	/hpcnfs/data/BA/egaleota/m6atcells/rip_replicate1_peak_364	118	.	6.36009	11.83266	7.62220	77
chr11	77659931	77660136	/hpcnfs/data/BA/egaleota/m6atcells/rip_replicate1_peak_365	158	.	6.50326	15.89319	11.36822	66
chr11	77796729	77796996	/hpcnfs/data/BA/egaleota/m6atcells/rip_replicate1_peak_366	113	.	5.29895	11.38781	7.22001	98
chr11	79498930	79499130	/hpcnfs/data/BA/egaleota/m6atcells/rip_replicate1_peak_367	80	.	4.94674	8.00442	4.16795	117
chr11	79500135	79500345	/hpcnfs/data/BA/egaleota/m6atcells/rip_replicate1_peak_368	111	.	4.85859	11.13865	6.98688	91
chr11	79507486	79507694	/hpcnfs/data/BA/egaleota/m6atcells/rip_replicate1_peak_369	58	.	3.14422	5.80037	2.24385	142
chr11	79507816	79508020	/hpcnfs/data/BA/egaleota/m6atcells/rip_replicate1_peak_370	132	.	4.51836	13.20157	8.88238	122
chr11	82769875	82770075	/hpcnfs/data/BA/egaleota/m6atcells/rip_replicate1_peak_371	110	.	3.53887	11.02205	6.88479	98
chr11	82776421	82776692	/hpcnfs/data/BA/egaleota/m6atcells/rip_replicate1_peak_372	116	.	3.63452	11.62973	7.44650	158
chr11	82811300	82811500	/hpcnfs/data/BA/egaleota/m6atcells/rip_replicate1_peak_373	80	.	4.94674	8.00442	4.16795	127
chr11	83302473	83302673	/hpcnfs/data/BA/egaleota/m6atcells/rip_replicate1_peak_374	71	.	4.59340	7.11657	3.37628	106
chr11	83317848	83318081	/hpcnfs/data/BA/egaleota/m6atcells/rip_replicate1_peak_375	61	.	3.75547	6.18399	2.58546	165
chr11	83318137	83318725	/hpcnfs/data/BA/egaleota/m6atcells/rip_replicate1_peak_376	490	.	11.34846	49.08534	42.45274	300
chr11	83756879	83757079	/hpcnfs/data/BA/egaleota/m6atcells/rip_replicate1_peak_377	113	.	5.29895	11.38781	7.22001	61
chr11	84683275	84683558	/hpcnfs/data/BA/egaleota/m6atcells/rip_replicate1_peak_378	168	.	7.43202	16.83562	12.24357	133
chr11	86443992	86444204	/hpcnfs/data/BA/egaleota/m6atcells/rip_replicate1_peak_379	62	.	2.57664	6.20432	2.60229	162
chr11	87262260	87262475	/hpcnfs/data/BA/egaleota/m6atcells/rip_replicate1_peak_380	187	.	7.22584	18.78944	14.04663	60
chr11	87569787	87570075	/hpcnfs/data/BA/egaleota/m6atcells/rip_replicate1_peak_381	178	.	4.73198	17.83888	13.16801	114
chr11	87570201	87570480	/hpcnfs/data/BA/egaleota/m6atcells/rip_replicate1_peak_382	233	.	4.90392	23.33023	18.25506	108
chr11	87793079	87793692	/hpcnfs/data/BA/egaleota/m6atcells/rip_replicate1_peak_383	155	.	5.21825	15.57736	11.07766	483
chr11	87794316	87794543	/hpcnfs/data/BA/egaleota/m6atcells/rip_replicate1_peak_384	74	.	3.66642	7.49026	3.71156	118
chr11	88277137	88277337	/hpcnfs/data/BA/egaleota/m6atcells/rip_replicate1_peak_385	62	.	4.24006	6.26022	2.62604	23
chr11	88870590	88870802	/hpcnfs/data/BA/egaleota/m6atcells/rip_replicate1_peak_386	165	.	3.63161	16.58229	12.00994	51
chr11	94854037	94854319	/hpcnfs/data/BA/egaleota/m6atcells/rip_replicate1_peak_387	240	.	4.70344	24.04603	18.93132	110
chr11	94859380	94859600	/hpcnfs/data/BA/egaleota/m6atcells/rip_replicate1_peak_388	122	.	6.14720	12.25859	8.01610	86
chr11	94863412	94863617	/hpcnfs/data/BA/egaleota/m6atcells/rip_replicate1_peak_389	104	.	3.44323	10.42574	6.34910	35
chr11	95198569	95198781	/hpcnfs/data/BA/egaleota/m6atcells/rip_replicate1_peak_390	80	.	4.94674	8.00442	4.16795	58
chr11	95354030	95354250	/hpcnfs/data/BA/egaleota/m6atcells/rip_replicate1_peak_391	183	.	4.95528	18.31767	13.60323	111
chr11	95528320	95528522	/hpcnfs/data/BA/egaleota/m6atcells/rip_replicate1_peak_392	98	.	5.65341	9.86653	5.83168	89
chr11	95539415	95539615	/hpcnfs/data/BA/egaleota/m6atcells/rip_replicate1_peak_393	89	.	5.30007	8.92168	4.98200	67
chr11	95693635	95693843	/hpcnfs/data/BA/egaleota/m6atcells/rip_replicate1_peak_394	78	.	2.93510	7.88932	4.08157	155
chr11	95706382	95706584	/hpcnfs/data/BA/egaleota/m6atcells/rip_replicate1_peak_395	118	.	5.70807	11.82835	7.62220	126
chr11	95911048	95911307	/hpcnfs/data/BA/egaleota/m6atcells/rip_replicate1_peak_396	93	.	3.89619	9.36857	5.39310	167
chr11	96331395	96331602	/hpcnfs/data/BA/egaleota/m6atcells/rip_replicate1_peak_397	89	.	5.30007	8.92168	4.98200	95
chr11	96369504	96369707	/hpcnfs/data/BA/egaleota/m6atcells/rip_replicate1_peak_398	80	.	4.94674	8.00442	4.16795	92
chr11	96467154	96467432	/hpcnfs/data/BA/egaleota/m6atcells/rip_replicate1_peak_399	58	.	3.45981	5.84423	2.28204	125
chr11	96500502	96501261	/hpcnfs/data/BA/egaleota/m6atcells/rip_replicate1_peak_400	436	.	15.54688	43.65200	37.31033	536
chr11	96540015	96540238	/hpcnfs/data/BA/egaleota/m6atcells/rip_replicate1_peak_401	110	.	5.90426	11.04040	6.89643	87
chr11	96563948	96564241	/hpcnfs/data/BA/egaleota/m6atcells/rip_replicate1_peak_402	217	.	9.54013	21.71539	16.75390	126
chr11	96595695	96595895	/hpcnfs/data/BA/egaleota/m6atcells/rip_replicate1_peak_403	108	.	6.00675	10.83734	6.71483	121
chr11	96680001	96680210	/hpcnfs/data/BA/egaleota/m6atcells/rip_replicate1_peak_404	65	.	2.33661	6.52980	2.87506	126
chr11	96689158	96689416	/hpcnfs/data/BA/egaleota/m6atcells/rip_replicate1_peak_405	101	.	4.87312	10.16074	6.10281	156
chr11	97255120	97255321	/hpcnfs/data/BA/egaleota/m6atcells/rip_replicate1_peak_406	60	.	3.44150	6.03358	2.44680	42
chr11	97524607	97525123	/hpcnfs/data/BA/egaleota/m6atcells/rip_replicate1_peak_407	175	.	4.49533	17.56756	12.91687	257
chr11	97525418	97525633	/hpcnfs/data/BA/egaleota/m6atcells/rip_replicate1_peak_408	89	.	5.30007	8.92168	4.98200	144
chr11	97528443	97528669	/hpcnfs/data/BA/egaleota/m6atcells/rip_replicate1_peak_409	120	.	3.49093	12.02073	7.79275	42
chr11	97530801	97531089	/hpcnfs/data/BA/egaleota/m6atcells/rip_replicate1_peak_410	188	.	3.95180	18.85946	14.11294	137
chr11	97545441	97545661	/hpcnfs/data/BA/egaleota/m6atcells/rip_replicate1_peak_411	100	.	2.79254	10.08078	6.02907	82
chr11	97578257	97578460	/hpcnfs/data/BA/egaleota/m6atcells/rip_replicate1_peak_412	104	.	3.33309	10.45363	6.37533	158
chr11	97581514	97581741	/hpcnfs/data/BA/egaleota/m6atcells/rip_replicate1_peak_413	67	.	2.57219	6.78388	3.09888	89
chr11	97639276	97639590	/hpcnfs/data/BA/egaleota/m6atcells/rip_replicate1_peak_414	103	.	2.28190	10.36698	6.29392	266
chr11	97853164	97853364	/hpcnfs/data/BA/egaleota/m6atcells/rip_replicate1_peak_415	84	.	4.50656	8.45995	4.57770	65
chr11	97864043	97864268	/hpcnfs/data/BA/egaleota/m6atcells/rip_replicate1_peak_416	80	.	4.94674	8.00442	4.16795	147
chr11	98016630	98016833	/hpcnfs/data/BA/egaleota/m6atcells/rip_replicate1_peak_417	65	.	2.92812	6.57136	2.91325	141
chr11	98072360	98072590	/hpcnfs/data/BA/egaleota/m6atcells/rip_replicate1_peak_418	56	.	2.67317	5.60800	2.06656	34
chr11	98443045	98443478	/hpcnfs/data/BA/egaleota/m6atcells/rip_replicate1_peak_419	113	.	5.67954	11.39309	7.22449	170
chr11	98544178	98544378	/hpcnfs/data/BA/egaleota/m6atcells/rip_replicate1_peak_420	139	.	4.44913	13.93203	9.55333	64
chr11	98557109	98557341	/hpcnfs/data/BA/egaleota/m6atcells/rip_replicate1_peak_421	148	.	6.83745	14.80111	10.36054	87
chr11	98692856	98693064	/hpcnfs/data/BA/egaleota/m6atcells/rip_replicate1_peak_422	66	.	3.64394	6.69947	3.01860	16
chr11	98913606	98913896	/hpcnfs/data/BA/egaleota/m6atcells/rip_replicate1_peak_423	109	.	2.16806	10.93493	6.80596	74
chr11	99005522	99005728	/hpcnfs/data/BA/egaleota/m6atcells/rip_replicate1_peak_424	140	.	2.84111	14.01692	9.62930	160
chr11	99071313	99071535	/hpcnfs/data/BA/egaleota/m6atcells/rip_replicate1_peak_425	207	.	7.70756	20.79178	15.89493	113
chr11	100576486	100576750	/hpcnfs/data/BA/egaleota/m6atcells/rip_replicate1_peak_426	87	.	3.15629	8.70802	4.81140	173
chr11	100677092	100677320	/hpcnfs/data/BA/egaleota/m6atcells/rip_replicate1_peak_427	80	.	4.94674	8.00442	4.16795	175
chr11	100749663	100749864	/hpcnfs/data/BA/egaleota/m6atcells/rip_replicate1_peak_428	76	.	3.27708	7.62443	3.83894	38
chr11	100957847	100958257	/hpcnfs/data/BA/egaleota/m6atcells/rip_replicate1_peak_429	241	.	6.75303	24.13333	19.00110	170
chr11	101156175	101156414	/hpcnfs/data/BA/egaleota/m6atcells/rip_replicate1_peak_430	175	.	5.93612	17.52268	12.87597	101
chr11	101452856	101453056	/hpcnfs/data/BA/egaleota/m6atcells/rip_replicate1_peak_431	74	.	4.45921	7.47018	3.69485	146
chr11	102063272	102063495	/hpcnfs/data/BA/egaleota/m6atcells/rip_replicate1_peak_432	178	.	7.72930	17.87857	13.20271	150
chr11	102168002	102168239	/hpcnfs/data/BA/egaleota/m6atcells/rip_replicate1_peak_433	254	.	4.06818	25.44946	20.23861	128
chr11	102977575	102977785	/hpcnfs/data/BA/egaleota/m6atcells/rip_replicate1_peak_434	104	.	4.30262	10.43717	6.35958	130
chr11	102978794	102979115	/hpcnfs/data/BA/egaleota/m6atcells/rip_replicate1_peak_435	115	.	4.15487	11.50437	7.32786	157
chr11	102979267	102979520	/hpcnfs/data/BA/egaleota/m6atcells/rip_replicate1_peak_436	146	.	6.52351	14.63584	10.21118	83
chr11	103211682	103211893	/hpcnfs/data/BA/egaleota/m6atcells/rip_replicate1_peak_437	89	.	5.30007	8.92168	4.98200	135
chr11	104222595	104222795	/hpcnfs/data/BA/egaleota/m6atcells/rip_replicate1_peak_438	66	.	4.16193	6.66282	2.98687	103
chr11	104232036	104232280	/hpcnfs/data/BA/egaleota/m6atcells/rip_replicate1_peak_439	89	.	5.30007	8.92168	4.98200	128
chr11	104531283	104531488	/hpcnfs/data/BA/egaleota/m6atcells/rip_replicate1_peak_440	131	.	3.25592	13.15259	8.83658	58
chr11	105043315	105043521	/hpcnfs/data/BA/egaleota/m6atcells/rip_replicate1_peak_441	171	.	8.12678	17.13580	12.51139	72
chr11	106019451	106019660	/hpcnfs/data/BA/egaleota/m6atcells/rip_replicate1_peak_442	65	.	1.78990	6.58369	2.92531	188
chr11	106078412	106078652	/hpcnfs/data/BA/egaleota/m6atcells/rip_replicate1_peak_443	140	.	6.02153	14.03977	9.64797	78
chr11	106113632	106113994	/hpcnfs/data/BA/egaleota/m6atcells/rip_replicate1_peak_444	106	.	3.71646	10.66296	6.56483	216
chr11	106429614	106429829	/hpcnfs/data/BA/egaleota/m6atcells/rip_replicate1_peak_445	130	.	6.56028	13.00214	8.69643	114
chr11	106522595	106522821	/hpcnfs/data/BA/egaleota/m6atcells/rip_replicate1_peak_446	60	.	3.44150	6.03358	2.44680	112
chr11	106572729	106572939	/hpcnfs/data/BA/egaleota/m6atcells/rip_replicate1_peak_447	109	.	5.64833	10.95874	6.82457	159
chr11	106577806	106578059	/hpcnfs/data/BA/egaleota/m6atcells/rip_replicate1_peak_448	89	.	4.57636	8.90758	4.98200	146
chr11	106580784	106581028	/hpcnfs/data/BA/egaleota/m6atcells/rip_replicate1_peak_449	66	.	3.64394	6.69947	3.01860	122
chr11	106602666	106602884	/hpcnfs/data/BA/egaleota/m6atcells/rip_replicate1_peak_450	118	.	6.36009	11.83266	7.62220	109
chr11	106612355	106612555	/hpcnfs/data/BA/egaleota/m6atcells/rip_replicate1_peak_451	80	.	4.94674	8.00442	4.16795	126
chr11	106829559	106829762	/hpcnfs/data/BA/egaleota/m6atcells/rip_replicate1_peak_452	80	.	4.94674	8.00442	4.16795	162
chr11	106956931	106957131	/hpcnfs/data/BA/egaleota/m6atcells/rip_replicate1_peak_453	179	.	8.30145	17.93901	13.26059	136
chr11	106992512	106992860	/hpcnfs/data/BA/egaleota/m6atcells/rip_replicate1_peak_454	219	.	3.55558	21.94559	16.96567	208
chr11	107850917	107851120	/hpcnfs/data/BA/egaleota/m6atcells/rip_replicate1_peak_455	89	.	5.30007	8.92168	4.98200	126
chr11	108028360	108028591	/hpcnfs/data/BA/egaleota/m6atcells/rip_replicate1_peak_456	118	.	6.36009	11.83266	7.62220	80
chr11	110277042	110277247	/hpcnfs/data/BA/egaleota/m6atcells/rip_replicate1_peak_457	71	.	4.59340	7.11657	3.37628	51
chr11	113000673	113001114	/hpcnfs/data/BA/egaleota/m6atcells/rip_replicate1_peak_458	303	.	12.01350	30.31716	24.77973	247
chr11	114530253	114530455	/hpcnfs/data/BA/egaleota/m6atcells/rip_replicate1_peak_459	99	.	2.17477	9.95469	5.91555	33
chr11	115291899	115292099	/hpcnfs/data/BA/egaleota/m6atcells/rip_replicate1_peak_460	46	.	3.53338	4.65204	1.24437	74
chr11	115321525	115321725	/hpcnfs/data/BA/egaleota/m6atcells/rip_replicate1_peak_461	80	.	4.94674	8.00442	4.16795	161
chr11	115515534	115515794	/hpcnfs/data/BA/egaleota/m6atcells/rip_replicate1_peak_462	168	.	7.43202	16.83562	12.24357	146
chr11	115569585	115569816	/hpcnfs/data/BA/egaleota/m6atcells/rip_replicate1_peak_463	149	.	7.42010	14.95338	10.49377	102
chr11	115923392	115923676	/hpcnfs/data/BA/egaleota/m6atcells/rip_replicate1_peak_464	95	.	4.45370	9.58070	5.58962	169
chr11	115929261	115929461	/hpcnfs/data/BA/egaleota/m6atcells/rip_replicate1_peak_465	97	.	4.81723	9.71381	5.70618	103
chr11	115990677	115990877	/hpcnfs/data/BA/egaleota/m6atcells/rip_replicate1_peak_466	71	.	4.59340	7.11657	3.37628	116
chr11	116148366	116148566	/hpcnfs/data/BA/egaleota/m6atcells/rip_replicate1_peak_467	54	.	3.88672	5.43779	1.91153	66
chr11	116299556	116299826	/hpcnfs/data/BA/egaleota/m6atcells/rip_replicate1_peak_468	163	.	5.37173	16.38205	11.81857	97
chr11	117222611	117222816	/hpcnfs/data/BA/egaleota/m6atcells/rip_replicate1_peak_469	132	.	2.66283	13.29408	8.96576	90
chr11	117562064	117562275	/hpcnfs/data/BA/egaleota/m6atcells/rip_replicate1_peak_470	168	.	6.74412	16.84367	12.24786	108
chr11	117827502	117827747	/hpcnfs/data/BA/egaleota/m6atcells/rip_replicate1_peak_471	76	.	3.52999	7.63933	3.85077	100
chr11	118007465	118007880	/hpcnfs/data/BA/egaleota/m6atcells/rip_replicate1_peak_472	103	.	4.14391	10.31498	6.24581	270
chr11	118039557	118039758	/hpcnfs/data/BA/egaleota/m6atcells/rip_replicate1_peak_473	121	.	4.49561	12.18557	7.94990	117
chr11	119310569	119310769	/hpcnfs/data/BA/egaleota/m6atcells/rip_replicate1_peak_474	80	.	3.33685	8.02169	4.18223	61
chr11	120485855	120486063	/hpcnfs/data/BA/egaleota/m6atcells/rip_replicate1_peak_475	81	.	3.84102	8.16299	4.30709	145
chr11	120501425	120501625	/hpcnfs/data/BA/egaleota/m6atcells/rip_replicate1_peak_476	80	.	4.94674	8.00442	4.16795	99
chr12	4276402	4276819	/hpcnfs/data/BA/egaleota/m6atcells/rip_replicate1_peak_477	98	.	5.65341	9.86653	5.83168	121
chr12	8505185	8505385	/hpcnfs/data/BA/egaleota/m6atcells/rip_replicate1_peak_478	52	.	2.91608	5.25288	1.77724	29
chr12	8681036	8681356	/hpcnfs/data/BA/egaleota/m6atcells/rip_replicate1_peak_479	315	.	12.36684	31.59940	25.98427	132
chr12	12275633	12275846	/hpcnfs/data/BA/egaleota/m6atcells/rip_replicate1_peak_480	66	.	3.85378	6.62468	2.95844	89
chr12	12318869	12319160	/hpcnfs/data/BA/egaleota/m6atcells/rip_replicate1_peak_481	149	.	7.42010	14.95338	10.49377	122
chr12	12350243	12350563	/hpcnfs/data/BA/egaleota/m6atcells/rip_replicate1_peak_482	96	.	5.53430	9.66376	5.66194	190
chr12	17290045	17290246	/hpcnfs/data/BA/egaleota/m6atcells/rip_replicate1_peak_483	113	.	5.29895	11.38781	7.22001	100
chr12	17731938	17732148	/hpcnfs/data/BA/egaleota/m6atcells/rip_replicate1_peak_484	62	.	4.24006	6.26022	2.62604	123
chr12	17740323	17740538	/hpcnfs/data/BA/egaleota/m6atcells/rip_replicate1_peak_485	89	.	5.30007	8.92168	4.98200	44
chr12	25743711	25743914	/hpcnfs/data/BA/egaleota/m6atcells/rip_replicate1_peak_486	105	.	5.61406	10.52552	6.44033	27
chr12	34026893	34027093	/hpcnfs/data/BA/egaleota/m6atcells/rip_replicate1_peak_487	73	.	3.84638	7.38818	3.62569	94
chr12	41156062	41156281	/hpcnfs/data/BA/egaleota/m6atcells/rip_replicate1_peak_488	108	.	6.00675	10.83734	6.71483	104
chr12	56012168	56012378	/hpcnfs/data/BA/egaleota/m6atcells/rip_replicate1_peak_489	140	.	6.02153	14.03977	9.64797	112
chr12	56593138	56593417	/hpcnfs/data/BA/egaleota/m6atcells/rip_replicate1_peak_490	201	.	4.08353	20.13774	15.29255	163
chr12	56937447	56937708	/hpcnfs/data/BA/egaleota/m6atcells/rip_replicate1_peak_491	89	.	5.30007	8.92168	4.98200	147
chr12	60172573	60172884	/hpcnfs/data/BA/egaleota/m6atcells/rip_replicate1_peak_492	204	.	3.93822	20.42740	15.56417	167
chr12	60327330	60327530	/hpcnfs/data/BA/egaleota/m6atcells/rip_replicate1_peak_493	54	.	3.88672	5.43779	1.91153	53
chr12	70476407	70476701	/hpcnfs/data/BA/egaleota/m6atcells/rip_replicate1_peak_494	262	.	6.42812	26.25022	20.99723	145
chr12	71143590	71143804	/hpcnfs/data/BA/egaleota/m6atcells/rip_replicate1_peak_495	183	.	4.95528	18.31767	13.60323	93
chr12	71146026	71146389	/hpcnfs/data/BA/egaleota/m6atcells/rip_replicate1_peak_496	72	.	2.64568	7.24553	3.49644	265
chr12	71567004	71567214	/hpcnfs/data/BA/egaleota/m6atcells/rip_replicate1_peak_497	83	.	4.75649	8.30496	4.43329	131
chr12	72138310	72138521	/hpcnfs/data/BA/egaleota/m6atcells/rip_replicate1_peak_498	72	.	3.28608	7.21589	3.47006	32
chr12	72168186	72168426	/hpcnfs/data/BA/egaleota/m6atcells/rip_replicate1_peak_499	136	.	5.46591	13.60498	9.25900	52
chr12	74761448	74761651	/hpcnfs/data/BA/egaleota/m6atcells/rip_replicate1_peak_500	89	.	5.30007	8.92168	4.98200	88
chr12	74847344	74847570	/hpcnfs/data/BA/egaleota/m6atcells/rip_replicate1_peak_501	80	.	4.94674	8.00442	4.16795	120
chr12	78061236	78061465	/hpcnfs/data/BA/egaleota/m6atcells/rip_replicate1_peak_502	80	.	4.94674	8.00442	4.16795	108
chr12	78062846	78063155	/hpcnfs/data/BA/egaleota/m6atcells/rip_replicate1_peak_503	168	.	6.74412	16.84367	12.24786	168
chr12	79451985	79452240	/hpcnfs/data/BA/egaleota/m6atcells/rip_replicate1_peak_504	116	.	3.63452	11.62973	7.44650	75
chr12	79985833	79986064	/hpcnfs/data/BA/egaleota/m6atcells/rip_replicate1_peak_505	124	.	4.38144	12.47970	8.22399	127
chr12	81211848	81212048	/hpcnfs/data/BA/egaleota/m6atcells/rip_replicate1_peak_506	55	.	2.87532	5.51087	1.97858	61
chr12	81341058	81341283	/hpcnfs/data/BA/egaleota/m6atcells/rip_replicate1_peak_507	58	.	3.86465	5.88469	2.31456	160
chr12	81437798	81438021	/hpcnfs/data/BA/egaleota/m6atcells/rip_replicate1_peak_508	84	.	3.55992	8.43993	4.55899	143
chr12	81942413	81942696	/hpcnfs/data/BA/egaleota/m6atcells/rip_replicate1_peak_509	118	.	6.36009	11.83266	7.62220	132
chr12	82604818	82605144	/hpcnfs/data/BA/egaleota/m6atcells/rip_replicate1_peak_510	149	.	7.42010	14.95338	10.49377	176
chr12	83281697	83281898	/hpcnfs/data/BA/egaleota/m6atcells/rip_replicate1_peak_511	80	.	4.94674	8.00442	4.16795	125
chr12	83340423	83340671	/hpcnfs/data/BA/egaleota/m6atcells/rip_replicate1_peak_512	80	.	4.94674	8.00442	4.16795	86
chr12	85005030	85005283	/hpcnfs/data/BA/egaleota/m6atcells/rip_replicate1_peak_513	85	.	2.69240	8.56908	4.68129	32
chr12	85481808	85482011	/hpcnfs/data/BA/egaleota/m6atcells/rip_replicate1_peak_514	89	.	5.30007	8.92168	4.98200	81
chr12	85495771	85496016	/hpcnfs/data/BA/egaleota/m6atcells/rip_replicate1_peak_515	181	.	7.87690	18.15749	13.46429	81
chr12	85550565	85550838	/hpcnfs/data/BA/egaleota/m6atcells/rip_replicate1_peak_516	74	.	4.59220	7.40646	3.64161	85
chr12	85758452	85758659	/hpcnfs/data/BA/egaleota/m6atcells/rip_replicate1_peak_517	73	.	3.84638	7.38818	3.62569	154
chr12	86097656	86097868	/hpcnfs/data/BA/egaleota/m6atcells/rip_replicate1_peak_518	59	.	1.97913	5.92313	2.34646	180
chr12	86260344	86260555	/hpcnfs/data/BA/egaleota/m6atcells/rip_replicate1_peak_519	74	.	3.66642	7.49026	3.71156	90
chr12	86815557	86815834	/hpcnfs/data/BA/egaleota/m6atcells/rip_replicate1_peak_520	244	.	4.04559	24.44461	19.30030	154
chr12	87606720	87606922	/hpcnfs/data/BA/egaleota/m6atcells/rip_replicate1_peak_521	89	.	5.30007	8.92168	4.98200	130
chr12	88034728	88034933	/hpcnfs/data/BA/egaleota/m6atcells/rip_replicate1_peak_522	89	.	5.30007	8.92168	4.98200	109
chr12	88796376	88796592	/hpcnfs/data/BA/egaleota/m6atcells/rip_replicate1_peak_523	219	.	6.80907	21.99717	17.01281	115
chr12	92797896	92798208	/hpcnfs/data/BA/egaleota/m6atcells/rip_replicate1_peak_524	70	.	4.36649	7.01912	3.31266	193
chr12	92813935	92814135	/hpcnfs/data/BA/egaleota/m6atcells/rip_replicate1_peak_525	119	.	5.06103	11.94417	7.72078	104
chr12	98299509	98299757	/hpcnfs/data/BA/egaleota/m6atcells/rip_replicate1_peak_526	108	.	6.00675	10.83734	6.71483	163
chr12	100432360	100432590	/hpcnfs/data/BA/egaleota/m6atcells/rip_replicate1_peak_527	73	.	2.84615	7.37579	3.61669	86
chr12	100499654	100499945	/hpcnfs/data/BA/egaleota/m6atcells/rip_replicate1_peak_528	58	.	3.86465	5.88469	2.31456	139
chr12	100673922	100674132	/hpcnfs/data/BA/egaleota/m6atcells/rip_replicate1_peak_529	91	.	5.05377	9.16557	5.20549	145
chr12	100760785	100761003	/hpcnfs/data/BA/egaleota/m6atcells/rip_replicate1_peak_530	80	.	4.94674	8.00442	4.16795	82
chr12	100883426	100883729	/hpcnfs/data/BA/egaleota/m6atcells/rip_replicate1_peak_531	248	.	7.33285	24.81533	19.64702	68
chr12	100883783	100884021	/hpcnfs/data/BA/egaleota/m6atcells/rip_replicate1_peak_532	135	.	5.62219	13.57694	9.23396	62
chr12	102185143	102185359	/hpcnfs/data/BA/egaleota/m6atcells/rip_replicate1_peak_533	178	.	6.98498	17.80925	13.13933	115
chr12	102209259	102209463	/hpcnfs/data/BA/egaleota/m6atcells/rip_replicate1_peak_534	98	.	5.65341	9.86653	5.83168	63
chr12	102321303	102321569	/hpcnfs/data/BA/egaleota/m6atcells/rip_replicate1_peak_535	153	.	5.70897	15.34112	10.85801	167
chr12	104116398	104116604	/hpcnfs/data/BA/egaleota/m6atcells/rip_replicate1_peak_536	89	.	5.30007	8.92168	4.98200	50
chr12	107023093	107023294	/hpcnfs/data/BA/egaleota/m6atcells/rip_replicate1_peak_537	82	.	3.68347	8.28291	4.41770	27
chr12	107255724	107256282	/hpcnfs/data/BA/egaleota/m6atcells/rip_replicate1_peak_538	98	.	5.65341	9.86653	5.83168	164
chr12	109154327	109154581	/hpcnfs/data/BA/egaleota/m6atcells/rip_replicate1_peak_539	108	.	2.67972	10.89363	6.76807	158
chr12	109345548	109345782	/hpcnfs/data/BA/egaleota/m6atcells/rip_replicate1_peak_540	169	.	5.20296	16.99575	12.39105	127
chr12	109905040	109905242	/hpcnfs/data/BA/egaleota/m6atcells/rip_replicate1_peak_541	84	.	4.84732	8.46722	4.58477	69
chr12	109925445	109925661	/hpcnfs/data/BA/egaleota/m6atcells/rip_replicate1_peak_542	103	.	4.65615	10.35059	6.27787	60
chr12	110031202	110031489	/hpcnfs/data/BA/egaleota/m6atcells/rip_replicate1_peak_543	253	.	8.58597	25.30600	20.11242	169
chr12	111685537	111685737	/hpcnfs/data/BA/egaleota/m6atcells/rip_replicate1_peak_544	71	.	4.59340	7.11657	3.37628	94
chr12	111932217	111932420	/hpcnfs/data/BA/egaleota/m6atcells/rip_replicate1_peak_545	123	.	2.19983	12.34083	8.09317	148
chr12	112292261	112292646	/hpcnfs/data/BA/egaleota/m6atcells/rip_replicate1_peak_546	241	.	10.24681	24.10197	18.97456	191
chr12	112891320	112891546	/hpcnfs/data/BA/egaleota/m6atcells/rip_replicate1_peak_547	108	.	6.00675	10.83734	6.71483	134
chr12	113035864	113036068	/hpcnfs/data/BA/egaleota/m6atcells/rip_replicate1_peak_548	89	.	5.30007	8.92168	4.98200	116
chr12	114066890	114067091	/hpcnfs/data/BA/egaleota/m6atcells/rip_replicate1_peak_549	80	.	4.94674	8.00442	4.16795	83
chr12	114093547	114093781	/hpcnfs/data/BA/egaleota/m6atcells/rip_replicate1_peak_550	129	.	4.64546	12.92607	8.62273	79
chr12	114196749	114196975	/hpcnfs/data/BA/egaleota/m6atcells/rip_replicate1_peak_551	108	.	6.00675	10.83734	6.71483	142
chr12	114308433	114308641	/hpcnfs/data/BA/egaleota/m6atcells/rip_replicate1_peak_552	109	.	5.64833	10.95874	6.82457	35
chr12	114355215	114355421	/hpcnfs/data/BA/egaleota/m6atcells/rip_replicate1_peak_553	98	.	5.65341	9.86653	5.83168	153
chr13	3609929	3610151	/hpcnfs/data/BA/egaleota/m6atcells/rip_replicate1_peak_554	110	.	4.53938	11.03511	6.89217	124
chr13	3882111	3882420	/hpcnfs/data/BA/egaleota/m6atcells/rip_replicate1_peak_555	385	.	11.56134	38.50328	32.46598	134
chr13	9688157	9688357	/hpcnfs/data/BA/egaleota/m6atcells/rip_replicate1_peak_556	140	.	4.91130	14.00569	9.62147	146
chr13	9833420	9833632	/hpcnfs/data/BA/egaleota/m6atcells/rip_replicate1_peak_557	187	.	3.51572	18.78807	14.04663	157
chr13	12277783	12277983	/hpcnfs/data/BA/egaleota/m6atcells/rip_replicate1_peak_558	53	.	3.23906	5.39174	1.90173	132
chr13	14262208	14262434	/hpcnfs/data/BA/egaleota/m6atcells/rip_replicate1_peak_559	108	.	6.00675	10.83734	6.71483	129
chr13	20215008	20215209	/hpcnfs/data/BA/egaleota/m6atcells/rip_replicate1_peak_560	71	.	4.59340	7.11657	3.37628	45
chr13	20220947	20221149	/hpcnfs/data/BA/egaleota/m6atcells/rip_replicate1_peak_561	80	.	4.94674	8.00442	4.16795	52
chr13	20355736	20356057	/hpcnfs/data/BA/egaleota/m6atcells/rip_replicate1_peak_562	229	.	9.89347	22.90110	17.85094	151
chr13	20547377	20547662	/hpcnfs/data/BA/egaleota/m6atcells/rip_replicate1_peak_563	74	.	4.45921	7.47017	3.69485	119
chr13	20594601	20594871	/hpcnfs/data/BA/egaleota/m6atcells/rip_replicate1_peak_564	113	.	5.29895	11.38781	7.22001	117
chr13	23515434	23515639	/hpcnfs/data/BA/egaleota/m6atcells/rip_replicate1_peak_565	47	.	2.76260	4.70748	1.29291	182
chr13	24547814	24548014	/hpcnfs/data/BA/egaleota/m6atcells/rip_replicate1_peak_566	140	.	6.88830	14.01499	9.62751	95
chr13	24562178	24562402	/hpcnfs/data/BA/egaleota/m6atcells/rip_replicate1_peak_567	178	.	4.13445	17.81021	13.13989	85
chr13	24711861	24712286	/hpcnfs/data/BA/egaleota/m6atcells/rip_replicate1_peak_568	238	.	7.15826	23.86546	18.76111	173
chr13	24712706	24712924	/hpcnfs/data/BA/egaleota/m6atcells/rip_replicate1_peak_569	44	.	2.97662	4.46800	1.11698	34
chr13	24733737	24733947	/hpcnfs/data/BA/egaleota/m6atcells/rip_replicate1_peak_570	95	.	4.45370	9.58070	5.58962	112
chr13	24776952	24777197	/hpcnfs/data/BA/egaleota/m6atcells/rip_replicate1_peak_571	153	.	5.70897	15.34112	10.85801	122
chr13	24818442	24818646	/hpcnfs/data/BA/egaleota/m6atcells/rip_replicate1_peak_572	105	.	5.05809	10.54086	6.45111	17
chr13	24893769	24893984	/hpcnfs/data/BA/egaleota/m6atcells/rip_replicate1_peak_573	117	.	3.19507	11.78118	7.59082	90
chr13	29043322	29043523	/hpcnfs/data/BA/egaleota/m6atcells/rip_replicate1_peak_574	73	.	4.09464	7.36183	3.60477	100
chr13	32795109	32795417	/hpcnfs/data/BA/egaleota/m6atcells/rip_replicate1_peak_575	342	.	13.07351	34.20015	28.40850	170
chr13	34980077	34980298	/hpcnfs/data/BA/egaleota/m6atcells/rip_replicate1_peak_576	141	.	5.23775	14.16606	9.76644	70
chr13	36959188	36959416	/hpcnfs/data/BA/egaleota/m6atcells/rip_replicate1_peak_577	150	.	7.21631	15.04785	10.57980	129
chr13	41418640	41418876	/hpcnfs/data/BA/egaleota/m6atcells/rip_replicate1_peak_578	171	.	8.12678	17.13580	12.51139	159
chr13	43493968	43494203	/hpcnfs/data/BA/egaleota/m6atcells/rip_replicate1_peak_579	121	.	3.26502	12.12290	7.88960	46
chr13	43552767	43552977	/hpcnfs/data/BA/egaleota/m6atcells/rip_replicate1_peak_580	122	.	5.73426	12.26434	8.02096	158
chr13	44964804	44965011	/hpcnfs/data/BA/egaleota/m6atcells/rip_replicate1_peak_581	64	.	2.43694	6.48372	2.83151	160
chr13	44965077	44965278	/hpcnfs/data/BA/egaleota/m6atcells/rip_replicate1_peak_582	51	.	1.97062	5.19441	1.72824	173
chr13	44998097	44998316	/hpcnfs/data/BA/egaleota/m6atcells/rip_replicate1_peak_583	120	.	3.82731	12.08962	7.85757	52
chr13	45733525	45733731	/hpcnfs/data/BA/egaleota/m6atcells/rip_replicate1_peak_584	89	.	5.30007	8.92168	4.98200	138
chr13	46775907	46776113	/hpcnfs/data/BA/egaleota/m6atcells/rip_replicate1_peak_585	101	.	4.19327	10.15508	6.09776	137
chr13	47200779	47200992	/hpcnfs/data/BA/egaleota/m6atcells/rip_replicate1_peak_586	204	.	4.57145	20.45542	15.58955	130
chr13	49357836	49358320	/hpcnfs/data/BA/egaleota/m6atcells/rip_replicate1_peak_587	205	.	6.00225	20.59729	15.71382	183
chr13	49437166	49437368	/hpcnfs/data/BA/egaleota/m6atcells/rip_replicate1_peak_588	80	.	4.94674	8.00442	4.16795	104
chr13	52733589	52733789	/hpcnfs/data/BA/egaleota/m6atcells/rip_replicate1_peak_589	80	.	4.94674	8.00442	4.16795	79
chr13	54481324	54481670	/hpcnfs/data/BA/egaleota/m6atcells/rip_replicate1_peak_590	211	.	8.62114	21.10275	16.18274	184
chr13	54756898	54757101	/hpcnfs/data/BA/egaleota/m6atcells/rip_replicate1_peak_591	96	.	3.41355	9.62620	5.62814	47
chr13	54782836	54783040	/hpcnfs/data/BA/egaleota/m6atcells/rip_replicate1_peak_592	64	.	3.41109	6.42037	2.77287	90
chr13	55419379	55419583	/hpcnfs/data/BA/egaleota/m6atcells/rip_replicate1_peak_593	90	.	3.51555	9.02783	5.08012	84
chr13	55562886	55563114	/hpcnfs/data/BA/egaleota/m6atcells/rip_replicate1_peak_594	109	.	4.78230	10.96487	6.83057	142
chr13	55698417	55698891	/hpcnfs/data/BA/egaleota/m6atcells/rip_replicate1_peak_595	135	.	3.92146	13.51818	9.17818	399
chr13	55751836	55752061	/hpcnfs/data/BA/egaleota/m6atcells/rip_replicate1_peak_596	197	.	7.46670	19.78376	14.96105	77
chr13	56276196	56276470	/hpcnfs/data/BA/egaleota/m6atcells/rip_replicate1_peak_597	80	.	4.94674	8.00442	4.16795	130
chr13	58104896	58105096	/hpcnfs/data/BA/egaleota/m6atcells/rip_replicate1_peak_598	52	.	3.37206	5.22880	1.75605	32
chr13	58228238	58228584	/hpcnfs/data/BA/egaleota/m6atcells/rip_replicate1_peak_599	102	.	2.96385	10.24955	6.18661	177
chr13	58228748	58229449	/hpcnfs/data/BA/egaleota/m6atcells/rip_replicate1_peak_600	119	.	2.79245	11.95329	7.72854	557
chr13	58493315	58493573	/hpcnfs/data/BA/egaleota/m6atcells/rip_replicate1_peak_601	111	.	2.55642	11.11528	6.96677	188
chr13	59901015	59901375	/hpcnfs/data/BA/egaleota/m6atcells/rip_replicate1_peak_602	75	.	2.50614	7.50050	3.72131	222
chr13	61911364	61911604	/hpcnfs/data/BA/egaleota/m6atcells/rip_replicate1_peak_603	108	.	6.00675	10.83734	6.71483	90
chr13	62562385	62562703	/hpcnfs/data/BA/egaleota/m6atcells/rip_replicate1_peak_604	171	.	8.12678	17.13580	12.51139	157
chr13	73900720	73900970	/hpcnfs/data/BA/egaleota/m6atcells/rip_replicate1_peak_605	70	.	4.36649	7.01912	3.31266	173
chr13	73901329	73901531	/hpcnfs/data/BA/egaleota/m6atcells/rip_replicate1_peak_606	60	.	3.01224	6.06081	2.47040	14
chr13	74905397	74905637	/hpcnfs/data/BA/egaleota/m6atcells/rip_replicate1_peak_607	119	.	5.06103	11.94417	7.72078	111
chr13	96567695	96567974	/hpcnfs/data/BA/egaleota/m6atcells/rip_replicate1_peak_608	108	.	6.00675	10.83734	6.71483	102
chr13	99584869	99585084	/hpcnfs/data/BA/egaleota/m6atcells/rip_replicate1_peak_609	108	.	6.00675	10.83734	6.71483	68
chr13	99633538	99633778	/hpcnfs/data/BA/egaleota/m6atcells/rip_replicate1_peak_610	189	.	6.68056	18.94609	14.18994	155
chr13	104638374	104638622	/hpcnfs/data/BA/egaleota/m6atcells/rip_replicate1_peak_611	62	.	4.24006	6.26022	2.62604	100
chr13	108648353	108648685	/hpcnfs/data/BA/egaleota/m6atcells/rip_replicate1_peak_612	128	.	6.71343	12.85120	8.55159	144
chr13	108648745	108649423	/hpcnfs/data/BA/egaleota/m6atcells/rip_replicate1_peak_613	98	.	5.65341	9.86653	5.83168	403
chr13	108649644	108650168	/hpcnfs/data/BA/egaleota/m6atcells/rip_replicate1_peak_614	118	.	6.36009	11.83266	7.62220	344
chr13	110699724	110699947	/hpcnfs/data/BA/egaleota/m6atcells/rip_replicate1_peak_615	153	.	7.36867	15.32037	10.84196	62
chr13	110850234	110850440	/hpcnfs/data/BA/egaleota/m6atcells/rip_replicate1_peak_616	138	.	7.06676	13.89179	9.51532	97
chr13	113296091	113296295	/hpcnfs/data/BA/egaleota/m6atcells/rip_replicate1_peak_617	126	.	3.33449	12.68053	8.41070	67
chr14	19163356	19163556	/hpcnfs/data/BA/egaleota/m6atcells/rip_replicate1_peak_618	144	.	5.66835	14.45908	10.04246	100
chr14	21166888	21167184	/hpcnfs/data/BA/egaleota/m6atcells/rip_replicate1_peak_619	138	.	6.54017	13.81096	9.44919	127
chr14	21533938	21534220	/hpcnfs/data/BA/egaleota/m6atcells/rip_replicate1_peak_620	171	.	7.87234	17.17020	12.54252	130
chr14	22481523	22481808	/hpcnfs/data/BA/egaleota/m6atcells/rip_replicate1_peak_621	73	.	3.84638	7.38818	3.62569	147
chr14	22487950	22488195	/hpcnfs/data/BA/egaleota/m6atcells/rip_replicate1_peak_622	73	.	2.84615	7.37579	3.61669	40
chr14	27736797	27736997	/hpcnfs/data/BA/egaleota/m6atcells/rip_replicate1_peak_623	105	.	5.61406	10.52552	6.44033	56
chr14	28112756	28112957	/hpcnfs/data/BA/egaleota/m6atcells/rip_replicate1_peak_624	118	.	6.36009	11.83266	7.62220	58
chr14	28129307	28129522	/hpcnfs/data/BA/egaleota/m6atcells/rip_replicate1_peak_625	118	.	6.36009	11.83266	7.62220	88
chr14	31386665	31386891	/hpcnfs/data/BA/egaleota/m6atcells/rip_replicate1_peak_626	175	.	4.65484	17.54691	12.89755	77
chr14	31990422	31990739	/hpcnfs/data/BA/egaleota/m6atcells/rip_replicate1_peak_627	250	.	5.45178	25.02362	19.84092	169
chr14	32071526	32071731	/hpcnfs/data/BA/egaleota/m6atcells/rip_replicate1_peak_628	94	.	4.54100	9.46069	5.47913	138
chr14	32248854	32249095	/hpcnfs/data/BA/egaleota/m6atcells/rip_replicate1_peak_629	297	.	7.67390	29.74927	24.25746	132
chr14	33339904	33340138	/hpcnfs/data/BA/egaleota/m6atcells/rip_replicate1_peak_630	113	.	5.29895	11.38781	7.22001	99
chr14	35552528	35552729	/hpcnfs/data/BA/egaleota/m6atcells/rip_replicate1_peak_631	224	.	8.26202	22.48196	17.47034	88
chr14	37946191	37946398	/hpcnfs/data/BA/egaleota/m6atcells/rip_replicate1_peak_632	131	.	5.99491	13.17577	8.85833	148
chr14	52769011	52769364	/hpcnfs/data/BA/egaleota/m6atcells/rip_replicate1_peak_633	265	.	10.95349	26.54723	21.26975	185
chr14	52816619	52816846	/hpcnfs/data/BA/egaleota/m6atcells/rip_replicate1_peak_634	178	.	7.72930	17.87857	13.20271	137
chr14	52818030	52818245	/hpcnfs/data/BA/egaleota/m6atcells/rip_replicate1_peak_635	109	.	3.98647	10.99474	6.85881	129
chr14	52852119	52852365	/hpcnfs/data/BA/egaleota/m6atcells/rip_replicate1_peak_636	156	.	3.09772	15.69427	11.18976	164
chr14	54798423	54798641	/hpcnfs/data/BA/egaleota/m6atcells/rip_replicate1_peak_637	73	.	3.84638	7.38818	3.62569	54
chr14	54808184	54808384	/hpcnfs/data/BA/egaleota/m6atcells/rip_replicate1_peak_638	75	.	3.50457	7.57353	3.79010	43
chr14	54810504	54810784	/hpcnfs/data/BA/egaleota/m6atcells/rip_replicate1_peak_639	146	.	4.39218	14.67365	10.24520	103
chr14	54814280	54814499	/hpcnfs/data/BA/egaleota/m6atcells/rip_replicate1_peak_640	104	.	3.33309	10.45363	6.37533	169
chr14	54822050	54822272	/hpcnfs/data/BA/egaleota/m6atcells/rip_replicate1_peak_641	137	.	3.99369	13.79826	9.44098	113
chr14	55088358	55088563	/hpcnfs/data/BA/egaleota/m6atcells/rip_replicate1_peak_642	117	.	3.07011	11.75368	7.56534	53
chr14	55261453	55261832	/hpcnfs/data/BA/egaleota/m6atcells/rip_replicate1_peak_643	157	.	3.18863	15.70807	11.20329	220
chr14	55270331	55270595	/hpcnfs/data/BA/egaleota/m6atcells/rip_replicate1_peak_644	95	.	3.20192	9.50420	5.52055	167
chr14	55494909	55495143	/hpcnfs/data/BA/egaleota/m6atcells/rip_replicate1_peak_645	80	.	4.94674	8.00442	4.16795	90
chr14	55513244	55513465	/hpcnfs/data/BA/egaleota/m6atcells/rip_replicate1_peak_646	107	.	3.02971	10.76451	6.66260	41
chr14	55517640	55517848	/hpcnfs/data/BA/egaleota/m6atcells/rip_replicate1_peak_647	114	.	5.14893	11.43212	7.26186	37
chr14	56505839	56506112	/hpcnfs/data/BA/egaleota/m6atcells/rip_replicate1_peak_648	256	.	7.28136	25.64554	20.42068	104
chr14	56511476	56511676	/hpcnfs/data/BA/egaleota/m6atcells/rip_replicate1_peak_649	59	.	3.90120	5.94793	2.37010	159
chr14	56516130	56516357	/hpcnfs/data/BA/egaleota/m6atcells/rip_replicate1_peak_650	48	.	2.48258	4.86701	1.43497	16
chr14	58535860	58536060	/hpcnfs/data/BA/egaleota/m6atcells/rip_replicate1_peak_651	80	.	3.70943	8.09734	4.25251	106
chr14	60020261	60020473	/hpcnfs/data/BA/egaleota/m6atcells/rip_replicate1_peak_652	108	.	6.00675	10.83734	6.71483	150
chr14	61329409	61329673	/hpcnfs/data/BA/egaleota/m6atcells/rip_replicate1_peak_653	46	.	3.53338	4.65204	1.24437	110
chr14	61375260	61375493	/hpcnfs/data/BA/egaleota/m6atcells/rip_replicate1_peak_654	83	.	2.51011	8.37209	4.49681	88
chr14	65383935	65384135	/hpcnfs/data/BA/egaleota/m6atcells/rip_replicate1_peak_655	80	.	4.94674	8.00442	4.16795	106
chr14	66886623	66886826	/hpcnfs/data/BA/egaleota/m6atcells/rip_replicate1_peak_656	118	.	6.36009	11.83266	7.62220	121
chr14	67451671	67452016	/hpcnfs/data/BA/egaleota/m6atcells/rip_replicate1_peak_657	182	.	8.48012	18.25494	13.54623	181
chr14	67604111	67604327	/hpcnfs/data/BA/egaleota/m6atcells/rip_replicate1_peak_658	68	.	3.61568	6.88165	3.18697	149
chr14	67688910	67689139	/hpcnfs/data/BA/egaleota/m6atcells/rip_replicate1_peak_659	108	.	6.00675	10.83734	6.71483	57
chr14	70104844	70105244	/hpcnfs/data/BA/egaleota/m6atcells/rip_replicate1_peak_660	223	.	6.44608	22.33679	17.33340	208
chr14	70184911	70185141	/hpcnfs/data/BA/egaleota/m6atcells/rip_replicate1_peak_661	66	.	4.16193	6.66282	2.98687	190
chr14	70185834	70186116	/hpcnfs/data/BA/egaleota/m6atcells/rip_replicate1_peak_662	179	.	8.30145	17.93901	13.26059	160
chr14	70541305	70541533	/hpcnfs/data/BA/egaleota/m6atcells/rip_replicate1_peak_663	153	.	5.87079	15.32825	10.84711	139
chr14	70637602	70637810	/hpcnfs/data/BA/egaleota/m6atcells/rip_replicate1_peak_664	98	.	5.65341	9.86653	5.83168	82
chr14	71289962	71290176	/hpcnfs/data/BA/egaleota/m6atcells/rip_replicate1_peak_665	88	.	4.01561	8.85457	4.94087	67
chr14	75727484	75727690	/hpcnfs/data/BA/egaleota/m6atcells/rip_replicate1_peak_666	110	.	4.29738	11.02411	6.88512	70
chr14	79981947	79982183	/hpcnfs/data/BA/egaleota/m6atcells/rip_replicate1_peak_667	90	.	4.47733	9.01525	5.06874	44
chr14	80261606	80261815	/hpcnfs/data/BA/egaleota/m6atcells/rip_replicate1_peak_668	132	.	4.51836	13.20157	8.88238	145
chr14	101866189	101866584	/hpcnfs/data/BA/egaleota/m6atcells/rip_replicate1_peak_669	287	.	11.15248	28.74384	23.33331	182
chr14	103572880	103573094	/hpcnfs/data/BA/egaleota/m6atcells/rip_replicate1_peak_670	193	.	8.83346	19.39170	14.59331	96
chr14	103684293	103684494	/hpcnfs/data/BA/egaleota/m6atcells/rip_replicate1_peak_671	130	.	3.73558	13.04066	8.73246	151
chr14	105114905	105115151	/hpcnfs/data/BA/egaleota/m6atcells/rip_replicate1_peak_672	136	.	5.46591	13.60498	9.25900	151
chr14	105552518	105552721	/hpcnfs/data/BA/egaleota/m6atcells/rip_replicate1_peak_673	217	.	7.28788	21.79609	16.82963	121
chr14	106854172	106854389	/hpcnfs/data/BA/egaleota/m6atcells/rip_replicate1_peak_674	171	.	8.12678	17.13580	12.51139	86
chr14	118375883	118376238	/hpcnfs/data/BA/egaleota/m6atcells/rip_replicate1_peak_675	217	.	9.54013	21.71539	16.75390	172
chr14	119313637	119313846	/hpcnfs/data/BA/egaleota/m6atcells/rip_replicate1_peak_676	71	.	4.59340	7.11657	3.37628	165
chr14	120675043	120675244	/hpcnfs/data/BA/egaleota/m6atcells/rip_replicate1_peak_677	98	.	5.65341	9.86653	5.83168	59
chr15	4742752	4742977	/hpcnfs/data/BA/egaleota/m6atcells/rip_replicate1_peak_678	144	.	5.66835	14.45908	10.04246	92
chr15	5047680	5047889	/hpcnfs/data/BA/egaleota/m6atcells/rip_replicate1_peak_679	104	.	4.09910	10.47949	6.39999	107
chr15	5139708	5139910	/hpcnfs/data/BA/egaleota/m6atcells/rip_replicate1_peak_680	89	.	3.83695	8.94380	5.00121	62
chr15	8242023	8242231	/hpcnfs/data/BA/egaleota/m6atcells/rip_replicate1_peak_681	253	.	10.60015	25.31751	20.11243	91
chr15	12086122	12086336	/hpcnfs/data/BA/egaleota/m6atcells/rip_replicate1_peak_682	301	.	10.01458	30.12802	24.61749	108
chr15	12199578	12199955	/hpcnfs/data/BA/egaleota/m6atcells/rip_replicate1_peak_683	103	.	4.14391	10.31498	6.24581	109
chr15	12772155	12772392	/hpcnfs/data/BA/egaleota/m6atcells/rip_replicate1_peak_684	118	.	6.36009	11.83266	7.62220	126
chr15	22643681	22643956	/hpcnfs/data/BA/egaleota/m6atcells/rip_replicate1_peak_685	136	.	6.91788	13.63250	9.28253	154
chr15	23420027	23420227	/hpcnfs/data/BA/egaleota/m6atcells/rip_replicate1_peak_686	71	.	4.59340	7.11657	3.37628	28
chr15	25666351	25666556	/hpcnfs/data/BA/egaleota/m6atcells/rip_replicate1_peak_687	44	.	2.60148	4.47014	1.11742	21
chr15	25709501	25709707	/hpcnfs/data/BA/egaleota/m6atcells/rip_replicate1_peak_688	138	.	7.06676	13.89179	9.51532	63
chr15	25737764	25737964	/hpcnfs/data/BA/egaleota/m6atcells/rip_replicate1_peak_689	66	.	3.64394	6.69947	3.01860	78
chr15	25829995	25830372	/hpcnfs/data/BA/egaleota/m6atcells/rip_replicate1_peak_690	71	.	4.59340	7.11657	3.37628	226
chr15	25832982	25833229	/hpcnfs/data/BA/egaleota/m6atcells/rip_replicate1_peak_691	171	.	7.87234	17.17020	12.54252	133
chr15	25914870	25915093	/hpcnfs/data/BA/egaleota/m6atcells/rip_replicate1_peak_692	285	.	5.30457	28.51030	23.11210	78
chr15	27596765	27597045	/hpcnfs/data/BA/egaleota/m6atcells/rip_replicate1_peak_693	101	.	5.60522	10.14432	6.08845	173
chr15	27603837	27604101	/hpcnfs/data/BA/egaleota/m6atcells/rip_replicate1_peak_694	89	.	5.30007	8.92168	4.98200	126
chr15	31425617	31425828	/hpcnfs/data/BA/egaleota/m6atcells/rip_replicate1_peak_695	162	.	6.07323	16.21198	11.65919	136
chr15	35787803	35788005	/hpcnfs/data/BA/egaleota/m6atcells/rip_replicate1_peak_696	71	.	4.59340	7.11657	3.37628	80
chr15	39010591	39010816	/hpcnfs/data/BA/egaleota/m6atcells/rip_replicate1_peak_697	128	.	6.71343	12.85120	8.55159	164
chr15	51713870	51714104	/hpcnfs/data/BA/egaleota/m6atcells/rip_replicate1_peak_698	132	.	4.75782	13.23945	8.91484	104
chr15	51797946	51798174	/hpcnfs/data/BA/egaleota/m6atcells/rip_replicate1_peak_699	423	.	10.30091	42.35555	36.10875	131
chr15	53174682	53174882	/hpcnfs/data/BA/egaleota/m6atcells/rip_replicate1_peak_700	73	.	4.09464	7.36183	3.60477	149
chr15	55729471	55729671	/hpcnfs/data/BA/egaleota/m6atcells/rip_replicate1_peak_701	52	.	3.37206	5.22880	1.75605	83
chr15	55737575	55737794	/hpcnfs/data/BA/egaleota/m6atcells/rip_replicate1_peak_702	98	.	3.70761	9.86969	5.83368	125
chr15	57883723	57883960	/hpcnfs/data/BA/egaleota/m6atcells/rip_replicate1_peak_703	55	.	2.70288	5.53768	2.00396	151
chr15	58774258	58774458	/hpcnfs/data/BA/egaleota/m6atcells/rip_replicate1_peak_704	62	.	4.24006	6.26022	2.62604	90
chr15	58777241	58777444	/hpcnfs/data/BA/egaleota/m6atcells/rip_replicate1_peak_705	89	.	5.30007	8.92168	4.98200	129
chr15	59928165	59928385	/hpcnfs/data/BA/egaleota/m6atcells/rip_replicate1_peak_706	80	.	4.94674	8.00442	4.16795	99
chr15	59980598	59980818	/hpcnfs/data/BA/egaleota/m6atcells/rip_replicate1_peak_707	114	.	3.71177	11.41238	7.24338	84
chr15	59996652	59996890	/hpcnfs/data/BA/egaleota/m6atcells/rip_replicate1_peak_708	191	.	5.40103	19.11476	14.34837	126
chr15	63792797	63793076	/hpcnfs/data/BA/egaleota/m6atcells/rip_replicate1_peak_709	175	.	7.79730	17.51913	12.87516	146
chr15	74825270	74825490	/hpcnfs/data/BA/egaleota/m6atcells/rip_replicate1_peak_710	80	.	3.33685	8.02169	4.18223	134
chr15	75892984	75893253	/hpcnfs/data/BA/egaleota/m6atcells/rip_replicate1_peak_711	291	.	10.70210	29.11836	23.67003	130
chr15	76008384	76008628	/hpcnfs/data/BA/egaleota/m6atcells/rip_replicate1_peak_712	85	.	2.46394	8.52557	4.63968	145
chr15	76010035	76010650	/hpcnfs/data/BA/egaleota/m6atcells/rip_replicate1_peak_713	189	.	3.57879	18.96486	14.20793	471
chr15	76011764	76012233	/hpcnfs/data/BA/egaleota/m6atcells/rip_replicate1_peak_714	116	.	3.35436	11.65836	7.47412	364
chr15	76072117	76072323	/hpcnfs/data/BA/egaleota/m6atcells/rip_replicate1_peak_715	58	.	3.06956	5.81969	2.25960	87
chr15	76080174	76080380	/hpcnfs/data/BA/egaleota/m6atcells/rip_replicate1_peak_716	89	.	5.30007	8.92168	4.98200	55
chr15	76175125	76175414	/hpcnfs/data/BA/egaleota/m6atcells/rip_replicate1_peak_717	85	.	4.11983	8.53678	4.65041	94
chr15	76184068	76184326	/hpcnfs/data/BA/egaleota/m6atcells/rip_replicate1_peak_718	326	.	7.48158	32.64563	26.97755	136
chr15	77599105	77599316	/hpcnfs/data/BA/egaleota/m6atcells/rip_replicate1_peak_719	168	.	2.35559	16.84053	12.24786	164
chr15	77656049	77656295	/hpcnfs/data/BA/egaleota/m6atcells/rip_replicate1_peak_720	100	.	5.35105	10.05059	6.00159	139
chr15	78244212	78244457	/hpcnfs/data/BA/egaleota/m6atcells/rip_replicate1_peak_721	118	.	6.36009	11.83266	7.62220	161
chr15	78317017	78317475	/hpcnfs/data/BA/egaleota/m6atcells/rip_replicate1_peak_722	113	.	5.25903	11.30575	7.14564	329
chr15	78441678	78442079	/hpcnfs/data/BA/egaleota/m6atcells/rip_replicate1_peak_723	66	.	3.64394	6.69947	3.01860	63
chr15	78724107	78724382	/hpcnfs/data/BA/egaleota/m6atcells/rip_replicate1_peak_724	80	.	4.94674	8.00442	4.16795	152
chr15	78955915	78956192	/hpcnfs/data/BA/egaleota/m6atcells/rip_replicate1_peak_725	42	.	2.47174	4.27687	0.94957	7
chr15	78966471	78966695	/hpcnfs/data/BA/egaleota/m6atcells/rip_replicate1_peak_726	97	.	4.81723	9.71381	5.70618	99
chr15	79359906	79360160	/hpcnfs/data/BA/egaleota/m6atcells/rip_replicate1_peak_727	110	.	3.12608	11.03478	6.89217	118
chr15	79376465	79376672	/hpcnfs/data/BA/egaleota/m6atcells/rip_replicate1_peak_728	138	.	3.74028	13.83242	9.46889	147
chr15	79524654	79524855	/hpcnfs/data/BA/egaleota/m6atcells/rip_replicate1_peak_729	149	.	5.41234	14.98517	10.51976	57
chr15	79656989	79657189	/hpcnfs/data/BA/egaleota/m6atcells/rip_replicate1_peak_730	66	.	3.64394	6.69947	3.01860	76
chr15	80191604	80191806	/hpcnfs/data/BA/egaleota/m6atcells/rip_replicate1_peak_731	89	.	5.30007	8.92168	4.98200	98
chr15	80437676	80437970	/hpcnfs/data/BA/egaleota/m6atcells/rip_replicate1_peak_732	123	.	5.10074	12.38913	8.13935	110
chr15	80480186	80480405	/hpcnfs/data/BA/egaleota/m6atcells/rip_replicate1_peak_733	82	.	2.65599	8.23278	4.37444	68
chr15	80590021	80590227	/hpcnfs/data/BA/egaleota/m6atcells/rip_replicate1_peak_734	128	.	6.24289	12.83992	8.55159	94
chr15	80699843	80700075	/hpcnfs/data/BA/egaleota/m6atcells/rip_replicate1_peak_735	98	.	5.65341	9.86653	5.83168	106
chr15	80858420	80858636	/hpcnfs/data/BA/egaleota/m6atcells/rip_replicate1_peak_736	80	.	4.94674	8.00442	4.16795	118
chr15	81218586	81218792	/hpcnfs/data/BA/egaleota/m6atcells/rip_replicate1_peak_737	96	.	3.99043	9.62136	5.62459	165
chr15	81415877	81416095	/hpcnfs/data/BA/egaleota/m6atcells/rip_replicate1_peak_738	74	.	4.45921	7.47018	3.69485	173
chr15	81416524	81416738	/hpcnfs/data/BA/egaleota/m6atcells/rip_replicate1_peak_739	97	.	3.83376	9.72801	5.71805	113
chr15	81540701	81540960	/hpcnfs/data/BA/egaleota/m6atcells/rip_replicate1_peak_740	369	.	9.42795	36.94670	31.00473	122
chr15	81541744	81541949	/hpcnfs/data/BA/egaleota/m6atcells/rip_replicate1_peak_741	105	.	3.19835	10.53938	6.45111	157
chr15	82034918	82035225	/hpcnfs/data/BA/egaleota/m6atcells/rip_replicate1_peak_742	278	.	9.51385	27.88571	22.52260	113
chr15	82192444	82192697	/hpcnfs/data/BA/egaleota/m6atcells/rip_replicate1_peak_743	108	.	6.00675	10.83734	6.71483	143
chr15	82639815	82640112	/hpcnfs/data/BA/egaleota/m6atcells/rip_replicate1_peak_744	96	.	5.11158	9.61044	5.61665	137
chr15	82697137	82697505	/hpcnfs/data/BA/egaleota/m6atcells/rip_replicate1_peak_745	89	.	5.30007	8.92168	4.98200	197
chr15	82946166	82946407	/hpcnfs/data/BA/egaleota/m6atcells/rip_replicate1_peak_746	83	.	4.62082	8.36969	4.49456	173
chr15	82948343	82948545	/hpcnfs/data/BA/egaleota/m6atcells/rip_replicate1_peak_747	88	.	4.25126	8.82976	4.92007	129
chr15	82958085	82958303	/hpcnfs/data/BA/egaleota/m6atcells/rip_replicate1_peak_748	124	.	3.38060	12.45305	8.19958	172
chr15	82984340	82984604	/hpcnfs/data/BA/egaleota/m6atcells/rip_replicate1_peak_749	60	.	3.01224	6.06081	2.47040	124
chr15	84163581	84164029	/hpcnfs/data/BA/egaleota/m6atcells/rip_replicate1_peak_750	96	.	4.95231	9.64800	5.64862	320
chr15	84172558	84172882	/hpcnfs/data/BA/egaleota/m6atcells/rip_replicate1_peak_751	140	.	3.42489	14.04015	9.64807	79
chr15	85292732	85292970	/hpcnfs/data/BA/egaleota/m6atcells/rip_replicate1_peak_752	222	.	8.91842	22.20744	17.20773	132
chr15	85955612	85955827	/hpcnfs/data/BA/egaleota/m6atcells/rip_replicate1_peak_753	149	.	6.26239	14.95837	10.49517	102
chr15	85967574	85967828	/hpcnfs/data/BA/egaleota/m6atcells/rip_replicate1_peak_754	101	.	4.43420	10.15305	6.09617	152
chr15	86025304	86025516	/hpcnfs/data/BA/egaleota/m6atcells/rip_replicate1_peak_755	115	.	2.96351	11.55878	7.38102	89
chr15	88912473	88912697	/hpcnfs/data/BA/egaleota/m6atcells/rip_replicate1_peak_756	197	.	7.46670	19.78376	14.96105	93
chr15	93072475	93072681	/hpcnfs/data/BA/egaleota/m6atcells/rip_replicate1_peak_757	105	.	5.05809	10.54086	6.45111	129
chr15	94358085	94358289	/hpcnfs/data/BA/egaleota/m6atcells/rip_replicate1_peak_758	98	.	5.65341	9.86653	5.83168	125
chr15	96465757	96465962	/hpcnfs/data/BA/egaleota/m6atcells/rip_replicate1_peak_759	54	.	3.88672	5.43779	1.91153	20
chr15	97207378	97207598	/hpcnfs/data/BA/egaleota/m6atcells/rip_replicate1_peak_760	72	.	3.09568	7.28401	3.53353	169
chr15	98364274	98364521	/hpcnfs/data/BA/egaleota/m6atcells/rip_replicate1_peak_761	73	.	4.09464	7.36183	3.60477	75
chr15	98373056	98373467	/hpcnfs/data/BA/egaleota/m6atcells/rip_replicate1_peak_762	52	.	2.91608	5.25288	1.77724	231
chr15	98421817	98422073	/hpcnfs/data/BA/egaleota/m6atcells/rip_replicate1_peak_763	89	.	5.30007	8.92168	4.98200	125
chr15	98430838	98431038	/hpcnfs/data/BA/egaleota/m6atcells/rip_replicate1_peak_764	46	.	3.53338	4.65204	1.24437	106
chr15	98593293	98593561	/hpcnfs/data/BA/egaleota/m6atcells/rip_replicate1_peak_765	119	.	5.06103	11.94417	7.72078	145
chr15	98643105	98643336	/hpcnfs/data/BA/egaleota/m6atcells/rip_replicate1_peak_766	171	.	6.48714	17.16645	12.53997	136
chr15	98761860	98762081	/hpcnfs/data/BA/egaleota/m6atcells/rip_replicate1_peak_767	95	.	2.61167	9.54144	5.55642	158
chr15	98780276	98780542	/hpcnfs/data/BA/egaleota/m6atcells/rip_replicate1_peak_768	323	.	6.86982	32.38247	26.72951	119
chr15	98868328	98868566	/hpcnfs/data/BA/egaleota/m6atcells/rip_replicate1_peak_769	334	.	8.97656	33.43103	27.70100	79
chr15	100428451	100428651	/hpcnfs/data/BA/egaleota/m6atcells/rip_replicate1_peak_770	71	.	4.59340	7.11657	3.37628	122
chr15	100482531	100482878	/hpcnfs/data/BA/egaleota/m6atcells/rip_replicate1_peak_771	127	.	5.75838	12.70094	8.42880	197
chr15	100487819	100488098	/hpcnfs/data/BA/egaleota/m6atcells/rip_replicate1_peak_772	116	.	6.22609	11.60165	7.42049	110
chr15	100553358	100553877	/hpcnfs/data/BA/egaleota/m6atcells/rip_replicate1_peak_773	89	.	5.30007	8.92168	4.98200	101
chr15	101042135	101042350	/hpcnfs/data/BA/egaleota/m6atcells/rip_replicate1_peak_774	62	.	3.31724	6.20476	2.60229	75
chr15	101097387	101097720	/hpcnfs/data/BA/egaleota/m6atcells/rip_replicate1_peak_775	225	.	8.80328	22.52354	17.50845	101
chr15	101948331	101948596	/hpcnfs/data/BA/egaleota/m6atcells/rip_replicate1_peak_776	218	.	7.94842	21.81308	16.84271	141
chr15	102034192	102034400	/hpcnfs/data/BA/egaleota/m6atcells/rip_replicate1_peak_777	84	.	3.55992	8.43993	4.55899	30
chr15	103072706	103073034	/hpcnfs/data/BA/egaleota/m6atcells/rip_replicate1_peak_778	130	.	3.60988	13.01424	8.70780	137
chr15	103328041	103328320	/hpcnfs/data/BA/egaleota/m6atcells/rip_replicate1_peak_779	320	.	4.57043	32.06394	26.42004	113
chr16	3917203	3917403	/hpcnfs/data/BA/egaleota/m6atcells/rip_replicate1_peak_780	80	.	4.94674	8.00442	4.16795	70
chr16	4083904	4084132	/hpcnfs/data/BA/egaleota/m6atcells/rip_replicate1_peak_781	96	.	3.04546	9.67026	5.66821	122
chr16	8830539	8830775	/hpcnfs/data/BA/egaleota/m6atcells/rip_replicate1_peak_782	52	.	2.23935	5.24913	1.77575	64
chr16	10284130	10284353	/hpcnfs/data/BA/egaleota/m6atcells/rip_replicate1_peak_783	128	.	6.71343	12.85120	8.55159	98
chr16	10492398	10492666	/hpcnfs/data/BA/egaleota/m6atcells/rip_replicate1_peak_784	303	.	12.01350	30.31716	24.77973	119
chr16	13648396	13648623	/hpcnfs/data/BA/egaleota/m6atcells/rip_replicate1_peak_785	108	.	6.00675	10.83734	6.71483	121
chr16	14159061	14159341	/hpcnfs/data/BA/egaleota/m6atcells/rip_replicate1_peak_786	233	.	9.21570	23.32630	18.25172	149
chr16	17350732	17350933	/hpcnfs/data/BA/egaleota/m6atcells/rip_replicate1_peak_787	82	.	3.26598	8.23956	4.38002	150
chr16	20674327	20674527	/hpcnfs/data/BA/egaleota/m6atcells/rip_replicate1_peak_788	89	.	5.30007	8.92168	4.98200	92
chr16	20692419	20692705	/hpcnfs/data/BA/egaleota/m6atcells/rip_replicate1_peak_789	227	.	7.49032	22.77017	17.74128	122
chr16	22023834	22024034	/hpcnfs/data/BA/egaleota/m6atcells/rip_replicate1_peak_790	96	.	3.99043	9.62136	5.62459	54
chr16	22242507	22242712	/hpcnfs/data/BA/egaleota/m6atcells/rip_replicate1_peak_791	66	.	3.85378	6.62468	2.95844	125
chr16	22248348	22248598	/hpcnfs/data/BA/egaleota/m6atcells/rip_replicate1_peak_792	183	.	6.11071	18.39396	13.67385	175
chr16	22248946	22249164	/hpcnfs/data/BA/egaleota/m6atcells/rip_replicate1_peak_793	309	.	9.10985	30.95412	25.37761	107
chr16	23257916	23258199	/hpcnfs/data/BA/egaleota/m6atcells/rip_replicate1_peak_794	255	.	5.15328	25.56281	20.34497	103
chr16	23284174	23284615	/hpcnfs/data/BA/egaleota/m6atcells/rip_replicate1_peak_795	118	.	6.36009	11.83266	7.62220	67
chr16	23331476	23331707	/hpcnfs/data/BA/egaleota/m6atcells/rip_replicate1_peak_796	71	.	4.59340	7.11657	3.37628	103
chr16	27409463	27409664	/hpcnfs/data/BA/egaleota/m6atcells/rip_replicate1_peak_797	113	.	5.29895	11.38781	7.22001	93
chr16	30365007	30365314	/hpcnfs/data/BA/egaleota/m6atcells/rip_replicate1_peak_798	98	.	5.65341	9.86653	5.83168	175
chr16	30571263	30571463	/hpcnfs/data/BA/egaleota/m6atcells/rip_replicate1_peak_799	76	.	3.52999	7.63933	3.85077	146
chr16	31691980	31692180	/hpcnfs/data/BA/egaleota/m6atcells/rip_replicate1_peak_800	71	.	4.59340	7.11657	3.37628	79
chr16	32156073	32156384	/hpcnfs/data/BA/egaleota/m6atcells/rip_replicate1_peak_801	166	.	5.76153	16.66388	12.08496	193
chr16	32644467	32644667	/hpcnfs/data/BA/egaleota/m6atcells/rip_replicate1_peak_802	70	.	3.94491	7.06554	3.35667	31
chr16	32668416	32668616	/hpcnfs/data/BA/egaleota/m6atcells/rip_replicate1_peak_803	71	.	4.59340	7.11657	3.37628	85
chr16	32939669	32939996	/hpcnfs/data/BA/egaleota/m6atcells/rip_replicate1_peak_804	108	.	6.00675	10.83734	6.71483	156
chr16	33271304	33271805	/hpcnfs/data/BA/egaleota/m6atcells/rip_replicate1_peak_805	160	.	7.77344	16.03501	11.49415	162
chr16	33397336	33397536	/hpcnfs/data/BA/egaleota/m6atcells/rip_replicate1_peak_806	71	.	4.59340	7.11657	3.37628	129
chr16	35857121	35857390	/hpcnfs/data/BA/egaleota/m6atcells/rip_replicate1_peak_807	150	.	3.90651	15.08757	10.61658	176
chr16	36750531	36750741	/hpcnfs/data/BA/egaleota/m6atcells/rip_replicate1_peak_808	118	.	6.36009	11.83266	7.62220	62
chr16	36763983	36764199	/hpcnfs/data/BA/egaleota/m6atcells/rip_replicate1_peak_809	140	.	5.49311	14.04788	9.65518	135
chr16	36955424	36955631	/hpcnfs/data/BA/egaleota/m6atcells/rip_replicate1_peak_810	147	.	5.06477	14.78512	10.34874	76
chr16	38089759	38089963	/hpcnfs/data/BA/egaleota/m6atcells/rip_replicate1_peak_811	55	.	3.14265	5.59388	2.05318	167
chr16	38092910	38093110	/hpcnfs/data/BA/egaleota/m6atcells/rip_replicate1_peak_812	62	.	4.24006	6.26022	2.62604	163
chr16	38450238	38450453	/hpcnfs/data/BA/egaleota/m6atcells/rip_replicate1_peak_813	125	.	4.88857	12.57051	8.30729	161
chr16	44256952	44257164	/hpcnfs/data/BA/egaleota/m6atcells/rip_replicate1_peak_814	89	.	5.30007	8.92168	4.98200	122
chr16	44270126	44270351	/hpcnfs/data/BA/egaleota/m6atcells/rip_replicate1_peak_815	128	.	6.71343	12.85120	8.55159	134
chr16	44298391	44298639	/hpcnfs/data/BA/egaleota/m6atcells/rip_replicate1_peak_816	74	.	4.45921	7.47018	3.69485	119
chr16	46009989	46010198	/hpcnfs/data/BA/egaleota/m6atcells/rip_replicate1_peak_817	96	.	3.99043	9.62136	5.62459	89
chr16	46105497	46105697	/hpcnfs/data/BA/egaleota/m6atcells/rip_replicate1_peak_818	62	.	4.24006	6.26022	2.62604	48
chr16	49906381	49906627	/hpcnfs/data/BA/egaleota/m6atcells/rip_replicate1_peak_819	140	.	4.91130	14.00569	9.62147	86
chr16	52041491	52041691	/hpcnfs/data/BA/egaleota/m6atcells/rip_replicate1_peak_820	104	.	5.78559	10.45742	6.37903	90
chr16	52062882	52063289	/hpcnfs/data/BA/egaleota/m6atcells/rip_replicate1_peak_821	138	.	7.06676	13.89179	9.51532	216
chr16	55819156	55819369	/hpcnfs/data/BA/egaleota/m6atcells/rip_replicate1_peak_822	117	.	4.24452	11.77100	7.58093	141
chr16	55876705	55876974	/hpcnfs/data/BA/egaleota/m6atcells/rip_replicate1_peak_823	118	.	6.36009	11.83266	7.62220	107
chr16	59491791	59491992	/hpcnfs/data/BA/egaleota/m6atcells/rip_replicate1_peak_824	103	.	3.97068	10.39471	6.31979	79
chr16	87731778	87732097	/hpcnfs/data/BA/egaleota/m6atcells/rip_replicate1_peak_825	109	.	5.64833	10.95874	6.82457	134
chr16	90229670	90229886	/hpcnfs/data/BA/egaleota/m6atcells/rip_replicate1_peak_826	112	.	3.46875	11.22384	7.06833	126
chr16	92749545	92749867	/hpcnfs/data/BA/egaleota/m6atcells/rip_replicate1_peak_827	74	.	4.45921	7.47018	3.69485	154
chr16	92787196	92787436	/hpcnfs/data/BA/egaleota/m6atcells/rip_replicate1_peak_828	89	.	5.30007	8.92168	4.98200	70
chr16	92793673	92793920	/hpcnfs/data/BA/egaleota/m6atcells/rip_replicate1_peak_829	140	.	5.49311	14.04788	9.65518	107
chr16	92814460	92814660	/hpcnfs/data/BA/egaleota/m6atcells/rip_replicate1_peak_830	100	.	5.16444	10.05511	6.00480	110
chr16	92818051	92818279	/hpcnfs/data/BA/egaleota/m6atcells/rip_replicate1_peak_831	191	.	7.19365	19.19297	14.42332	125
chr16	92824542	92824797	/hpcnfs/data/BA/egaleota/m6atcells/rip_replicate1_peak_832	94	.	4.54100	9.46069	5.47913	162
chr16	93859546	93859746	/hpcnfs/data/BA/egaleota/m6atcells/rip_replicate1_peak_833	51	.	3.56737	5.13783	1.67664	83
chr16	94791463	94791691	/hpcnfs/data/BA/egaleota/m6atcells/rip_replicate1_peak_834	118	.	5.94561	11.88886	7.67105	124
chr17	3198095	3198328	/hpcnfs/data/BA/egaleota/m6atcells/rip_replicate1_peak_835	125	.	4.20195	12.52733	8.26738	62
chr17	5318750	5318986	/hpcnfs/data/BA/egaleota/m6atcells/rip_replicate1_peak_836	193	.	8.83346	19.39170	14.59331	81
chr17	5410854	5411124	/hpcnfs/data/BA/egaleota/m6atcells/rip_replicate1_peak_837	60	.	3.44150	6.03358	2.44680	107
chr17	6121769	6122098	/hpcnfs/data/BA/egaleota/m6atcells/rip_replicate1_peak_838	229	.	9.89347	22.90110	17.85094	176
chr17	8504036	8504263	/hpcnfs/data/BA/egaleota/m6atcells/rip_replicate1_peak_839	98	.	5.65341	9.86653	5.83168	115
chr17	12876571	12876860	/hpcnfs/data/BA/egaleota/m6atcells/rip_replicate1_peak_840	183	.	4.44712	18.31293	13.60042	191
chr17	15845442	15845660	/hpcnfs/data/BA/egaleota/m6atcells/rip_replicate1_peak_841	80	.	4.94674	8.00442	4.16795	166
chr17	15867883	15868090	/hpcnfs/data/BA/egaleota/m6atcells/rip_replicate1_peak_842	97	.	4.81723	9.71381	5.70618	41
chr17	17663018	17663219	/hpcnfs/data/BA/egaleota/m6atcells/rip_replicate1_peak_843	63	.	2.98937	6.37954	2.73638	151
chr17	19036679	19036941	/hpcnfs/data/BA/egaleota/m6atcells/rip_replicate1_peak_844	138	.	7.06676	13.89179	9.51532	86
chr17	23756286	23756486	/hpcnfs/data/BA/egaleota/m6atcells/rip_replicate1_peak_845	82	.	4.92021	8.27523	4.41202	161
chr17	23940323	23940537	/hpcnfs/data/BA/egaleota/m6atcells/rip_replicate1_peak_846	107	.	3.02971	10.76451	6.66260	41
chr17	23944141	23944346	/hpcnfs/data/BA/egaleota/m6atcells/rip_replicate1_peak_847	152	.	2.91038	15.25654	10.77944	43
chr17	23961431	23961650	/hpcnfs/data/BA/egaleota/m6atcells/rip_replicate1_peak_848	99	.	3.58475	9.97367	5.93389	104
chr17	24305300	24305500	/hpcnfs/data/BA/egaleota/m6atcells/rip_replicate1_peak_849	71	.	4.59340	7.11657	3.37628	107
chr17	24713440	24713641	/hpcnfs/data/BA/egaleota/m6atcells/rip_replicate1_peak_850	110	.	5.29947	11.02732	6.88784	101
chr17	25406010	25406270	/hpcnfs/data/BA/egaleota/m6atcells/rip_replicate1_peak_851	55	.	3.14265	5.59388	2.05318	203
chr17	25969614	25969852	/hpcnfs/data/BA/egaleota/m6atcells/rip_replicate1_peak_852	327	.	11.59394	32.73877	27.06026	119
chr17	26902225	26902498	/hpcnfs/data/BA/egaleota/m6atcells/rip_replicate1_peak_853	182	.	8.48012	18.25494	13.54623	102
chr17	27073464	27073707	/hpcnfs/data/BA/egaleota/m6atcells/rip_replicate1_peak_854	117	.	4.24452	11.77100	7.58093	145
chr17	27156683	27157015	/hpcnfs/data/BA/egaleota/m6atcells/rip_replicate1_peak_855	62	.	4.24006	6.26022	2.62604	137
chr17	27232889	27233114	/hpcnfs/data/BA/egaleota/m6atcells/rip_replicate1_peak_856	238	.	8.43015	23.89395	18.78632	106
chr17	27716295	27716525	/hpcnfs/data/BA/egaleota/m6atcells/rip_replicate1_peak_857	171	.	6.27567	17.10983	12.49754	116
chr17	27846721	27846951	/hpcnfs/data/BA/egaleota/m6atcells/rip_replicate1_peak_858	47	.	2.76260	4.70748	1.29291	99
chr17	28346590	28346791	/hpcnfs/data/BA/egaleota/m6atcells/rip_replicate1_peak_859	100	.	5.57624	10.09373	6.04017	150
chr17	28360914	28361256	/hpcnfs/data/BA/egaleota/m6atcells/rip_replicate1_peak_860	263	.	4.47525	26.32374	21.06295	136
chr17	28362910	28363321	/hpcnfs/data/BA/egaleota/m6atcells/rip_replicate1_peak_861	126	.	3.33449	12.68053	8.41070	47
chr17	28452877	28453078	/hpcnfs/data/BA/egaleota/m6atcells/rip_replicate1_peak_862	108	.	6.00675	10.83734	6.71483	119
chr17	28537875	28538079	/hpcnfs/data/BA/egaleota/m6atcells/rip_replicate1_peak_863	62	.	4.24006	6.26022	2.62604	28
chr17	28539378	28539578	/hpcnfs/data/BA/egaleota/m6atcells/rip_replicate1_peak_864	81	.	3.84102	8.16299	4.30709	167
chr17	28552708	28552945	/hpcnfs/data/BA/egaleota/m6atcells/rip_replicate1_peak_865	189	.	8.02658	18.93779	14.18335	118
chr17	28828633	28828858	/hpcnfs/data/BA/egaleota/m6atcells/rip_replicate1_peak_866	138	.	7.06676	13.89179	9.51532	72
chr17	28944116	28944396	/hpcnfs/data/BA/egaleota/m6atcells/rip_replicate1_peak_867	208	.	7.08544	20.83382	15.93213	108
chr17	29107771	29107975	/hpcnfs/data/BA/egaleota/m6atcells/rip_replicate1_peak_868	100	.	3.68756	10.06022	6.00967	164
chr17	29117134	29117360	/hpcnfs/data/BA/egaleota/m6atcells/rip_replicate1_peak_869	109	.	5.06811	10.90911	6.78307	122
chr17	30144710	30145031	/hpcnfs/data/BA/egaleota/m6atcells/rip_replicate1_peak_870	182	.	8.48012	18.25494	13.54623	147
chr17	30149271	30149477	/hpcnfs/data/BA/egaleota/m6atcells/rip_replicate1_peak_871	76	.	3.52999	7.63933	3.85077	89
chr17	30633217	30633566	/hpcnfs/data/BA/egaleota/m6atcells/rip_replicate1_peak_872	89	.	5.30007	8.92168	4.98200	160
chr17	31238287	31238502	/hpcnfs/data/BA/egaleota/m6atcells/rip_replicate1_peak_873	89	.	5.30007	8.92168	4.98200	93
chr17	31389274	31389474	/hpcnfs/data/BA/egaleota/m6atcells/rip_replicate1_peak_874	54	.	3.88672	5.43779	1.91153	96
chr17	31658542	31658748	/hpcnfs/data/BA/egaleota/m6atcells/rip_replicate1_peak_875	144	.	5.66835	14.45908	10.04246	91
chr17	31783980	31784261	/hpcnfs/data/BA/egaleota/m6atcells/rip_replicate1_peak_876	277	.	7.85663	27.72499	22.38174	122
chr17	32337834	32338045	/hpcnfs/data/BA/egaleota/m6atcells/rip_replicate1_peak_877	48	.	2.48258	4.86701	1.43497	194
chr17	32442239	32442446	/hpcnfs/data/BA/egaleota/m6atcells/rip_replicate1_peak_878	44	.	1.68274	4.44080	1.09164	186
chr17	32453928	32454135	/hpcnfs/data/BA/egaleota/m6atcells/rip_replicate1_peak_879	125	.	5.90401	12.59776	8.33404	113
chr17	33814125	33814331	/hpcnfs/data/BA/egaleota/m6atcells/rip_replicate1_peak_880	138	.	6.54017	13.81096	9.44919	83
chr17	34049616	34049879	/hpcnfs/data/BA/egaleota/m6atcells/rip_replicate1_peak_881	298	.	5.14067	29.85797	24.36065	114
chr17	34067335	34067552	/hpcnfs/data/BA/egaleota/m6atcells/rip_replicate1_peak_882	183	.	5.65438	18.35194	13.63636	111
chr17	34075748	34075959	/hpcnfs/data/BA/egaleota/m6atcells/rip_replicate1_peak_883	94	.	5.19993	9.42847	5.44962	119
chr17	34099901	34100131	/hpcnfs/data/BA/egaleota/m6atcells/rip_replicate1_peak_884	98	.	5.65341	9.86653	5.83168	60
chr17	34168152	34168352	/hpcnfs/data/BA/egaleota/m6atcells/rip_replicate1_peak_885	76	.	2.82599	7.64978	3.86036	129
chr17	34791608	34791834	/hpcnfs/data/BA/egaleota/m6atcells/rip_replicate1_peak_886	89	.	5.30007	8.92168	4.98200	140
chr17	34791927	34792143	/hpcnfs/data/BA/egaleota/m6atcells/rip_replicate1_peak_887	88	.	4.25126	8.82976	4.92007	38
chr17	35040365	35040593	/hpcnfs/data/BA/egaleota/m6atcells/rip_replicate1_peak_888	280	.	6.98292	28.09348	22.71730	87
chr17	35042126	35042383	/hpcnfs/data/BA/egaleota/m6atcells/rip_replicate1_peak_889	165	.	3.97843	16.51048	11.94067	112
chr17	35133633	35133934	/hpcnfs/data/BA/egaleota/m6atcells/rip_replicate1_peak_890	303	.	10.99938	30.31372	24.77973	129
chr17	35148422	35148642	/hpcnfs/data/BA/egaleota/m6atcells/rip_replicate1_peak_891	45	.	2.47764	4.57218	1.20703	36
chr17	35195516	35195767	/hpcnfs/data/BA/egaleota/m6atcells/rip_replicate1_peak_892	314	.	6.63433	31.47779	25.87920	104
chr17	35264924	35265190	/hpcnfs/data/BA/egaleota/m6atcells/rip_replicate1_peak_893	116	.	6.22609	11.60165	7.42049	151
chr17	35272432	35272632	/hpcnfs/data/BA/egaleota/m6atcells/rip_replicate1_peak_894	74	.	4.45921	7.47018	3.69485	80
chr17	35333046	35333248	/hpcnfs/data/BA/egaleota/m6atcells/rip_replicate1_peak_895	229	.	3.71531	22.90484	17.85441	88
chr17	35340203	35340418	/hpcnfs/data/BA/egaleota/m6atcells/rip_replicate1_peak_896	175	.	7.79730	17.51913	12.87516	107
chr17	35357998	35358198	/hpcnfs/data/BA/egaleota/m6atcells/rip_replicate1_peak_897	118	.	6.36009	11.83266	7.62220	96
chr17	35387282	35387592	/hpcnfs/data/BA/egaleota/m6atcells/rip_replicate1_peak_898	206	.	5.29314	20.62190	15.73526	149
chr17	35521243	35521458	/hpcnfs/data/BA/egaleota/m6atcells/rip_replicate1_peak_899	54	.	1.78791	5.48693	1.95686	20
chr17	35534479	35534688	/hpcnfs/data/BA/egaleota/m6atcells/rip_replicate1_peak_900	125	.	4.88857	12.57051	8.30729	106
chr17	35984776	35985055	/hpcnfs/data/BA/egaleota/m6atcells/rip_replicate1_peak_901	161	.	4.30404	16.17948	11.63158	117
chr17	36010757	36010993	/hpcnfs/data/BA/egaleota/m6atcells/rip_replicate1_peak_902	318	.	7.53060	31.81241	26.18409	80
chr17	36018377	36018791	/hpcnfs/data/BA/egaleota/m6atcells/rip_replicate1_peak_903	197	.	6.46312	19.74106	14.92434	86
chr17	36099914	36100142	/hpcnfs/data/BA/egaleota/m6atcells/rip_replicate1_peak_904	66	.	2.26010	6.61306	2.95256	186
chr17	36125490	36125775	/hpcnfs/data/BA/egaleota/m6atcells/rip_replicate1_peak_905	521	.	17.66691	52.13771	45.21294	138
chr17	36276448	36276648	/hpcnfs/data/BA/egaleota/m6atcells/rip_replicate1_peak_906	71	.	4.59340	7.11657	3.37628	173
chr17	36302508	36302718	/hpcnfs/data/BA/egaleota/m6atcells/rip_replicate1_peak_907	89	.	5.30007	8.92168	4.98200	72
chr17	36410040	36410240	/hpcnfs/data/BA/egaleota/m6atcells/rip_replicate1_peak_908	62	.	4.24006	6.26022	2.62604	35
chr17	36994533	36994831	/hpcnfs/data/BA/egaleota/m6atcells/rip_replicate1_peak_909	381	.	6.24068	38.11254	32.10250	133
chr17	39980405	39980649	/hpcnfs/data/BA/egaleota/m6atcells/rip_replicate1_peak_910	99	.	2.05378	9.92221	5.88358	68
chr17	39984910	39985379	/hpcnfs/data/BA/egaleota/m6atcells/rip_replicate1_peak_911	32	.	1.33899	3.22257	0.07021	1
chr17	45707176	45707388	/hpcnfs/data/BA/egaleota/m6atcells/rip_replicate1_peak_912	86	.	1.68037	8.64155	4.74991	142
chr17	46301279	46301514	/hpcnfs/data/BA/egaleota/m6atcells/rip_replicate1_peak_913	128	.	6.24289	12.83992	8.55159	56
chr17	46385847	46386083	/hpcnfs/data/BA/egaleota/m6atcells/rip_replicate1_peak_914	374	.	10.32450	37.49881	31.53186	108
chr17	46584236	46584436	/hpcnfs/data/BA/egaleota/m6atcells/rip_replicate1_peak_915	80	.	4.94674	8.00442	4.16795	108
chr17	47645045	47645311	/hpcnfs/data/BA/egaleota/m6atcells/rip_replicate1_peak_916	153	.	5.70897	15.34112	10.85801	128
chr17	47657495	47657708	/hpcnfs/data/BA/egaleota/m6atcells/rip_replicate1_peak_917	53	.	2.41040	5.30653	1.82388	74
chr17	47662356	47662561	/hpcnfs/data/BA/egaleota/m6atcells/rip_replicate1_peak_918	95	.	4.45370	9.58070	5.58962	121
chr17	47747674	47748027	/hpcnfs/data/BA/egaleota/m6atcells/rip_replicate1_peak_919	189	.	6.68056	18.94609	14.18994	179
chr17	48449583	48449895	/hpcnfs/data/BA/egaleota/m6atcells/rip_replicate1_peak_920	253	.	3.97964	25.37761	20.16897	183
chr17	50219801	50220093	/hpcnfs/data/BA/egaleota/m6atcells/rip_replicate1_peak_921	138	.	7.06676	13.89179	9.51532	172
chr17	50821874	50822081	/hpcnfs/data/BA/egaleota/m6atcells/rip_replicate1_peak_922	98	.	5.65341	9.86653	5.83168	112
chr17	51934928	51935256	/hpcnfs/data/BA/egaleota/m6atcells/rip_replicate1_peak_923	285	.	7.77782	28.52897	23.12908	156
chr17	56236687	56236967	/hpcnfs/data/BA/egaleota/m6atcells/rip_replicate1_peak_924	124	.	4.08676	12.44092	8.18814	153
chr17	56497466	56497735	/hpcnfs/data/BA/egaleota/m6atcells/rip_replicate1_peak_925	98	.	5.65341	9.86653	5.83168	86
chr17	56714858	56715338	/hpcnfs/data/BA/egaleota/m6atcells/rip_replicate1_peak_926	176	.	4.35817	17.62225	12.96607	199
chr17	56738215	56738417	/hpcnfs/data/BA/egaleota/m6atcells/rip_replicate1_peak_927	118	.	3.30711	11.88752	7.67105	119
chr17	56740529	56740732	/hpcnfs/data/BA/egaleota/m6atcells/rip_replicate1_peak_928	69	.	2.50281	6.91796	3.22094	168
chr17	56753487	56753764	/hpcnfs/data/BA/egaleota/m6atcells/rip_replicate1_peak_929	214	.	3.45720	21.41423	16.47907	89
chr17	56847629	56847829	/hpcnfs/data/BA/egaleota/m6atcells/rip_replicate1_peak_930	80	.	4.94674	8.00442	4.16795	85
chr17	56850141	56850341	/hpcnfs/data/BA/egaleota/m6atcells/rip_replicate1_peak_931	104	.	5.39556	10.49079	6.41033	102
chr17	57143586	57143815	/hpcnfs/data/BA/egaleota/m6atcells/rip_replicate1_peak_932	73	.	2.84615	7.37579	3.61669	172
chr17	69634040	69634259	/hpcnfs/data/BA/egaleota/m6atcells/rip_replicate1_peak_933	91	.	5.05377	9.16557	5.20549	92
chr17	71313157	71313364	/hpcnfs/data/BA/egaleota/m6atcells/rip_replicate1_peak_934	153	.	4.69630	15.38368	10.89631	79
chr17	71702587	71702787	/hpcnfs/data/BA/egaleota/m6atcells/rip_replicate1_peak_935	71	.	4.59340	7.11657	3.37628	129
chr17	71741010	71741212	/hpcnfs/data/BA/egaleota/m6atcells/rip_replicate1_peak_936	65	.	3.67605	6.52163	2.86760	119
chr17	71976165	71976376	/hpcnfs/data/BA/egaleota/m6atcells/rip_replicate1_peak_937	98	.	5.65341	9.86653	5.83168	145
chr17	72006880	72007101	/hpcnfs/data/BA/egaleota/m6atcells/rip_replicate1_peak_938	188	.	5.21271	18.85944	14.11294	136
chr17	74299270	74299470	/hpcnfs/data/BA/egaleota/m6atcells/rip_replicate1_peak_939	80	.	4.94674	8.00442	4.16795	79
chr17	79350113	79350350	/hpcnfs/data/BA/egaleota/m6atcells/rip_replicate1_peak_940	101	.	4.19327	10.15508	6.09776	111
chr17	80460909	80461122	/hpcnfs/data/BA/egaleota/m6atcells/rip_replicate1_peak_941	128	.	6.71343	12.85120	8.55159	65
chr17	84584476	84584695	/hpcnfs/data/BA/egaleota/m6atcells/rip_replicate1_peak_942	88	.	2.16180	8.89883	4.98200	142
chr17	84612196	84612472	/hpcnfs/data/BA/egaleota/m6atcells/rip_replicate1_peak_943	138	.	7.06676	13.89179	9.51532	181
chr17	85357505	85357767	/hpcnfs/data/BA/egaleota/m6atcells/rip_replicate1_peak_944	158	.	7.13473	15.80958	11.29424	105
chr17	87779428	87779674	/hpcnfs/data/BA/egaleota/m6atcells/rip_replicate1_peak_945	70	.	3.37652	7.01376	3.30877	198
chr17	87836952	87837668	/hpcnfs/data/BA/egaleota/m6atcells/rip_replicate1_peak_946	302	.	9.80091	30.25486	24.73631	183
chr17	88122754	88122981	/hpcnfs/data/BA/egaleota/m6atcells/rip_replicate1_peak_947	128	.	6.71343	12.85120	8.55159	122
chr18	5592642	5592842	/hpcnfs/data/BA/egaleota/m6atcells/rip_replicate1_peak_948	96	.	5.53430	9.66376	5.66194	100
chr18	5598977	5599237	/hpcnfs/data/BA/egaleota/m6atcells/rip_replicate1_peak_949	58	.	3.45981	5.84423	2.28204	86
chr18	5772704	5773045	/hpcnfs/data/BA/egaleota/m6atcells/rip_replicate1_peak_950	613	.	14.37332	61.33829	52.20669	161
chr18	6788562	6788854	/hpcnfs/data/BA/egaleota/m6atcells/rip_replicate1_peak_951	156	.	6.79532	15.60778	11.10622	112
chr18	7624353	7624631	/hpcnfs/data/BA/egaleota/m6atcells/rip_replicate1_peak_952	155	.	7.48723	15.53105	11.03371	119
chr18	12304314	12304563	/hpcnfs/data/BA/egaleota/m6atcells/rip_replicate1_peak_953	97	.	4.81723	9.71381	5.70618	104
chr18	15221744	15221965	/hpcnfs/data/BA/egaleota/m6atcells/rip_replicate1_peak_954	98	.	5.65341	9.86653	5.83168	52
chr18	21120362	21120562	/hpcnfs/data/BA/egaleota/m6atcells/rip_replicate1_peak_955	65	.	4.26418	6.56702	2.90987	109
chr18	31881969	31882183	/hpcnfs/data/BA/egaleota/m6atcells/rip_replicate1_peak_956	72	.	3.28608	7.21589	3.47006	80
chr18	31963778	31963978	/hpcnfs/data/BA/egaleota/m6atcells/rip_replicate1_peak_957	122	.	5.53981	12.25379	8.01139	134
chr18	32558093	32558299	/hpcnfs/data/BA/egaleota/m6atcells/rip_replicate1_peak_958	89	.	5.30007	8.92168	4.98200	42
chr18	33107011	33107242	/hpcnfs/data/BA/egaleota/m6atcells/rip_replicate1_peak_959	65	.	4.26418	6.56702	2.90987	55
chr18	33344578	33344841	/hpcnfs/data/BA/egaleota/m6atcells/rip_replicate1_peak_960	97	.	3.01314	9.72120	5.71245	65
chr18	33353827	33354056	/hpcnfs/data/BA/egaleota/m6atcells/rip_replicate1_peak_961	102	.	4.36479	10.29131	6.22463	110
chr18	34930402	34930624	/hpcnfs/data/BA/egaleota/m6atcells/rip_replicate1_peak_962	91	.	5.05377	9.16557	5.20549	103
chr18	36446785	36447135	/hpcnfs/data/BA/egaleota/m6atcells/rip_replicate1_peak_963	97	.	4.81723	9.71381	5.70618	228
chr18	36922983	36923192	/hpcnfs/data/BA/egaleota/m6atcells/rip_replicate1_peak_964	149	.	6.26239	14.95837	10.49517	60
chr18	36956261	36956467	/hpcnfs/data/BA/egaleota/m6atcells/rip_replicate1_peak_965	221	.	4.28112	22.10648	17.11685	67
chr18	38026180	38026463	/hpcnfs/data/BA/egaleota/m6atcells/rip_replicate1_peak_966	80	.	4.94674	8.00442	4.16795	134
chr18	50299148	50299349	/hpcnfs/data/BA/egaleota/m6atcells/rip_replicate1_peak_967	89	.	5.30007	8.92168	4.98200	104
chr18	54022235	54022436	/hpcnfs/data/BA/egaleota/m6atcells/rip_replicate1_peak_968	83	.	4.75649	8.30496	4.43329	62
chr18	54858559	54858823	/hpcnfs/data/BA/egaleota/m6atcells/rip_replicate1_peak_969	146	.	3.09201	14.65901	10.23237	171
chr18	56907706	56907920	/hpcnfs/data/BA/egaleota/m6atcells/rip_replicate1_peak_970	207	.	7.70756	20.79178	15.89493	68
chr18	56909391	56909620	/hpcnfs/data/BA/egaleota/m6atcells/rip_replicate1_peak_971	222	.	8.91842	22.20744	17.20773	124
chr18	60844247	60844449	/hpcnfs/data/BA/egaleota/m6atcells/rip_replicate1_peak_972	78	.	4.84251	7.82983	4.02635	121
chr18	61470248	61470476	/hpcnfs/data/BA/egaleota/m6atcells/rip_replicate1_peak_973	168	.	6.74412	16.84367	12.24786	178
chr18	65603457	65603657	/hpcnfs/data/BA/egaleota/m6atcells/rip_replicate1_peak_974	80	.	4.94674	8.00442	4.16795	138
chr18	70728033	70728283	/hpcnfs/data/BA/egaleota/m6atcells/rip_replicate1_peak_975	62	.	3.01888	6.27140	2.63608	126
chr18	70766048	70766368	/hpcnfs/data/BA/egaleota/m6atcells/rip_replicate1_peak_976	71	.	4.59340	7.11657	3.37628	182
chr18	70806726	70806926	/hpcnfs/data/BA/egaleota/m6atcells/rip_replicate1_peak_977	71	.	4.59340	7.11657	3.37628	31
chr18	74937964	74938165	/hpcnfs/data/BA/egaleota/m6atcells/rip_replicate1_peak_978	59	.	2.11004	5.99356	2.41441	120
chr18	75528573	75528921	/hpcnfs/data/BA/egaleota/m6atcells/rip_replicate1_peak_979	67	.	2.98103	6.73448	3.05253	169
chr18	77304007	77304280	/hpcnfs/data/BA/egaleota/m6atcells/rip_replicate1_peak_980	108	.	6.00675	10.83734	6.71483	141
chr18	82724063	82724319	/hpcnfs/data/BA/egaleota/m6atcells/rip_replicate1_peak_981	104	.	3.12280	10.41119	6.33586	92
chr18	84847933	84848135	/hpcnfs/data/BA/egaleota/m6atcells/rip_replicate1_peak_982	118	.	6.36009	11.83266	7.62220	101
chr18	89411421	89411628	/hpcnfs/data/BA/egaleota/m6atcells/rip_replicate1_peak_983	108	.	6.00675	10.83734	6.71483	78
chr19	3084696	3084915	/hpcnfs/data/BA/egaleota/m6atcells/rip_replicate1_peak_984	102	.	4.36479	10.29131	6.22463	50
chr19	3562955	3563188	/hpcnfs/data/BA/egaleota/m6atcells/rip_replicate1_peak_985	98	.	5.65341	9.86653	5.83168	80
chr19	3815239	3815540	/hpcnfs/data/BA/egaleota/m6atcells/rip_replicate1_peak_986	58	.	3.06956	5.81969	2.25960	125
chr19	3935861	3936061	/hpcnfs/data/BA/egaleota/m6atcells/rip_replicate1_peak_987	89	.	5.30007	8.92168	4.98200	92
chr19	4100153	4100370	/hpcnfs/data/BA/egaleota/m6atcells/rip_replicate1_peak_988	71	.	3.97397	7.12341	3.38301	75
chr19	4104858	4105065	/hpcnfs/data/BA/egaleota/m6atcells/rip_replicate1_peak_989	122	.	5.53981	12.25379	8.01139	78
chr19	4187104	4187503	/hpcnfs/data/BA/egaleota/m6atcells/rip_replicate1_peak_990	208	.	5.94299	20.83145	15.93213	142
chr19	4223070	4223270	/hpcnfs/data/BA/egaleota/m6atcells/rip_replicate1_peak_991	45	.	3.45894	4.53352	1.17604	10
chr19	4305815	4306066	/hpcnfs/data/BA/egaleota/m6atcells/rip_replicate1_peak_992	238	.	7.15826	23.86546	18.76111	140
chr19	4324292	4324616	/hpcnfs/data/BA/egaleota/m6atcells/rip_replicate1_peak_993	209	.	5.38878	20.96752	16.06047	156
chr19	4825683	4825980	/hpcnfs/data/BA/egaleota/m6atcells/rip_replicate1_peak_994	153	.	5.87079	15.32825	10.84711	135
chr19	5045977	5046361	/hpcnfs/data/BA/egaleota/m6atcells/rip_replicate1_peak_995	150	.	6.51620	15.05271	10.58381	82
chr19	5308256	5308459	/hpcnfs/data/BA/egaleota/m6atcells/rip_replicate1_peak_996	98	.	5.65341	9.86653	5.83168	49
chr19	5382581	5383037	/hpcnfs/data/BA/egaleota/m6atcells/rip_replicate1_peak_997	97	.	3.83376	9.72801	5.71805	300
chr19	5384496	5384704	/hpcnfs/data/BA/egaleota/m6atcells/rip_replicate1_peak_998	80	.	3.41265	8.01940	4.18136	65
chr19	5423396	5423630	/hpcnfs/data/BA/egaleota/m6atcells/rip_replicate1_peak_999	89	.	2.61798	8.96713	5.02343	142
chr19	5424598	5424916	/hpcnfs/data/BA/egaleota/m6atcells/rip_replicate1_peak_1000	136	.	4.79531	13.68016	9.32706	136
chr19	5456426	5456644	/hpcnfs/data/BA/egaleota/m6atcells/rip_replicate1_peak_1001	118	.	5.94561	11.88886	7.67105	170
chr19	5684917	5685163	/hpcnfs/data/BA/egaleota/m6atcells/rip_replicate1_peak_1002	137	.	6.99413	13.76551	9.40869	127
chr19	5710486	5710711	/hpcnfs/data/BA/egaleota/m6atcells/rip_replicate1_peak_1003	74	.	4.45921	7.47018	3.69485	139
chr19	5719926	5720204	/hpcnfs/data/BA/egaleota/m6atcells/rip_replicate1_peak_1004	168	.	7.43202	16.83562	12.24357	162
chr19	5844404	5844623	/hpcnfs/data/BA/egaleota/m6atcells/rip_replicate1_peak_1005	76	.	2.96500	7.62555	3.83935	90
chr19	5844985	5845363	/hpcnfs/data/BA/egaleota/m6atcells/rip_replicate1_peak_1006	67	.	2.12379	6.77684	3.09361	299
chr19	5878504	5878720	/hpcnfs/data/BA/egaleota/m6atcells/rip_replicate1_peak_1007	89	.	5.30007	8.92168	4.98200	119
chr19	5897517	5897735	/hpcnfs/data/BA/egaleota/m6atcells/rip_replicate1_peak_1008	42	.	3.28014	4.24706	0.92294	177
chr19	5988458	5988688	/hpcnfs/data/BA/egaleota/m6atcells/rip_replicate1_peak_1009	75	.	3.80598	7.55912	3.77715	173
chr19	6242253	6242453	/hpcnfs/data/BA/egaleota/m6atcells/rip_replicate1_peak_1010	54	.	3.88672	5.43779	1.91153	48
chr19	6343522	6343747	/hpcnfs/data/BA/egaleota/m6atcells/rip_replicate1_peak_1011	111	.	3.85323	11.11623	6.96758	115
chr19	6354850	6355141	/hpcnfs/data/BA/egaleota/m6atcells/rip_replicate1_peak_1012	89	.	3.83695	8.94380	5.00121	110
chr19	6414011	6414216	/hpcnfs/data/BA/egaleota/m6atcells/rip_replicate1_peak_1013	144	.	6.03339	14.47304	10.05548	36
chr19	6414820	6415325	/hpcnfs/data/BA/egaleota/m6atcells/rip_replicate1_peak_1014	178	.	6.98498	17.80925	13.13933	174
chr19	7049907	7050149	/hpcnfs/data/BA/egaleota/m6atcells/rip_replicate1_peak_1015	199	.	3.61616	19.94747	15.11489	88
chr19	7052858	7053069	/hpcnfs/data/BA/egaleota/m6atcells/rip_replicate1_peak_1016	52	.	3.65293	5.28338	1.80568	115
chr19	7095211	7095458	/hpcnfs/data/BA/egaleota/m6atcells/rip_replicate1_peak_1017	76	.	3.15336	7.66851	3.87685	132
chr19	7501469	7501722	/hpcnfs/data/BA/egaleota/m6atcells/rip_replicate1_peak_1018	93	.	4.64107	9.35468	5.37981	146
chr19	8894973	8895432	/hpcnfs/data/BA/egaleota/m6atcells/rip_replicate1_peak_1019	101	.	2.37946	10.19419	6.13549	189
chr19	8901240	8901446	/hpcnfs/data/BA/egaleota/m6atcells/rip_replicate1_peak_1020	141	.	3.24846	14.18252	9.78175	80
chr19	8906410	8906622	/hpcnfs/data/BA/egaleota/m6atcells/rip_replicate1_peak_1021	139	.	4.44913	13.93203	9.55333	97
chr19	9047520	9047724	/hpcnfs/data/BA/egaleota/m6atcells/rip_replicate1_peak_1022	234	.	3.09620	23.43980	18.35968	70
chr19	9950916	9951163	/hpcnfs/data/BA/egaleota/m6atcells/rip_replicate1_peak_1023	110	.	4.53938	11.03511	6.89217	184
chr19	9951989	9952203	/hpcnfs/data/BA/egaleota/m6atcells/rip_replicate1_peak_1024	88	.	4.25126	8.82976	4.92007	147
chr19	9952480	9952743	/hpcnfs/data/BA/egaleota/m6atcells/rip_replicate1_peak_1025	98	.	3.70761	9.86969	5.83368	157
chr19	10681409	10681613	/hpcnfs/data/BA/egaleota/m6atcells/rip_replicate1_peak_1026	180	.	5.67869	18.02743	13.33963	103
chr19	10806587	10806787	/hpcnfs/data/BA/egaleota/m6atcells/rip_replicate1_peak_1027	54	.	3.35800	5.41874	1.91153	52
chr19	10806929	10807163	/hpcnfs/data/BA/egaleota/m6atcells/rip_replicate1_peak_1028	133	.	5.67678	13.30891	8.98030	157
chr19	10917116	10917608	/hpcnfs/data/BA/egaleota/m6atcells/rip_replicate1_peak_1029	239	.	8.96982	23.94350	18.83313	320
chr19	10979725	10980113	/hpcnfs/data/BA/egaleota/m6atcells/rip_replicate1_peak_1030	149	.	7.42010	14.95338	10.49377	193
chr19	11195551	11195806	/hpcnfs/data/BA/egaleota/m6atcells/rip_replicate1_peak_1031	149	.	7.42010	14.95338	10.49377	117
chr19	11537617	11537895	/hpcnfs/data/BA/egaleota/m6atcells/rip_replicate1_peak_1032	104	.	2.60388	10.40276	6.32760	36
chr19	12058575	12058791	/hpcnfs/data/BA/egaleota/m6atcells/rip_replicate1_peak_1033	118	.	5.94561	11.88886	7.67105	62
chr19	12851228	12851437	/hpcnfs/data/BA/egaleota/m6atcells/rip_replicate1_peak_1034	267	.	8.30008	26.77873	21.48614	103
chr19	16714962	16715186	/hpcnfs/data/BA/egaleota/m6atcells/rip_replicate1_peak_1035	118	.	5.94561	11.88886	7.67105	160
chr19	18677924	18678124	/hpcnfs/data/BA/egaleota/m6atcells/rip_replicate1_peak_1036	62	.	4.24006	6.26022	2.62604	155
chr19	22926536	22926748	/hpcnfs/data/BA/egaleota/m6atcells/rip_replicate1_peak_1037	156	.	6.79532	15.60778	11.10622	84
chr19	25220378	25220580	/hpcnfs/data/BA/egaleota/m6atcells/rip_replicate1_peak_1038	71	.	4.59340	7.11657	3.37628	73
chr19	26728936	26729163	/hpcnfs/data/BA/egaleota/m6atcells/rip_replicate1_peak_1039	278	.	7.36694	27.84115	22.48117	75
chr19	26795248	26795500	/hpcnfs/data/BA/egaleota/m6atcells/rip_replicate1_peak_1040	303	.	10.99938	30.31372	24.77973	109
chr19	26804061	26804336	/hpcnfs/data/BA/egaleota/m6atcells/rip_replicate1_peak_1041	108	.	6.00675	10.83734	6.71483	127
chr19	29461378	29461583	/hpcnfs/data/BA/egaleota/m6atcells/rip_replicate1_peak_1042	96	.	5.30217	9.61079	5.61665	46
chr19	31158781	31159395	/hpcnfs/data/BA/egaleota/m6atcells/rip_replicate1_peak_1043	168	.	3.82077	16.82120	12.23747	103
chr19	32275689	32275889	/hpcnfs/data/BA/egaleota/m6atcells/rip_replicate1_peak_1044	51	.	3.56737	5.13783	1.67664	129
chr19	34280602	34280902	/hpcnfs/data/BA/egaleota/m6atcells/rip_replicate1_peak_1045	138	.	7.06676	13.89179	9.51532	135
chr19	36934361	36934608	/hpcnfs/data/BA/egaleota/m6atcells/rip_replicate1_peak_1046	89	.	5.30007	8.92168	4.98200	94
chr19	41945142	41945363	/hpcnfs/data/BA/egaleota/m6atcells/rip_replicate1_peak_1047	178	.	7.72930	17.87857	13.20271	118
chr19	41945745	41946005	/hpcnfs/data/BA/egaleota/m6atcells/rip_replicate1_peak_1048	229	.	9.89347	22.90110	17.85094	158
chr19	42221891	42222117	/hpcnfs/data/BA/egaleota/m6atcells/rip_replicate1_peak_1049	128	.	6.71343	12.85120	8.55159	120
chr19	45080381	45080581	/hpcnfs/data/BA/egaleota/m6atcells/rip_replicate1_peak_1050	58	.	3.06956	5.81968	2.25960	142
chr19	45081213	45081605	/hpcnfs/data/BA/egaleota/m6atcells/rip_replicate1_peak_1051	73	.	4.09464	7.36183	3.60477	241
chr19	45734440	45734877	/hpcnfs/data/BA/egaleota/m6atcells/rip_replicate1_peak_1052	265	.	10.95349	26.54723	21.26975	246
chr19	45822243	45822614	/hpcnfs/data/BA/egaleota/m6atcells/rip_replicate1_peak_1053	97	.	5.38152	9.75146	5.74019	106
chr19	46113731	46114102	/hpcnfs/data/BA/egaleota/m6atcells/rip_replicate1_peak_1054	161	.	6.42698	16.16342	11.61646	183
chr19	46673648	46673970	/hpcnfs/data/BA/egaleota/m6atcells/rip_replicate1_peak_1055	229	.	9.89347	22.90110	17.85094	124
chr19	47341176	47341462	/hpcnfs/data/BA/egaleota/m6atcells/rip_replicate1_peak_1056	97	.	4.81723	9.71381	5.70618	178
chr19	47991868	47992085	/hpcnfs/data/BA/egaleota/m6atcells/rip_replicate1_peak_1057	106	.	5.88020	10.62046	6.52559	120
chr19	51216880	51217084	/hpcnfs/data/BA/egaleota/m6atcells/rip_replicate1_peak_1058	108	.	6.00675	10.83734	6.71483	77
chr19	53279862	53280126	/hpcnfs/data/BA/egaleota/m6atcells/rip_replicate1_peak_1059	128	.	6.71343	12.85120	8.55159	111
chr19	53304962	53305209	/hpcnfs/data/BA/egaleota/m6atcells/rip_replicate1_peak_1060	70	.	3.81430	7.06029	3.35232	92
chr19	53533989	53534477	/hpcnfs/data/BA/egaleota/m6atcells/rip_replicate1_peak_1061	89	.	5.30007	8.92168	4.98200	361
chr19	53990269	53990476	/hpcnfs/data/BA/egaleota/m6atcells/rip_replicate1_peak_1062	103	.	4.65615	10.35059	6.27787	68
chr19	55654466	55654666	/hpcnfs/data/BA/egaleota/m6atcells/rip_replicate1_peak_1063	80	.	4.94674	8.00442	4.16795	71
chr19	57127040	57127244	/hpcnfs/data/BA/egaleota/m6atcells/rip_replicate1_peak_1064	122	.	5.53981	12.25379	8.01139	131
chr19	57138776	57139328	/hpcnfs/data/BA/egaleota/m6atcells/rip_replicate1_peak_1065	124	.	4.98848	12.47291	8.21870	364
chr19	57143885	57144085	/hpcnfs/data/BA/egaleota/m6atcells/rip_replicate1_peak_1066	79	.	4.23896	7.93067	4.11862	80
chr19	60656458	60656661	/hpcnfs/data/BA/egaleota/m6atcells/rip_replicate1_peak_1067	229	.	6.98367	22.92599	17.87364	100
chr2	3646938	3647158	/hpcnfs/data/BA/egaleota/m6atcells/rip_replicate1_peak_1068	117	.	4.71397	11.79503	7.60265	39
chr2	5299977	5300308	/hpcnfs/data/BA/egaleota/m6atcells/rip_replicate1_peak_1069	95	.	2.61167	9.54144	5.55642	248
chr2	5459292	5459492	/hpcnfs/data/BA/egaleota/m6atcells/rip_replicate1_peak_1070	62	.	4.24006	6.26022	2.62604	110
chr2	5878742	5878957	/hpcnfs/data/BA/egaleota/m6atcells/rip_replicate1_peak_1071	96	.	3.41355	9.62620	5.62814	56
chr2	5961170	5961378	/hpcnfs/data/BA/egaleota/m6atcells/rip_replicate1_peak_1072	108	.	6.00675	10.83734	6.71483	113
chr2	6558579	6559019	/hpcnfs/data/BA/egaleota/m6atcells/rip_replicate1_peak_1073	415	.	13.67491	41.55847	35.37553	164
chr2	6637872	6638263	/hpcnfs/data/BA/egaleota/m6atcells/rip_replicate1_peak_1074	60	.	3.44150	6.03358	2.44680	282
chr2	11102000	11102355	/hpcnfs/data/BA/egaleota/m6atcells/rip_replicate1_peak_1075	90	.	4.47733	9.01525	5.06874	255
chr2	11103097	11103328	/hpcnfs/data/BA/egaleota/m6atcells/rip_replicate1_peak_1076	197	.	5.98564	19.71871	14.90378	136
chr2	11116428	11116873	/hpcnfs/data/BA/egaleota/m6atcells/rip_replicate1_peak_1077	82	.	3.68347	8.28291	4.41770	335
chr2	11119722	11119932	/hpcnfs/data/BA/egaleota/m6atcells/rip_replicate1_peak_1078	89	.	4.18658	8.97516	5.03029	66
chr2	11145143	11145659	/hpcnfs/data/BA/egaleota/m6atcells/rip_replicate1_peak_1079	79	.	4.92302	7.96477	4.15090	135
chr2	11184649	11184938	/hpcnfs/data/BA/egaleota/m6atcells/rip_replicate1_peak_1080	197	.	6.66047	19.79661	14.97238	122
chr2	11214943	11215242	/hpcnfs/data/BA/egaleota/m6atcells/rip_replicate1_peak_1081	106	.	5.27800	10.62612	6.53082	113
chr2	11508335	11508559	/hpcnfs/data/BA/egaleota/m6atcells/rip_replicate1_peak_1082	110	.	4.29738	11.02411	6.88512	151
chr2	11570170	11570390	/hpcnfs/data/BA/egaleota/m6atcells/rip_replicate1_peak_1083	71	.	4.59340	7.11657	3.37628	118
chr2	11607927	11608140	/hpcnfs/data/BA/egaleota/m6atcells/rip_replicate1_peak_1084	128	.	6.49316	12.88250	8.58143	35
chr2	12333387	12333587	/hpcnfs/data/BA/egaleota/m6atcells/rip_replicate1_peak_1085	33	.	2.64947	3.35733	0.18604	179
chr2	14187988	14188244	/hpcnfs/data/BA/egaleota/m6atcells/rip_replicate1_peak_1086	102	.	4.36479	10.29131	6.22463	150
chr2	14214160	14214412	/hpcnfs/data/BA/egaleota/m6atcells/rip_replicate1_peak_1087	222	.	8.91842	22.20744	17.20773	128
chr2	14236976	14237193	/hpcnfs/data/BA/egaleota/m6atcells/rip_replicate1_peak_1088	200	.	8.32386	20.01269	15.17276	52
chr2	17986351	17986599	/hpcnfs/data/BA/egaleota/m6atcells/rip_replicate1_peak_1089	171	.	8.12678	17.13580	12.51139	105
chr2	18765444	18765668	/hpcnfs/data/BA/egaleota/m6atcells/rip_replicate1_peak_1090	52	.	2.36938	5.28510	1.80733	150
chr2	18814879	18815308	/hpcnfs/data/BA/egaleota/m6atcells/rip_replicate1_peak_1091	54	.	3.88672	5.43779	1.91153	154
chr2	18819692	18819988	/hpcnfs/data/BA/egaleota/m6atcells/rip_replicate1_peak_1092	57	.	3.93617	5.75900	2.20563	151
chr2	18910322	18910522	/hpcnfs/data/BA/egaleota/m6atcells/rip_replicate1_peak_1093	74	.	4.45921	7.47018	3.69485	128
chr2	18915214	18915437	/hpcnfs/data/BA/egaleota/m6atcells/rip_replicate1_peak_1094	158	.	6.26827	15.81627	11.29942	109
chr2	19581610	19581811	/hpcnfs/data/BA/egaleota/m6atcells/rip_replicate1_peak_1095	89	.	5.30007	8.92168	4.98200	103
chr2	23012061	23012287	/hpcnfs/data/BA/egaleota/m6atcells/rip_replicate1_peak_1096	70	.	3.37652	7.01376	3.30877	72
chr2	25077669	25077903	/hpcnfs/data/BA/egaleota/m6atcells/rip_replicate1_peak_1097	250	.	4.97570	25.06913	19.88172	166
chr2	26776741	26776945	/hpcnfs/data/BA/egaleota/m6atcells/rip_replicate1_peak_1098	78	.	2.41078	7.81626	4.01777	41
chr2	27282051	27282263	/hpcnfs/data/BA/egaleota/m6atcells/rip_replicate1_peak_1099	96	.	5.30217	9.61079	5.61665	161
chr2	27308335	27308539	/hpcnfs/data/BA/egaleota/m6atcells/rip_replicate1_peak_1100	162	.	6.07323	16.21198	11.65919	62
chr2	28423046	28423260	/hpcnfs/data/BA/egaleota/m6atcells/rip_replicate1_peak_1101	74	.	4.45921	7.47018	3.69485	127
chr2	29036605	29036854	/hpcnfs/data/BA/egaleota/m6atcells/rip_replicate1_peak_1102	149	.	3.61236	14.99736	10.53151	85
chr2	29535334	29535542	/hpcnfs/data/BA/egaleota/m6atcells/rip_replicate1_peak_1103	138	.	6.54017	13.81096	9.44919	69
chr2	29757777	29757992	/hpcnfs/data/BA/egaleota/m6atcells/rip_replicate1_peak_1104	189	.	8.02658	18.93779	14.18335	74
chr2	29925962	29926228	/hpcnfs/data/BA/egaleota/m6atcells/rip_replicate1_peak_1105	270	.	3.69403	27.04277	21.73653	165
chr2	30200378	30200596	/hpcnfs/data/BA/egaleota/m6atcells/rip_replicate1_peak_1106	73	.	3.84638	7.38818	3.62569	140
chr2	30936706	30936906	/hpcnfs/data/BA/egaleota/m6atcells/rip_replicate1_peak_1107	78	.	4.84251	7.82983	4.02635	77
chr2	31070252	31070493	/hpcnfs/data/BA/egaleota/m6atcells/rip_replicate1_peak_1108	75	.	4.34901	7.56286	3.77958	110
chr2	31360036	31360279	/hpcnfs/data/BA/egaleota/m6atcells/rip_replicate1_peak_1109	182	.	8.48012	18.25494	13.54623	128
chr2	31376064	31376291	/hpcnfs/data/BA/egaleota/m6atcells/rip_replicate1_peak_1110	138	.	7.06676	13.89179	9.51532	77
chr2	31640229	31640429	/hpcnfs/data/BA/egaleota/m6atcells/rip_replicate1_peak_1111	63	.	2.96608	6.31238	2.67520	69
chr2	31939628	31939889	/hpcnfs/data/BA/egaleota/m6atcells/rip_replicate1_peak_1112	82	.	3.68347	8.28291	4.41770	184
chr2	32127600	32127800	/hpcnfs/data/BA/egaleota/m6atcells/rip_replicate1_peak_1113	176	.	5.06706	17.64411	12.98592	33
chr2	32218877	32219158	/hpcnfs/data/BA/egaleota/m6atcells/rip_replicate1_peak_1114	138	.	7.06676	13.89179	9.51532	192
chr2	32395055	32395261	/hpcnfs/data/BA/egaleota/m6atcells/rip_replicate1_peak_1115	116	.	5.24139	11.62917	7.44650	91
chr2	34631769	34632002	/hpcnfs/data/BA/egaleota/m6atcells/rip_replicate1_peak_1116	71	.	2.40735	7.14076	3.39947	59
chr2	34803608	34803808	/hpcnfs/data/BA/egaleota/m6atcells/rip_replicate1_peak_1117	138	.	6.54017	13.81096	9.44919	97
chr2	35021167	35021378	/hpcnfs/data/BA/egaleota/m6atcells/rip_replicate1_peak_1118	74	.	4.45921	7.47018	3.69485	30
chr2	37411773	37412014	/hpcnfs/data/BA/egaleota/m6atcells/rip_replicate1_peak_1119	108	.	6.00675	10.83734	6.71483	132
chr2	38498694	38498894	/hpcnfs/data/BA/egaleota/m6atcells/rip_replicate1_peak_1120	95	.	4.19020	9.56425	5.57647	149
chr2	43660556	43660794	/hpcnfs/data/BA/egaleota/m6atcells/rip_replicate1_peak_1121	113	.	5.29895	11.38781	7.22001	106
chr2	43677536	43677736	/hpcnfs/data/BA/egaleota/m6atcells/rip_replicate1_peak_1122	71	.	4.59340	7.11657	3.37628	39
chr2	44068567	44068784	/hpcnfs/data/BA/egaleota/m6atcells/rip_replicate1_peak_1123	102	.	4.36479	10.29131	6.22463	42
chr2	44182793	44183028	/hpcnfs/data/BA/egaleota/m6atcells/rip_replicate1_peak_1124	117	.	4.71397	11.79503	7.60265	57
chr2	57982339	57982557	/hpcnfs/data/BA/egaleota/m6atcells/rip_replicate1_peak_1125	125	.	4.40043	12.53618	8.27614	94
chr2	60589737	60589961	/hpcnfs/data/BA/egaleota/m6atcells/rip_replicate1_peak_1126	82	.	3.68347	8.28291	4.41770	76
chr2	72056887	72057120	/hpcnfs/data/BA/egaleota/m6atcells/rip_replicate1_peak_1127	95	.	4.45370	9.58070	5.58962	80
chr2	73274999	73275209	/hpcnfs/data/BA/egaleota/m6atcells/rip_replicate1_peak_1128	99	.	3.12034	9.99515	5.95403	177
chr2	75500611	75501158	/hpcnfs/data/BA/egaleota/m6atcells/rip_replicate1_peak_1129	316	.	5.61661	31.61734	26.00155	196
chr2	75501678	75501922	/hpcnfs/data/BA/egaleota/m6atcells/rip_replicate1_peak_1130	313	.	4.52021	31.38038	25.78325	101
chr2	75865564	75865764	/hpcnfs/data/BA/egaleota/m6atcells/rip_replicate1_peak_1131	80	.	4.94674	8.00442	4.16795	50
chr2	77754982	77755191	/hpcnfs/data/BA/egaleota/m6atcells/rip_replicate1_peak_1132	89	.	5.30007	8.92168	4.98200	86
chr2	79172035	79172241	/hpcnfs/data/BA/egaleota/m6atcells/rip_replicate1_peak_1133	85	.	2.56344	8.52003	4.63429	94
chr2	84350599	84350938	/hpcnfs/data/BA/egaleota/m6atcells/rip_replicate1_peak_1134	81	.	4.33550	8.12322	4.27193	245
chr2	90597661	90597979	/hpcnfs/data/BA/egaleota/m6atcells/rip_replicate1_peak_1135	150	.	3.90652	15.08757	10.61658	128
chr2	90608721	90608931	/hpcnfs/data/BA/egaleota/m6atcells/rip_replicate1_peak_1136	102	.	3.51699	10.22388	6.16329	55
chr2	90744440	90744744	/hpcnfs/data/BA/egaleota/m6atcells/rip_replicate1_peak_1137	71	.	4.59340	7.11657	3.37628	181
chr2	90858349	90858651	/hpcnfs/data/BA/egaleota/m6atcells/rip_replicate1_peak_1138	210	.	5.88756	21.06973	16.15593	118
chr2	91017547	91017762	/hpcnfs/data/BA/egaleota/m6atcells/rip_replicate1_peak_1139	89	.	5.30007	8.92168	4.98200	138
chr2	91484632	91484893	/hpcnfs/data/BA/egaleota/m6atcells/rip_replicate1_peak_1140	45	.	3.13120	4.57336	1.20703	68
chr2	91785557	91785773	/hpcnfs/data/BA/egaleota/m6atcells/rip_replicate1_peak_1141	112	.	4.74325	11.20570	7.05108	147
chr2	91795763	91795964	/hpcnfs/data/BA/egaleota/m6atcells/rip_replicate1_peak_1142	123	.	5.96351	12.31630	8.07004	97
chr2	92024220	92024494	/hpcnfs/data/BA/egaleota/m6atcells/rip_replicate1_peak_1143	108	.	6.00675	10.83734	6.71483	103
chr2	93259129	93259456	/hpcnfs/data/BA/egaleota/m6atcells/rip_replicate1_peak_1144	194	.	5.15947	19.40451	14.60572	161
chr2	94182618	94182845	/hpcnfs/data/BA/egaleota/m6atcells/rip_replicate1_peak_1145	128	.	6.71343	12.85120	8.55159	145
chr2	102654129	102654343	/hpcnfs/data/BA/egaleota/m6atcells/rip_replicate1_peak_1146	160	.	3.82154	16.03269	11.49415	165
chr2	103300227	103300432	/hpcnfs/data/BA/egaleota/m6atcells/rip_replicate1_peak_1147	176	.	5.06706	17.64411	12.98592	132
chr2	103464054	103464262	/hpcnfs/data/BA/egaleota/m6atcells/rip_replicate1_peak_1148	96	.	5.11158	9.61044	5.61665	74
chr2	103543206	103543444	/hpcnfs/data/BA/egaleota/m6atcells/rip_replicate1_peak_1149	113	.	5.29895	11.38781	7.22001	75
chr2	103616077	103616283	/hpcnfs/data/BA/egaleota/m6atcells/rip_replicate1_peak_1150	126	.	3.33449	12.68053	8.41070	40
chr2	103617949	103618152	/hpcnfs/data/BA/egaleota/m6atcells/rip_replicate1_peak_1151	131	.	3.03305	13.10688	8.79695	123
chr2	103876692	103876929	/hpcnfs/data/BA/egaleota/m6atcells/rip_replicate1_peak_1152	98	.	5.65341	9.86653	5.83168	105
chr2	103900444	103900678	/hpcnfs/data/BA/egaleota/m6atcells/rip_replicate1_peak_1153	110	.	5.90426	11.04040	6.89643	121
chr2	112471005	112471215	/hpcnfs/data/BA/egaleota/m6atcells/rip_replicate1_peak_1154	71	.	4.59340	7.11657	3.37628	141
chr2	117096692	117096936	/hpcnfs/data/BA/egaleota/m6atcells/rip_replicate1_peak_1155	253	.	10.60015	25.31751	20.11243	148
chr2	117153059	117153414	/hpcnfs/data/BA/egaleota/m6atcells/rip_replicate1_peak_1156	189	.	8.02658	18.93779	14.18335	189
chr2	118542787	118543169	/hpcnfs/data/BA/egaleota/m6atcells/rip_replicate1_peak_1157	314	.	6.75720	31.49260	25.89094	191
chr2	118697748	118697969	/hpcnfs/data/BA/egaleota/m6atcells/rip_replicate1_peak_1158	128	.	6.71343	12.85120	8.55159	81
chr2	118748222	118748576	/hpcnfs/data/BA/egaleota/m6atcells/rip_replicate1_peak_1159	89	.	5.30007	8.92168	4.98200	135
chr2	119559099	119559354	/hpcnfs/data/BA/egaleota/m6atcells/rip_replicate1_peak_1160	118	.	5.70807	11.82835	7.62220	99
chr2	119752369	119752576	/hpcnfs/data/BA/egaleota/m6atcells/rip_replicate1_peak_1161	92	.	3.58402	9.23913	5.27157	40
chr2	119773817	119774022	/hpcnfs/data/BA/egaleota/m6atcells/rip_replicate1_peak_1162	56	.	2.58242	5.62478	2.08086	48
chr2	120332985	120333217	/hpcnfs/data/BA/egaleota/m6atcells/rip_replicate1_peak_1163	110	.	4.53938	11.03511	6.89217	143
chr2	121263494	121263721	/hpcnfs/data/BA/egaleota/m6atcells/rip_replicate1_peak_1164	74	.	2.11129	7.48807	3.71156	21
chr2	121295442	121295684	/hpcnfs/data/BA/egaleota/m6atcells/rip_replicate1_peak_1165	40	.	1.86164	4.05844	0.75692	199
chr2	121328079	121328297	/hpcnfs/data/BA/egaleota/m6atcells/rip_replicate1_peak_1166	59	.	2.31671	5.94318	2.36546	144
chr2	122312439	122312642	/hpcnfs/data/BA/egaleota/m6atcells/rip_replicate1_peak_1167	122	.	5.53981	12.25379	8.01139	106
chr2	127038107	127038317	/hpcnfs/data/BA/egaleota/m6atcells/rip_replicate1_peak_1168	119	.	5.06103	11.94417	7.72078	87
chr2	127064361	127064570	/hpcnfs/data/BA/egaleota/m6atcells/rip_replicate1_peak_1169	55	.	2.87532	5.51087	1.97858	39
chr2	127420219	127420424	/hpcnfs/data/BA/egaleota/m6atcells/rip_replicate1_peak_1170	110	.	4.29738	11.02411	6.88512	84
chr2	127421512	127421719	/hpcnfs/data/BA/egaleota/m6atcells/rip_replicate1_peak_1171	213	.	9.33914	21.35692	16.42482	78
chr2	129457721	129457923	/hpcnfs/data/BA/egaleota/m6atcells/rip_replicate1_peak_1172	144	.	3.11392	14.40114	9.99254	86
chr2	130487299	130487506	/hpcnfs/data/BA/egaleota/m6atcells/rip_replicate1_peak_1173	189	.	5.70946	18.91043	14.15928	122
chr2	131003894	131004445	/hpcnfs/data/BA/egaleota/m6atcells/rip_replicate1_peak_1174	349	.	5.32218	34.97268	29.13873	363
chr2	131117000	131117219	/hpcnfs/data/BA/egaleota/m6atcells/rip_replicate1_peak_1175	62	.	4.24006	6.26022	2.62604	75
chr2	131123823	131124034	/hpcnfs/data/BA/egaleota/m6atcells/rip_replicate1_peak_1176	74	.	4.59220	7.40646	3.64161	49
chr2	131819100	131819315	/hpcnfs/data/BA/egaleota/m6atcells/rip_replicate1_peak_1177	92	.	2.83212	9.24785	5.27954	169
chr2	131841127	131841527	/hpcnfs/data/BA/egaleota/m6atcells/rip_replicate1_peak_1178	128	.	6.71343	12.85120	8.55159	214
chr2	132076842	132077061	/hpcnfs/data/BA/egaleota/m6atcells/rip_replicate1_peak_1179	205	.	3.87536	20.58965	15.70673	140
chr2	134424246	134424491	/hpcnfs/data/BA/egaleota/m6atcells/rip_replicate1_peak_1180	132	.	4.75782	13.23945	8.91484	131
chr2	139989996	139990196	/hpcnfs/data/BA/egaleota/m6atcells/rip_replicate1_peak_1181	118	.	6.36009	11.83266	7.62220	118
chr2	143793072	143793276	/hpcnfs/data/BA/egaleota/m6atcells/rip_replicate1_peak_1182	100	.	5.35105	10.05059	6.00159	79
chr2	143814094	143814755	/hpcnfs/data/BA/egaleota/m6atcells/rip_replicate1_peak_1183	66	.	3.14916	6.62940	2.96126	65
chr2	146855618	146855828	/hpcnfs/data/BA/egaleota/m6atcells/rip_replicate1_peak_1184	85	.	4.11983	8.53678	4.65041	45
chr2	150617252	150617583	/hpcnfs/data/BA/egaleota/m6atcells/rip_replicate1_peak_1185	149	.	7.42010	14.95338	10.49377	161
chr2	152107222	152107422	/hpcnfs/data/BA/egaleota/m6atcells/rip_replicate1_peak_1186	80	.	3.59649	8.05429	4.21348	35
chr2	152180188	152180392	/hpcnfs/data/BA/egaleota/m6atcells/rip_replicate1_peak_1187	98	.	5.65341	9.86653	5.83168	137
chr2	152534017	152534271	/hpcnfs/data/BA/egaleota/m6atcells/rip_replicate1_peak_1188	71	.	4.59340	7.11657	3.37628	64
chr2	153050675	153050891	/hpcnfs/data/BA/egaleota/m6atcells/rip_replicate1_peak_1189	91	.	5.24823	9.17153	5.20944	73
chr2	153076505	153076705	/hpcnfs/data/BA/egaleota/m6atcells/rip_replicate1_peak_1190	71	.	4.59340	7.11657	3.37628	159
chr2	153093316	153093578	/hpcnfs/data/BA/egaleota/m6atcells/rip_replicate1_peak_1191	88	.	4.25126	8.82976	4.92007	110
chr2	153143189	153143526	/hpcnfs/data/BA/egaleota/m6atcells/rip_replicate1_peak_1192	227	.	6.16140	22.77034	17.74128	160
chr2	153444645	153444859	/hpcnfs/data/BA/egaleota/m6atcells/rip_replicate1_peak_1193	89	.	4.57636	8.90758	4.98200	147
chr2	154482993	154483204	/hpcnfs/data/BA/egaleota/m6atcells/rip_replicate1_peak_1194	159	.	3.07861	15.95415	11.42812	103
chr2	154519793	154520033	/hpcnfs/data/BA/egaleota/m6atcells/rip_replicate1_peak_1195	118	.	5.94561	11.88886	7.67105	87
chr2	154692835	154693089	/hpcnfs/data/BA/egaleota/m6atcells/rip_replicate1_peak_1196	141	.	5.23775	14.16606	9.76644	111
chr2	155643502	155643790	/hpcnfs/data/BA/egaleota/m6atcells/rip_replicate1_peak_1197	127	.	5.26347	12.76649	8.48813	142
chr2	155842483	155842690	/hpcnfs/data/BA/egaleota/m6atcells/rip_replicate1_peak_1198	108	.	6.00675	10.83734	6.71483	155
chr2	156689052	156689265	/hpcnfs/data/BA/egaleota/m6atcells/rip_replicate1_peak_1199	120	.	6.23227	12.01026	7.78337	97
chr2	157119933	157120135	/hpcnfs/data/BA/egaleota/m6atcells/rip_replicate1_peak_1200	139	.	4.65528	13.93622	9.55615	81
chr2	157151514	157151743	/hpcnfs/data/BA/egaleota/m6atcells/rip_replicate1_peak_1201	120	.	3.13070	12.07294	7.84219	77
chr2	158519783	158520168	/hpcnfs/data/BA/egaleota/m6atcells/rip_replicate1_peak_1202	98	.	5.65341	9.86653	5.83168	164
chr2	158529858	158530061	/hpcnfs/data/BA/egaleota/m6atcells/rip_replicate1_peak_1203	54	.	3.88672	5.43779	1.91153	96
chr2	160473984	160474264	/hpcnfs/data/BA/egaleota/m6atcells/rip_replicate1_peak_1204	108	.	6.00675	10.83734	6.71483	177
chr2	160588643	160588918	/hpcnfs/data/BA/egaleota/m6atcells/rip_replicate1_peak_1205	141	.	3.24846	14.18252	9.78175	102
chr2	160783386	160783807	/hpcnfs/data/BA/egaleota/m6atcells/rip_replicate1_peak_1206	71	.	4.59340	7.11657	3.37628	292
chr2	162758129	162758534	/hpcnfs/data/BA/egaleota/m6atcells/rip_replicate1_peak_1207	74	.	3.46299	7.46545	3.69485	329
chr2	163961403	163961611	/hpcnfs/data/BA/egaleota/m6atcells/rip_replicate1_peak_1208	83	.	4.62082	8.36969	4.49456	32
chr2	165637840	165638154	/hpcnfs/data/BA/egaleota/m6atcells/rip_replicate1_peak_1209	68	.	3.08967	6.86583	3.17265	195
chr2	165669039	165669254	/hpcnfs/data/BA/egaleota/m6atcells/rip_replicate1_peak_1210	66	.	3.64394	6.69947	3.01860	187
chr2	165700102	165700383	/hpcnfs/data/BA/egaleota/m6atcells/rip_replicate1_peak_1211	118	.	6.36009	11.83266	7.62220	155
chr2	166429595	166430078	/hpcnfs/data/BA/egaleota/m6atcells/rip_replicate1_peak_1212	80	.	4.94674	8.00442	4.16795	319
chr2	166780284	166780595	/hpcnfs/data/BA/egaleota/m6atcells/rip_replicate1_peak_1213	89	.	3.83695	8.94380	5.00121	158
chr2	166783946	166784188	/hpcnfs/data/BA/egaleota/m6atcells/rip_replicate1_peak_1214	222	.	8.91842	22.20744	17.20773	111
chr2	166856929	166857299	/hpcnfs/data/BA/egaleota/m6atcells/rip_replicate1_peak_1215	61	.	2.67807	6.10339	2.51024	32
chr2	166869423	166869623	/hpcnfs/data/BA/egaleota/m6atcells/rip_replicate1_peak_1216	92	.	2.93965	9.20463	5.24001	122
chr2	168021107	168021333	/hpcnfs/data/BA/egaleota/m6atcells/rip_replicate1_peak_1217	113	.	5.29895	11.38781	7.22001	160
chr2	172288717	172288962	/hpcnfs/data/BA/egaleota/m6atcells/rip_replicate1_peak_1218	217	.	7.28788	21.79609	16.82963	159
chr2	173032160	173032363	/hpcnfs/data/BA/egaleota/m6atcells/rip_replicate1_peak_1219	51	.	2.75637	5.19436	1.72824	183
chr2	173604740	173604959	/hpcnfs/data/BA/egaleota/m6atcells/rip_replicate1_peak_1220	227	.	7.49032	22.77017	17.74128	83
chr2	173902436	173902648	/hpcnfs/data/BA/egaleota/m6atcells/rip_replicate1_peak_1221	36	.	2.63173	3.62471	0.42215	4
chr2	174154308	174154516	/hpcnfs/data/BA/egaleota/m6atcells/rip_replicate1_peak_1222	73	.	4.09464	7.36183	3.60477	41
chr2	174440017	174440407	/hpcnfs/data/BA/egaleota/m6atcells/rip_replicate1_peak_1223	355	.	13.42685	35.51801	29.65393	196
chr2	174517604	174517821	/hpcnfs/data/BA/egaleota/m6atcells/rip_replicate1_peak_1224	108	.	6.00675	10.83734	6.71483	119
chr2	174535384	174535612	/hpcnfs/data/BA/egaleota/m6atcells/rip_replicate1_peak_1225	79	.	4.10852	7.94756	4.13403	151
chr2	179769518	179769754	/hpcnfs/data/BA/egaleota/m6atcells/rip_replicate1_peak_1226	100	.	5.16444	10.05511	6.00480	150
chr2	179992479	179992688	/hpcnfs/data/BA/egaleota/m6atcells/rip_replicate1_peak_1227	87	.	2.76626	8.76151	4.85905	37
chr2	180329411	180329757	/hpcnfs/data/BA/egaleota/m6atcells/rip_replicate1_peak_1228	140	.	4.13763	14.05794	9.66426	151
chr2	180394146	180394365	/hpcnfs/data/BA/egaleota/m6atcells/rip_replicate1_peak_1229	72	.	3.28608	7.21589	3.47006	146
chr2	180422111	180422315	/hpcnfs/data/BA/egaleota/m6atcells/rip_replicate1_peak_1230	92	.	3.07534	9.20536	5.24016	122
chr2	180468840	180469153	/hpcnfs/data/BA/egaleota/m6atcells/rip_replicate1_peak_1231	594	.	19.43360	59.44732	51.44605	137
chr2	180715898	180716098	/hpcnfs/data/BA/egaleota/m6atcells/rip_replicate1_peak_1232	81	.	4.33550	8.12322	4.27193	74
chr2	180719616	180719841	/hpcnfs/data/BA/egaleota/m6atcells/rip_replicate1_peak_1233	98	.	5.65341	9.86653	5.83168	148
chr3	5860590	5860896	/hpcnfs/data/BA/egaleota/m6atcells/rip_replicate1_peak_1234	262	.	3.44898	26.20512	20.95428	143
chr3	8882142	8882403	/hpcnfs/data/BA/egaleota/m6atcells/rip_replicate1_peak_1235	80	.	4.94674	8.00442	4.16795	144
chr3	9688724	9688991	/hpcnfs/data/BA/egaleota/m6atcells/rip_replicate1_peak_1236	161	.	4.44796	16.12149	11.57654	144
chr3	9699399	9699605	/hpcnfs/data/BA/egaleota/m6atcells/rip_replicate1_peak_1237	220	.	5.69762	22.05682	17.06995	99
chr3	22110119	22110319	/hpcnfs/data/BA/egaleota/m6atcells/rip_replicate1_peak_1238	66	.	3.85378	6.62468	2.95844	61
chr3	28211657	28211857	/hpcnfs/data/BA/egaleota/m6atcells/rip_replicate1_peak_1239	71	.	4.59340	7.11657	3.37628	76
chr3	28293991	28294238	/hpcnfs/data/BA/egaleota/m6atcells/rip_replicate1_peak_1240	98	.	5.65341	9.86653	5.83168	132
chr3	30717633	30717940	/hpcnfs/data/BA/egaleota/m6atcells/rip_replicate1_peak_1241	94	.	2.67253	9.42295	5.44542	69
chr3	30798957	30799175	/hpcnfs/data/BA/egaleota/m6atcells/rip_replicate1_peak_1242	123	.	5.96351	12.31630	8.07004	109
chr3	32296033	32296261	/hpcnfs/data/BA/egaleota/m6atcells/rip_replicate1_peak_1243	118	.	6.36009	11.83266	7.62220	133
chr3	36936672	36936872	/hpcnfs/data/BA/egaleota/m6atcells/rip_replicate1_peak_1244	80	.	4.94674	8.00442	4.16795	134
chr3	37380337	37380681	/hpcnfs/data/BA/egaleota/m6atcells/rip_replicate1_peak_1245	241	.	10.24681	24.10197	18.97456	149
chr3	37613782	37614064	/hpcnfs/data/BA/egaleota/m6atcells/rip_replicate1_peak_1246	183	.	6.11071	18.39396	13.67385	86
chr3	47287022	47287253	/hpcnfs/data/BA/egaleota/m6atcells/rip_replicate1_peak_1247	74	.	4.59220	7.40646	3.64161	95
chr3	51066110	51066354	/hpcnfs/data/BA/egaleota/m6atcells/rip_replicate1_peak_1248	76	.	4.71404	7.61328	3.82878	95
chr3	51219987	51220195	/hpcnfs/data/BA/egaleota/m6atcells/rip_replicate1_peak_1249	182	.	8.48012	18.25494	13.54623	161
chr3	51323552	51323778	/hpcnfs/data/BA/egaleota/m6atcells/rip_replicate1_peak_1250	82	.	4.25347	8.24998	4.38938	130
chr3	52110709	52110909	/hpcnfs/data/BA/egaleota/m6atcells/rip_replicate1_peak_1251	90	.	4.47733	9.01525	5.06874	94
chr3	52134863	52135064	/hpcnfs/data/BA/egaleota/m6atcells/rip_replicate1_peak_1252	89	.	5.30007	8.92168	4.98200	134
chr3	58347071	58347316	/hpcnfs/data/BA/egaleota/m6atcells/rip_replicate1_peak_1253	182	.	8.48012	18.25494	13.54623	164
chr3	60293136	60293457	/hpcnfs/data/BA/egaleota/m6atcells/rip_replicate1_peak_1254	149	.	6.26239	14.95837	10.49517	137
chr3	60312217	60312718	/hpcnfs/data/BA/egaleota/m6atcells/rip_replicate1_peak_1255	132	.	3.40396	13.24695	8.92200	186
chr3	60398015	60398247	/hpcnfs/data/BA/egaleota/m6atcells/rip_replicate1_peak_1256	104	.	5.75472	10.40407	6.32881	149
chr3	78872790	78872992	/hpcnfs/data/BA/egaleota/m6atcells/rip_replicate1_peak_1257	52	.	3.37206	5.22880	1.75605	162
chr3	83593048	83593351	/hpcnfs/data/BA/egaleota/m6atcells/rip_replicate1_peak_1258	193	.	8.83346	19.39170	14.59331	167
chr3	84707760	84708003	/hpcnfs/data/BA/egaleota/m6atcells/rip_replicate1_peak_1259	130	.	4.92758	13.01381	8.70743	105
chr3	87174805	87175031	/hpcnfs/data/BA/egaleota/m6atcells/rip_replicate1_peak_1260	129	.	5.02687	12.91709	8.61459	99
chr3	87187853	87188056	/hpcnfs/data/BA/egaleota/m6atcells/rip_replicate1_peak_1261	98	.	5.65341	9.86653	5.83168	39
chr3	87651063	87651319	/hpcnfs/data/BA/egaleota/m6atcells/rip_replicate1_peak_1262	87	.	3.74634	8.70311	4.80718	124
chr3	87653983	87654226	/hpcnfs/data/BA/egaleota/m6atcells/rip_replicate1_peak_1263	53	.	2.58602	5.33525	1.85129	83
chr3	87718105	87718310	/hpcnfs/data/BA/egaleota/m6atcells/rip_replicate1_peak_1264	283	.	4.65426	28.39481	23.00456	56
chr3	87855205	87855410	/hpcnfs/data/BA/egaleota/m6atcells/rip_replicate1_peak_1265	62	.	4.24006	6.26022	2.62604	126
chr3	87859401	87859737	/hpcnfs/data/BA/egaleota/m6atcells/rip_replicate1_peak_1266	143	.	5.03303	14.34255	9.93515	164
chr3	87950506	87950825	/hpcnfs/data/BA/egaleota/m6atcells/rip_replicate1_peak_1267	104	.	5.21296	10.49955	6.41764	155
chr3	87951234	87951469	/hpcnfs/data/BA/egaleota/m6atcells/rip_replicate1_peak_1268	97	.	4.81723	9.71381	5.70618	75
chr3	88165183	88165519	/hpcnfs/data/BA/egaleota/m6atcells/rip_replicate1_peak_1269	132	.	6.24749	13.25947	8.93363	150
chr3	88353679	88353883	/hpcnfs/data/BA/egaleota/m6atcells/rip_replicate1_peak_1270	98	.	5.65341	9.86653	5.83168	112
chr3	88450969	88451182	/hpcnfs/data/BA/egaleota/m6atcells/rip_replicate1_peak_1271	116	.	4.29285	11.61267	7.43044	96
chr3	88533143	88533343	/hpcnfs/data/BA/egaleota/m6atcells/rip_replicate1_peak_1272	142	.	6.53147	14.22175	9.81846	108
chr3	88754247	88754449	/hpcnfs/data/BA/egaleota/m6atcells/rip_replicate1_peak_1273	89	.	5.30007	8.92168	4.98200	86
chr3	88971002	88971238	/hpcnfs/data/BA/egaleota/m6atcells/rip_replicate1_peak_1274	96	.	3.99043	9.62136	5.62459	92
chr3	89196861	89197560	/hpcnfs/data/BA/egaleota/m6atcells/rip_replicate1_peak_1275	328	.	12.72018	32.89384	27.18940	565
chr3	89251536	89251801	/hpcnfs/data/BA/egaleota/m6atcells/rip_replicate1_peak_1276	124	.	3.38060	12.45305	8.19958	128
chr3	89700024	89700259	/hpcnfs/data/BA/egaleota/m6atcells/rip_replicate1_peak_1277	71	.	4.59340	7.11657	3.37628	96
chr3	89842149	89842349	/hpcnfs/data/BA/egaleota/m6atcells/rip_replicate1_peak_1278	80	.	4.04882	8.09861	4.25251	136
chr3	89891467	89891678	/hpcnfs/data/BA/egaleota/m6atcells/rip_replicate1_peak_1279	347	.	7.37511	34.74380	28.92311	78
chr3	90056431	90056637	/hpcnfs/data/BA/egaleota/m6atcells/rip_replicate1_peak_1280	94	.	3.49122	9.42427	5.44570	29
chr3	90058317	90058539	/hpcnfs/data/BA/egaleota/m6atcells/rip_replicate1_peak_1281	73	.	4.09464	7.36183	3.60477	103
chr3	90162599	90162818	/hpcnfs/data/BA/egaleota/m6atcells/rip_replicate1_peak_1282	110	.	3.53887	11.02205	6.88479	51
chr3	90236582	90236834	/hpcnfs/data/BA/egaleota/m6atcells/rip_replicate1_peak_1283	244	.	9.51298	24.45887	19.31166	169
chr3	90305865	90306132	/hpcnfs/data/BA/egaleota/m6atcells/rip_replicate1_peak_1284	246	.	9.32949	24.66342	19.50552	160
chr3	90306884	90307099	/hpcnfs/data/BA/egaleota/m6atcells/rip_replicate1_peak_1285	134	.	6.14638	13.47525	9.13676	92
chr3	94808909	94809109	/hpcnfs/data/BA/egaleota/m6atcells/rip_replicate1_peak_1286	81	.	4.33550	8.12322	4.27193	58
chr3	95429047	95429273	/hpcnfs/data/BA/egaleota/m6atcells/rip_replicate1_peak_1287	124	.	4.60434	12.48682	8.22886	59
chr3	95466752	95466962	/hpcnfs/data/BA/egaleota/m6atcells/rip_replicate1_peak_1288	93	.	2.47156	9.39589	5.41955	62
chr3	95733424	95733734	/hpcnfs/data/BA/egaleota/m6atcells/rip_replicate1_peak_1289	366	.	8.21520	36.63544	30.72211	158
chr3	95741871	95742125	/hpcnfs/data/BA/egaleota/m6atcells/rip_replicate1_peak_1290	274	.	5.73872	27.41313	22.08805	101
chr3	95748267	95748467	/hpcnfs/data/BA/egaleota/m6atcells/rip_replicate1_peak_1291	113	.	5.29895	11.38781	7.22001	84
chr3	95948948	95949158	/hpcnfs/data/BA/egaleota/m6atcells/rip_replicate1_peak_1292	109	.	5.64833	10.95874	6.82457	60
chr3	96383559	96383962	/hpcnfs/data/BA/egaleota/m6atcells/rip_replicate1_peak_1293	229	.	6.98367	22.92599	17.87364	142
chr3	98143490	98143699	/hpcnfs/data/BA/egaleota/m6atcells/rip_replicate1_peak_1294	113	.	3.82908	11.30157	7.14158	179
chr3	100459865	100460145	/hpcnfs/data/BA/egaleota/m6atcells/rip_replicate1_peak_1295	73	.	2.99979	7.36611	3.60775	117
chr3	101085090	101085311	/hpcnfs/data/BA/egaleota/m6atcells/rip_replicate1_peak_1296	78	.	2.93510	7.88932	4.08157	166
chr3	101380066	101380405	/hpcnfs/data/BA/egaleota/m6atcells/rip_replicate1_peak_1297	224	.	5.80858	22.43867	17.42909	179
chr3	103083774	103084056	/hpcnfs/data/BA/egaleota/m6atcells/rip_replicate1_peak_1298	128	.	6.71343	12.85120	8.55159	158
chr3	103145564	103145764	/hpcnfs/data/BA/egaleota/m6atcells/rip_replicate1_peak_1299	138	.	6.54017	13.81096	9.44919	85
chr3	103594797	103595117	/hpcnfs/data/BA/egaleota/m6atcells/rip_replicate1_peak_1300	65	.	2.77371	6.59669	2.93743	147
chr3	103792689	103792889	/hpcnfs/data/BA/egaleota/m6atcells/rip_replicate1_peak_1301	118	.	6.36009	11.83266	7.62220	116
chr3	105601582	105601801	/hpcnfs/data/BA/egaleota/m6atcells/rip_replicate1_peak_1302	82	.	4.92021	8.27523	4.41202	137
chr3	105603969	105604221	/hpcnfs/data/BA/egaleota/m6atcells/rip_replicate1_peak_1303	381	.	14.13353	38.18720	32.16026	145
chr3	106287800	106288072	/hpcnfs/data/BA/egaleota/m6atcells/rip_replicate1_peak_1304	62	.	2.57664	6.20432	2.60229	227
chr3	106577634	106577868	/hpcnfs/data/BA/egaleota/m6atcells/rip_replicate1_peak_1305	89	.	4.57636	8.90758	4.98200	154
chr3	107882867	107883185	/hpcnfs/data/BA/egaleota/m6atcells/rip_replicate1_peak_1306	98	.	5.65341	9.86653	5.83168	183
chr3	108706831	108707195	/hpcnfs/data/BA/egaleota/m6atcells/rip_replicate1_peak_1307	74	.	2.00679	7.41858	3.65312	276
chr3	115414396	115414612	/hpcnfs/data/BA/egaleota/m6atcells/rip_replicate1_peak_1308	121	.	2.44128	12.14339	7.90893	148
chr3	116252244	116252464	/hpcnfs/data/BA/egaleota/m6atcells/rip_replicate1_peak_1309	98	.	5.65341	9.86653	5.83168	86
chr3	127248649	127248857	/hpcnfs/data/BA/egaleota/m6atcells/rip_replicate1_peak_1310	100	.	5.35105	10.05059	6.00159	130
chr3	129529570	129529847	/hpcnfs/data/BA/egaleota/m6atcells/rip_replicate1_peak_1311	160	.	7.77344	16.03501	11.49415	142
chr3	130828855	130829092	/hpcnfs/data/BA/egaleota/m6atcells/rip_replicate1_peak_1312	91	.	5.05377	9.16557	5.20549	173
chr3	130876716	130876916	/hpcnfs/data/BA/egaleota/m6atcells/rip_replicate1_peak_1313	62	.	4.24006	6.26022	2.62604	31
chr3	135101759	135101959	/hpcnfs/data/BA/egaleota/m6atcells/rip_replicate1_peak_1314	39	.	2.61888	3.90196	0.62418	12
chr3	135295441	135295641	/hpcnfs/data/BA/egaleota/m6atcells/rip_replicate1_peak_1315	80	.	4.94674	8.00442	4.16795	49
chr3	135350701	135351054	/hpcnfs/data/BA/egaleota/m6atcells/rip_replicate1_peak_1316	81	.	4.33550	8.12322	4.27193	157
chr3	135847464	135847689	/hpcnfs/data/BA/egaleota/m6atcells/rip_replicate1_peak_1317	222	.	8.91842	22.20744	17.20773	141
chr3	136434306	136434584	/hpcnfs/data/BA/egaleota/m6atcells/rip_replicate1_peak_1318	205	.	9.18679	20.54539	15.66621	122
chr3	137641933	137642193	/hpcnfs/data/BA/egaleota/m6atcells/rip_replicate1_peak_1319	100	.	5.35105	10.05059	6.00159	80
chr3	138213866	138214066	/hpcnfs/data/BA/egaleota/m6atcells/rip_replicate1_peak_1320	66	.	4.16193	6.66282	2.98687	84
chr3	138415450	138415799	/hpcnfs/data/BA/egaleota/m6atcells/rip_replicate1_peak_1321	98	.	5.65341	9.86653	5.83168	152
chr3	145239457	145239974	/hpcnfs/data/BA/egaleota/m6atcells/rip_replicate1_peak_1322	140	.	6.02153	14.03977	9.64797	327
chr3	157675094	157675295	/hpcnfs/data/BA/egaleota/m6atcells/rip_replicate1_peak_1323	47	.	2.00898	4.79441	1.36876	155
chr4	6738019	6738224	/hpcnfs/data/BA/egaleota/m6atcells/rip_replicate1_peak_1324	71	.	4.59340	7.11657	3.37628	161
chr4	6807101	6807301	/hpcnfs/data/BA/egaleota/m6atcells/rip_replicate1_peak_1325	71	.	4.59340	7.11657	3.37628	121
chr4	6828674	6828927	/hpcnfs/data/BA/egaleota/m6atcells/rip_replicate1_peak_1326	158	.	7.13473	15.80958	11.29424	113
chr4	6875231	6875453	/hpcnfs/data/BA/egaleota/m6atcells/rip_replicate1_peak_1327	98	.	5.65341	9.86653	5.83168	156
chr4	8782412	8782725	/hpcnfs/data/BA/egaleota/m6atcells/rip_replicate1_peak_1328	176	.	5.06706	17.64411	12.98592	133
chr4	11435214	11435423	/hpcnfs/data/BA/egaleota/m6atcells/rip_replicate1_peak_1329	240	.	4.70344	24.04603	18.93132	67
chr4	25186258	25186466	/hpcnfs/data/BA/egaleota/m6atcells/rip_replicate1_peak_1330	108	.	6.00675	10.83734	6.71483	118
chr4	25189205	25189405	/hpcnfs/data/BA/egaleota/m6atcells/rip_replicate1_peak_1331	71	.	4.59340	7.11657	3.37628	126
chr4	32325987	32326209	/hpcnfs/data/BA/egaleota/m6atcells/rip_replicate1_peak_1332	80	.	4.94674	8.00442	4.16795	181
chr4	32345947	32346189	/hpcnfs/data/BA/egaleota/m6atcells/rip_replicate1_peak_1333	81	.	3.84102	8.16299	4.30709	117
chr4	32346336	32346537	/hpcnfs/data/BA/egaleota/m6atcells/rip_replicate1_peak_1334	80	.	4.94674	8.00442	4.16795	47
chr4	32377843	32378043	/hpcnfs/data/BA/egaleota/m6atcells/rip_replicate1_peak_1335	71	.	4.59340	7.11657	3.37628	80
chr4	32531800	32532000	/hpcnfs/data/BA/egaleota/m6atcells/rip_replicate1_peak_1336	71	.	4.59340	7.11657	3.37628	144
chr4	32605258	32605476	/hpcnfs/data/BA/egaleota/m6atcells/rip_replicate1_peak_1337	91	.	5.05377	9.16557	5.20549	117
chr4	32841488	32841709	/hpcnfs/data/BA/egaleota/m6atcells/rip_replicate1_peak_1338	158	.	6.50326	15.89319	11.36822	87
chr4	32847681	32848012	/hpcnfs/data/BA/egaleota/m6atcells/rip_replicate1_peak_1339	364	.	12.48579	36.45791	30.55110	157
chr4	34811529	34811733	/hpcnfs/data/BA/egaleota/m6atcells/rip_replicate1_peak_1340	80	.	4.94674	8.00442	4.16795	102
chr4	40671100	40671321	/hpcnfs/data/BA/egaleota/m6atcells/rip_replicate1_peak_1341	275	.	4.15488	27.50686	22.17865	80
chr4	41176556	41176768	/hpcnfs/data/BA/egaleota/m6atcells/rip_replicate1_peak_1342	211	.	8.62114	21.10275	16.18274	155
chr4	41669888	41670090	/hpcnfs/data/BA/egaleota/m6atcells/rip_replicate1_peak_1343	158	.	7.13473	15.80958	11.29424	98
chr4	43495016	43495216	/hpcnfs/data/BA/egaleota/m6atcells/rip_replicate1_peak_1344	84	.	3.65991	8.47077	4.58714	100
chr4	43574888	43575151	/hpcnfs/data/BA/egaleota/m6atcells/rip_replicate1_peak_1345	219	.	6.80907	21.99717	17.01281	160
chr4	44026521	44026763	/hpcnfs/data/BA/egaleota/m6atcells/rip_replicate1_peak_1346	81	.	4.33550	8.12322	4.27193	136
chr4	44139661	44139871	/hpcnfs/data/BA/egaleota/m6atcells/rip_replicate1_peak_1347	92	.	4.31601	9.27087	5.29930	157
chr4	44180501	44180709	/hpcnfs/data/BA/egaleota/m6atcells/rip_replicate1_peak_1348	133	.	5.06316	13.36102	9.02923	105
chr4	46464157	46464406	/hpcnfs/data/BA/egaleota/m6atcells/rip_replicate1_peak_1349	119	.	3.94170	11.95254	7.72790	67
chr4	46482783	46483033	/hpcnfs/data/BA/egaleota/m6atcells/rip_replicate1_peak_1350	580	.	15.52790	58.02820	50.31984	152
chr4	46515976	46516195	/hpcnfs/data/BA/egaleota/m6atcells/rip_replicate1_peak_1351	44	.	3.27009	4.42457	1.07811	159
chr4	47383629	47383900	/hpcnfs/data/BA/egaleota/m6atcells/rip_replicate1_peak_1352	80	.	4.94674	8.00442	4.16795	109
chr4	48042744	48043094	/hpcnfs/data/BA/egaleota/m6atcells/rip_replicate1_peak_1353	193	.	8.83346	19.39170	14.59331	169
chr4	49663071	49663292	/hpcnfs/data/BA/egaleota/m6atcells/rip_replicate1_peak_1354	197	.	4.48834	19.75577	14.93698	71
chr4	55396558	55396768	/hpcnfs/data/BA/egaleota/m6atcells/rip_replicate1_peak_1355	197	.	5.98564	19.71871	14.90378	63
chr4	55398366	55398619	/hpcnfs/data/BA/egaleota/m6atcells/rip_replicate1_peak_1356	290	.	7.11984	29.01102	23.58314	111
chr4	59300870	59301347	/hpcnfs/data/BA/egaleota/m6atcells/rip_replicate1_peak_1357	80	.	4.94674	8.00442	4.16795	336
chr4	59522969	59523309	/hpcnfs/data/BA/egaleota/m6atcells/rip_replicate1_peak_1358	205	.	9.18679	20.54539	15.66621	173
chr4	61956407	61956631	/hpcnfs/data/BA/egaleota/m6atcells/rip_replicate1_peak_1359	98	.	5.65341	9.86653	5.83168	76
chr4	78419884	78420176	/hpcnfs/data/BA/egaleota/m6atcells/rip_replicate1_peak_1360	58	.	3.86465	5.88469	2.31456	94
chr4	86500481	86500683	/hpcnfs/data/BA/egaleota/m6atcells/rip_replicate1_peak_1361	144	.	2.00384	14.45621	10.04246	165
chr4	94716421	94716715	/hpcnfs/data/BA/egaleota/m6atcells/rip_replicate1_peak_1362	117	.	2.96720	11.76685	7.57836	189
chr4	100222388	100222588	/hpcnfs/data/BA/egaleota/m6atcells/rip_replicate1_peak_1363	80	.	4.94674	8.00442	4.16795	94
chr4	100903659	100903912	/hpcnfs/data/BA/egaleota/m6atcells/rip_replicate1_peak_1364	244	.	9.51298	24.45887	19.31166	162
chr4	100923077	100923429	/hpcnfs/data/BA/egaleota/m6atcells/rip_replicate1_peak_1365	84	.	4.50656	8.45995	4.57770	155
chr4	100926790	100926992	/hpcnfs/data/BA/egaleota/m6atcells/rip_replicate1_peak_1366	80	.	4.04882	8.09861	4.25251	84
chr4	100931485	100931742	/hpcnfs/data/BA/egaleota/m6atcells/rip_replicate1_peak_1367	92	.	3.25194	9.26840	5.29740	183
chr4	102812046	102812273	/hpcnfs/data/BA/egaleota/m6atcells/rip_replicate1_peak_1368	232	.	5.93217	23.27069	18.20325	94
chr4	106810744	106811225	/hpcnfs/data/BA/egaleota/m6atcells/rip_replicate1_peak_1369	118	.	6.36009	11.83266	7.62220	167
chr4	108242583	108242812	/hpcnfs/data/BA/egaleota/m6atcells/rip_replicate1_peak_1370	171	.	8.12678	17.13580	12.51139	123
chr4	108297079	108297281	/hpcnfs/data/BA/egaleota/m6atcells/rip_replicate1_peak_1371	98	.	5.65341	9.86653	5.83168	96
chr4	108304463	108304678	/hpcnfs/data/BA/egaleota/m6atcells/rip_replicate1_peak_1372	71	.	4.59340	7.11657	3.37628	182
chr4	114659398	114659604	/hpcnfs/data/BA/egaleota/m6atcells/rip_replicate1_peak_1373	122	.	5.53981	12.25379	8.01139	112
chr4	116274568	116274768	/hpcnfs/data/BA/egaleota/m6atcells/rip_replicate1_peak_1374	71	.	4.59340	7.11657	3.37628	82
chr4	116673461	116673661	/hpcnfs/data/BA/egaleota/m6atcells/rip_replicate1_peak_1375	54	.	3.88672	5.43779	1.91153	34
chr4	117809767	117809979	/hpcnfs/data/BA/egaleota/m6atcells/rip_replicate1_peak_1376	80	.	4.94674	8.00442	4.16795	157
chr4	123109202	123109411	/hpcnfs/data/BA/egaleota/m6atcells/rip_replicate1_peak_1377	75	.	2.34943	7.59436	3.81012	143
chr4	123176866	123177087	/hpcnfs/data/BA/egaleota/m6atcells/rip_replicate1_peak_1378	242	.	5.75412	24.26101	19.12271	155
chr4	124461600	124461801	/hpcnfs/data/BA/egaleota/m6atcells/rip_replicate1_peak_1379	128	.	6.71343	12.85120	8.55159	89
chr4	125842436	125842678	/hpcnfs/data/BA/egaleota/m6atcells/rip_replicate1_peak_1380	88	.	2.68515	8.85342	4.94087	157
chr4	125855220	125855526	/hpcnfs/data/BA/egaleota/m6atcells/rip_replicate1_peak_1381	206	.	2.96244	20.68320	15.79396	170
chr4	126116191	126116660	/hpcnfs/data/BA/egaleota/m6atcells/rip_replicate1_peak_1382	132	.	4.75782	13.23945	8.91484	330
chr4	126707111	126707311	/hpcnfs/data/BA/egaleota/m6atcells/rip_replicate1_peak_1383	110	.	3.27635	11.09386	6.94563	58
chr4	128687873	128688092	/hpcnfs/data/BA/egaleota/m6atcells/rip_replicate1_peak_1384	116	.	4.80372	11.68328	7.49772	135
chr4	129219664	129219878	/hpcnfs/data/BA/egaleota/m6atcells/rip_replicate1_peak_1385	201	.	6.45989	20.17257	15.32104	121
chr4	129234026	129234238	/hpcnfs/data/BA/egaleota/m6atcells/rip_replicate1_peak_1386	162	.	5.06604	16.21337	11.65935	133
chr4	129316348	129316548	/hpcnfs/data/BA/egaleota/m6atcells/rip_replicate1_peak_1387	102	.	4.36479	10.29131	6.22463	139
chr4	129325028	129325250	/hpcnfs/data/BA/egaleota/m6atcells/rip_replicate1_peak_1388	71	.	4.59340	7.11657	3.37628	150
chr4	129497619	129497940	/hpcnfs/data/BA/egaleota/m6atcells/rip_replicate1_peak_1389	250	.	6.90651	25.04626	19.85986	162
chr4	130283944	130284165	/hpcnfs/data/BA/egaleota/m6atcells/rip_replicate1_peak_1390	208	.	7.08544	20.83382	15.93213	125
chr4	130380453	130380710	/hpcnfs/data/BA/egaleota/m6atcells/rip_replicate1_peak_1391	56	.	2.30522	5.64902	2.10394	180
chr4	130491840	130492114	/hpcnfs/data/BA/egaleota/m6atcells/rip_replicate1_peak_1392	141	.	2.36197	14.18633	9.78546	79
chr4	131448082	131448289	/hpcnfs/data/BA/egaleota/m6atcells/rip_replicate1_peak_1393	127	.	5.26347	12.76649	8.48813	70
chr4	132260304	132260509	/hpcnfs/data/BA/egaleota/m6atcells/rip_replicate1_peak_1394	98	.	5.65341	9.86653	5.83168	100
chr4	132567657	132567954	/hpcnfs/data/BA/egaleota/m6atcells/rip_replicate1_peak_1395	149	.	7.42010	14.95338	10.49377	166
chr4	132713035	132713273	/hpcnfs/data/BA/egaleota/m6atcells/rip_replicate1_peak_1396	89	.	5.30007	8.92168	4.98200	83
chr4	133182074	133182277	/hpcnfs/data/BA/egaleota/m6atcells/rip_replicate1_peak_1397	50	.	2.96806	5.00564	1.55914	55
chr4	133276424	133276681	/hpcnfs/data/BA/egaleota/m6atcells/rip_replicate1_peak_1398	89	.	1.98202	8.98385	5.03874	164
chr4	134316749	134316957	/hpcnfs/data/BA/egaleota/m6atcells/rip_replicate1_peak_1399	80	.	4.94674	8.00442	4.16795	127
chr4	134320424	134320644	/hpcnfs/data/BA/egaleota/m6atcells/rip_replicate1_peak_1400	62	.	4.24006	6.26022	2.62604	39
chr4	134358994	134359227	/hpcnfs/data/BA/egaleota/m6atcells/rip_replicate1_peak_1401	108	.	6.00675	10.83734	6.71483	157
chr4	134715457	134715657	/hpcnfs/data/BA/egaleota/m6atcells/rip_replicate1_peak_1402	62	.	4.24006	6.26022	2.62604	139
chr4	134878140	134878354	/hpcnfs/data/BA/egaleota/m6atcells/rip_replicate1_peak_1403	219	.	6.02448	21.91520	16.93808	115
chr4	134981051	134981260	/hpcnfs/data/BA/egaleota/m6atcells/rip_replicate1_peak_1404	253	.	10.60015	25.31751	20.11243	77
chr4	135528314	135528514	/hpcnfs/data/BA/egaleota/m6atcells/rip_replicate1_peak_1405	80	.	4.94674	8.00442	4.16795	167
chr4	135606047	135606258	/hpcnfs/data/BA/egaleota/m6atcells/rip_replicate1_peak_1406	262	.	5.07055	26.24587	20.99294	128
chr4	135892339	135892541	/hpcnfs/data/BA/egaleota/m6atcells/rip_replicate1_peak_1407	87	.	2.76626	8.76151	4.85905	20
chr4	136884140	136884358	/hpcnfs/data/BA/egaleota/m6atcells/rip_replicate1_peak_1408	122	.	4.28890	12.20245	7.96633	160
chr4	137212245	137212446	/hpcnfs/data/BA/egaleota/m6atcells/rip_replicate1_peak_1409	47	.	2.59532	4.75757	1.33977	141
chr4	137869574	137869824	/hpcnfs/data/BA/egaleota/m6atcells/rip_replicate1_peak_1410	102	.	2.96385	10.24955	6.18661	109
chr4	138847373	138847625	/hpcnfs/data/BA/egaleota/m6atcells/rip_replicate1_peak_1411	89	.	2.48489	8.92721	4.98750	96
chr4	138903280	138903493	/hpcnfs/data/BA/egaleota/m6atcells/rip_replicate1_peak_1412	81	.	4.33550	8.12322	4.27193	179
chr4	138953230	138953430	/hpcnfs/data/BA/egaleota/m6atcells/rip_replicate1_peak_1413	44	.	3.27009	4.42457	1.07811	37
chr4	138973233	138973450	/hpcnfs/data/BA/egaleota/m6atcells/rip_replicate1_peak_1414	94	.	3.49122	9.42427	5.44570	60
chr4	138976408	138976618	/hpcnfs/data/BA/egaleota/m6atcells/rip_replicate1_peak_1415	132	.	4.32554	13.22365	8.90145	89
chr4	138999419	138999619	/hpcnfs/data/BA/egaleota/m6atcells/rip_replicate1_peak_1416	133	.	4.03419	13.39091	9.05652	71
chr4	139175649	139175900	/hpcnfs/data/BA/egaleota/m6atcells/rip_replicate1_peak_1417	98	.	5.65341	9.86653	5.83168	62
chr4	140669610	140669813	/hpcnfs/data/BA/egaleota/m6atcells/rip_replicate1_peak_1418	114	.	3.72387	11.45591	7.28384	93
chr4	140671221	140671595	/hpcnfs/data/BA/egaleota/m6atcells/rip_replicate1_peak_1419	211	.	5.77526	21.11622	16.19581	180
chr4	142725585	142725886	/hpcnfs/data/BA/egaleota/m6atcells/rip_replicate1_peak_1420	294	.	5.56886	29.42041	23.95374	147
chr4	144759967	144760202	/hpcnfs/data/BA/egaleota/m6atcells/rip_replicate1_peak_1421	180	.	6.47811	18.02133	13.33533	147
chr4	146733902	146734126	/hpcnfs/data/BA/egaleota/m6atcells/rip_replicate1_peak_1422	193	.	8.83346	19.39170	14.59331	124
chr4	147997675	147997888	/hpcnfs/data/BA/egaleota/m6atcells/rip_replicate1_peak_1423	101	.	5.63449	10.19536	6.13658	113
chr4	148335433	148335683	/hpcnfs/data/BA/egaleota/m6atcells/rip_replicate1_peak_1424	128	.	6.24289	12.83992	8.55159	136
chr4	148531901	148532136	/hpcnfs/data/BA/egaleota/m6atcells/rip_replicate1_peak_1425	188	.	5.83216	18.86748	14.11933	131
chr4	148533995	148534217	/hpcnfs/data/BA/egaleota/m6atcells/rip_replicate1_peak_1426	128	.	6.71343	12.85120	8.55159	112
chr4	149029400	149029707	/hpcnfs/data/BA/egaleota/m6atcells/rip_replicate1_peak_1427	172	.	4.65769	17.22887	12.59634	145
chr4	149058552	149058836	/hpcnfs/data/BA/egaleota/m6atcells/rip_replicate1_peak_1428	171	.	8.12678	17.13580	12.51139	113
chr4	149350204	149350563	/hpcnfs/data/BA/egaleota/m6atcells/rip_replicate1_peak_1429	160	.	7.77344	16.03501	11.49415	187
chr4	150422704	150422906	/hpcnfs/data/BA/egaleota/m6atcells/rip_replicate1_peak_1430	88	.	4.25126	8.82976	4.92007	126
chr4	151498912	151499215	/hpcnfs/data/BA/egaleota/m6atcells/rip_replicate1_peak_1431	152	.	6.81544	15.20232	10.72725	135
chr4	151707259	151707520	/hpcnfs/data/BA/egaleota/m6atcells/rip_replicate1_peak_1432	186	.	6.93987	18.63274	13.89713	161
chr4	153390001	153390309	/hpcnfs/data/BA/egaleota/m6atcells/rip_replicate1_peak_1433	73	.	3.84638	7.38818	3.62569	71
chr4	155008257	155008502	/hpcnfs/data/BA/egaleota/m6atcells/rip_replicate1_peak_1434	217	.	7.28788	21.79609	16.82963	83
chr4	155013943	155014211	/hpcnfs/data/BA/egaleota/m6atcells/rip_replicate1_peak_1435	168	.	4.94347	16.87994	12.28055	110
chr4	155580398	155580636	/hpcnfs/data/BA/egaleota/m6atcells/rip_replicate1_peak_1436	98	.	5.65341	9.86653	5.83168	100
chr4	155610379	155610679	/hpcnfs/data/BA/egaleota/m6atcells/rip_replicate1_peak_1437	62	.	4.24006	6.26022	2.62604	163
chr5	3803233	3803446	/hpcnfs/data/BA/egaleota/m6atcells/rip_replicate1_peak_1438	118	.	5.94561	11.88886	7.67105	131
chr5	4082556	4082818	/hpcnfs/data/BA/egaleota/m6atcells/rip_replicate1_peak_1439	98	.	5.65341	9.86653	5.83168	173
chr5	8423994	8424194	/hpcnfs/data/BA/egaleota/m6atcells/rip_replicate1_peak_1440	62	.	4.24006	6.26022	2.62604	68
chr5	8622671	8622885	/hpcnfs/data/BA/egaleota/m6atcells/rip_replicate1_peak_1441	80	.	4.94674	8.00442	4.16795	31
chr5	20400156	20400356	/hpcnfs/data/BA/egaleota/m6atcells/rip_replicate1_peak_1442	97	.	4.81723	9.71381	5.70618	73
chr5	23070802	23071019	/hpcnfs/data/BA/egaleota/m6atcells/rip_replicate1_peak_1443	118	.	6.36009	11.83266	7.62220	73
chr5	24006935	24007161	/hpcnfs/data/BA/egaleota/m6atcells/rip_replicate1_peak_1444	168	.	7.95556	16.83403	12.24357	133
chr5	24093168	24093415	/hpcnfs/data/BA/egaleota/m6atcells/rip_replicate1_peak_1445	148	.	6.83745	14.80111	10.36054	135
chr5	28098892	28099101	/hpcnfs/data/BA/egaleota/m6atcells/rip_replicate1_peak_1446	98	.	5.65341	9.86653	5.83168	84
chr5	28684918	28685118	/hpcnfs/data/BA/egaleota/m6atcells/rip_replicate1_peak_1447	125	.	4.20195	12.52733	8.26738	96
chr5	31830484	31830720	/hpcnfs/data/BA/egaleota/m6atcells/rip_replicate1_peak_1448	237	.	10.03092	23.71515	18.61810	95
chr5	32761607	32761881	/hpcnfs/data/BA/egaleota/m6atcells/rip_replicate1_peak_1449	118	.	6.36009	11.83266	7.62220	84
chr5	33079063	33079270	/hpcnfs/data/BA/egaleota/m6atcells/rip_replicate1_peak_1450	89	.	4.57636	8.90758	4.98200	130
chr5	33943096	33943310	/hpcnfs/data/BA/egaleota/m6atcells/rip_replicate1_peak_1451	72	.	3.28608	7.21589	3.47006	138
chr5	34519077	34519309	/hpcnfs/data/BA/egaleota/m6atcells/rip_replicate1_peak_1452	205	.	4.33598	20.57903	15.69904	157
chr5	34962724	34962932	/hpcnfs/data/BA/egaleota/m6atcells/rip_replicate1_peak_1453	88	.	5.24559	8.82977	4.92007	129
chr5	37440250	37440617	/hpcnfs/data/BA/egaleota/m6atcells/rip_replicate1_peak_1454	108	.	6.00675	10.83734	6.71483	194
chr5	38483785	38483987	/hpcnfs/data/BA/egaleota/m6atcells/rip_replicate1_peak_1455	98	.	5.65341	9.86653	5.83168	122
chr5	65195675	65195896	/hpcnfs/data/BA/egaleota/m6atcells/rip_replicate1_peak_1456	71	.	4.59340	7.11657	3.37628	105
chr5	65928542	65928924	/hpcnfs/data/BA/egaleota/m6atcells/rip_replicate1_peak_1457	184	.	5.19065	18.41864	13.69510	198
chr5	65933910	65934110	/hpcnfs/data/BA/egaleota/m6atcells/rip_replicate1_peak_1458	74	.	4.45921	7.47018	3.69485	61
chr5	66255956	66256228	/hpcnfs/data/BA/egaleota/m6atcells/rip_replicate1_peak_1459	78	.	3.42300	7.81961	4.01910	169
chr5	66261436	66261636	/hpcnfs/data/BA/egaleota/m6atcells/rip_replicate1_peak_1460	119	.	5.06103	11.94417	7.72078	61
chr5	66271046	66271247	/hpcnfs/data/BA/egaleota/m6atcells/rip_replicate1_peak_1461	102	.	4.36479	10.29131	6.22463	125
chr5	73124216	73124443	/hpcnfs/data/BA/egaleota/m6atcells/rip_replicate1_peak_1462	71	.	4.59340	7.11657	3.37628	84
chr5	73412617	73412934	/hpcnfs/data/BA/egaleota/m6atcells/rip_replicate1_peak_1463	137	.	5.20641	13.72222	9.36631	150
chr5	73474235	73474442	/hpcnfs/data/BA/egaleota/m6atcells/rip_replicate1_peak_1464	73	.	3.84638	7.38818	3.62569	161
chr5	73647511	73647753	/hpcnfs/data/BA/egaleota/m6atcells/rip_replicate1_peak_1465	260	.	8.91187	26.02352	20.77694	139
chr5	76997037	76997272	/hpcnfs/data/BA/egaleota/m6atcells/rip_replicate1_peak_1466	125	.	4.88857	12.57051	8.30729	105
chr5	84495543	84495785	/hpcnfs/data/BA/egaleota/m6atcells/rip_replicate1_peak_1467	189	.	8.02658	18.93779	14.18335	179
chr5	87246095	87246398	/hpcnfs/data/BA/egaleota/m6atcells/rip_replicate1_peak_1468	188	.	2.98469	18.84396	14.09855	121
chr5	90719864	90720077	/hpcnfs/data/BA/egaleota/m6atcells/rip_replicate1_peak_1469	141	.	5.23775	14.16606	9.76644	144
chr5	90794514	90794882	/hpcnfs/data/BA/egaleota/m6atcells/rip_replicate1_peak_1470	534	.	15.90270	53.43520	46.44348	178
chr5	93634775	93635035	/hpcnfs/data/BA/egaleota/m6atcells/rip_replicate1_peak_1471	375	.	6.88646	37.58464	31.61396	160
chr5	96502072	96502272	/hpcnfs/data/BA/egaleota/m6atcells/rip_replicate1_peak_1472	81	.	4.33550	8.12321	4.27193	101
chr5	100407252	100407470	/hpcnfs/data/BA/egaleota/m6atcells/rip_replicate1_peak_1473	162	.	3.23694	16.24230	11.68654	151
chr5	100465733	100466111	/hpcnfs/data/BA/egaleota/m6atcells/rip_replicate1_peak_1474	85	.	2.69240	8.56908	4.68129	108
chr5	105364172	105364421	/hpcnfs/data/BA/egaleota/m6atcells/rip_replicate1_peak_1475	176	.	7.33895	17.60168	12.94728	147
chr5	105984407	105984609	/hpcnfs/data/BA/egaleota/m6atcells/rip_replicate1_peak_1476	89	.	5.30007	8.92168	4.98200	116
chr5	106343746	106344065	/hpcnfs/data/BA/egaleota/m6atcells/rip_replicate1_peak_1477	241	.	10.24681	24.10197	18.97456	156
chr5	107113945	107114195	/hpcnfs/data/BA/egaleota/m6atcells/rip_replicate1_peak_1478	98	.	5.65341	9.86653	5.83168	113
chr5	107603873	107604096	/hpcnfs/data/BA/egaleota/m6atcells/rip_replicate1_peak_1479	105	.	5.05809	10.54086	6.45111	147
chr5	110536782	110537034	/hpcnfs/data/BA/egaleota/m6atcells/rip_replicate1_peak_1480	54	.	3.88672	5.43779	1.91153	87
chr5	111184307	111184562	/hpcnfs/data/BA/egaleota/m6atcells/rip_replicate1_peak_1481	197	.	4.78226	19.71706	14.90378	143
chr5	113356991	113357259	/hpcnfs/data/BA/egaleota/m6atcells/rip_replicate1_peak_1482	108	.	6.00675	10.83734	6.71483	128
chr5	114192730	114193047	/hpcnfs/data/BA/egaleota/m6atcells/rip_replicate1_peak_1483	128	.	6.71343	12.85120	8.55159	166
chr5	115301950	115302158	/hpcnfs/data/BA/egaleota/m6atcells/rip_replicate1_peak_1484	149	.	7.42010	14.95338	10.49377	57
chr5	115599918	115600135	/hpcnfs/data/BA/egaleota/m6atcells/rip_replicate1_peak_1485	127	.	3.93075	12.73471	8.46063	161
chr5	115691737	115691956	/hpcnfs/data/BA/egaleota/m6atcells/rip_replicate1_peak_1486	138	.	7.06676	13.89179	9.51532	126
chr5	115699829	115700048	/hpcnfs/data/BA/egaleota/m6atcells/rip_replicate1_peak_1487	197	.	7.46670	19.78376	14.96105	115
chr5	116093542	116093742	/hpcnfs/data/BA/egaleota/m6atcells/rip_replicate1_peak_1488	47	.	2.59532	4.75757	1.33977	127
chr5	116174482	116174687	/hpcnfs/data/BA/egaleota/m6atcells/rip_replicate1_peak_1489	89	.	4.57636	8.90758	4.98200	128
chr5	117555025	117555243	/hpcnfs/data/BA/egaleota/m6atcells/rip_replicate1_peak_1490	128	.	3.82581	12.87806	8.57708	131
chr5	117719227	117719433	/hpcnfs/data/BA/egaleota/m6atcells/rip_replicate1_peak_1491	71	.	4.59340	7.11657	3.37628	75
chr5	119075347	119075660	/hpcnfs/data/BA/egaleota/m6atcells/rip_replicate1_peak_1492	103	.	4.65615	10.35059	6.27787	160
chr5	121074705	121074912	/hpcnfs/data/BA/egaleota/m6atcells/rip_replicate1_peak_1493	97	.	3.83376	9.72801	5.71805	36
chr5	121141915	121142213	/hpcnfs/data/BA/egaleota/m6atcells/rip_replicate1_peak_1494	135	.	6.39048	13.53025	9.19014	157
chr5	121160525	121160748	/hpcnfs/data/BA/egaleota/m6atcells/rip_replicate1_peak_1495	167	.	3.18751	16.74004	12.15864	142
chr5	121174148	121174358	/hpcnfs/data/BA/egaleota/m6atcells/rip_replicate1_peak_1496	71	.	4.59340	7.11657	3.37628	78
chr5	122017607	122017851	/hpcnfs/data/BA/egaleota/m6atcells/rip_replicate1_peak_1497	79	.	2.80830	7.92569	4.11386	171
chr5	122608408	122608758	/hpcnfs/data/BA/egaleota/m6atcells/rip_replicate1_peak_1498	93	.	2.28156	9.31234	5.33941	168
chr5	122683478	122683709	/hpcnfs/data/BA/egaleota/m6atcells/rip_replicate1_peak_1499	125	.	4.20195	12.52733	8.26738	120
chr5	122855966	122856219	/hpcnfs/data/BA/egaleota/m6atcells/rip_replicate1_peak_1500	547	.	10.87523	54.76563	47.63620	110
chr5	122893873	122894116	/hpcnfs/data/BA/egaleota/m6atcells/rip_replicate1_peak_1501	128	.	6.71343	12.85120	8.55159	108
chr5	122951511	122951850	/hpcnfs/data/BA/egaleota/m6atcells/rip_replicate1_peak_1502	75	.	2.50614	7.50050	3.72131	191
chr5	123575411	123575612	/hpcnfs/data/BA/egaleota/m6atcells/rip_replicate1_peak_1503	71	.	4.59340	7.11657	3.37628	106
chr5	123607525	123607744	/hpcnfs/data/BA/egaleota/m6atcells/rip_replicate1_peak_1504	92	.	3.25194	9.26840	5.29740	100
chr5	123608526	123608752	/hpcnfs/data/BA/egaleota/m6atcells/rip_replicate1_peak_1505	57	.	2.84250	5.77607	2.22101	144
chr5	125018027	125018241	/hpcnfs/data/BA/egaleota/m6atcells/rip_replicate1_peak_1506	118	.	6.36009	11.83266	7.62220	66
chr5	130009989	130010200	/hpcnfs/data/BA/egaleota/m6atcells/rip_replicate1_peak_1507	144	.	5.66835	14.45908	10.04246	99
chr5	130721704	130721908	/hpcnfs/data/BA/egaleota/m6atcells/rip_replicate1_peak_1508	83	.	4.75649	8.30496	4.43329	96
chr5	135101047	135101345	/hpcnfs/data/BA/egaleota/m6atcells/rip_replicate1_peak_1509	307	.	7.82738	30.71626	25.15098	187
chr5	135693906	135694222	/hpcnfs/data/BA/egaleota/m6atcells/rip_replicate1_peak_1510	121	.	2.59239	12.12427	7.89082	121
chr5	135715942	135716143	/hpcnfs/data/BA/egaleota/m6atcells/rip_replicate1_peak_1511	117	.	4.71397	11.79503	7.60265	107
chr5	136960206	136960409	/hpcnfs/data/BA/egaleota/m6atcells/rip_replicate1_peak_1512	89	.	5.30007	8.92168	4.98200	115
chr5	137589114	137589340	/hpcnfs/data/BA/egaleota/m6atcells/rip_replicate1_peak_1513	189	.	4.68662	18.99182	14.23365	121
chr5	137737859	137738065	/hpcnfs/data/BA/egaleota/m6atcells/rip_replicate1_peak_1514	110	.	4.10760	11.07586	6.92834	153
chr5	137740995	137741247	/hpcnfs/data/BA/egaleota/m6atcells/rip_replicate1_peak_1515	157	.	2.94971	15.74643	11.23992	190
chr5	137961888	137962383	/hpcnfs/data/BA/egaleota/m6atcells/rip_replicate1_peak_1516	127	.	5.26347	12.76649	8.48813	84
chr5	137965211	137965424	/hpcnfs/data/BA/egaleota/m6atcells/rip_replicate1_peak_1517	96	.	3.99043	9.62136	5.62459	86
chr5	137969382	137969582	/hpcnfs/data/BA/egaleota/m6atcells/rip_replicate1_peak_1518	74	.	2.95854	7.41512	3.64979	172
chr5	138079314	138079541	/hpcnfs/data/BA/egaleota/m6atcells/rip_replicate1_peak_1519	92	.	3.25194	9.26840	5.29740	33
chr5	138125662	138125883	/hpcnfs/data/BA/egaleota/m6atcells/rip_replicate1_peak_1520	138	.	6.54017	13.81096	9.44919	101
chr5	138227620	138227865	/hpcnfs/data/BA/egaleota/m6atcells/rip_replicate1_peak_1521	124	.	4.60434	12.48682	8.22886	140
chr5	138700426	138700626	/hpcnfs/data/BA/egaleota/m6atcells/rip_replicate1_peak_1522	47	.	2.76260	4.70748	1.29291	47
chr5	140277246	140277453	/hpcnfs/data/BA/egaleota/m6atcells/rip_replicate1_peak_1523	74	.	3.44663	7.42277	3.65656	50
chr5	140320952	140321211	/hpcnfs/data/BA/egaleota/m6atcells/rip_replicate1_peak_1524	108	.	6.00675	10.83734	6.71483	124
chr5	141352727	141353315	/hpcnfs/data/BA/egaleota/m6atcells/rip_replicate1_peak_1525	109	.	5.64833	10.95874	6.82457	143
chr5	141394041	141394275	/hpcnfs/data/BA/egaleota/m6atcells/rip_replicate1_peak_1526	160	.	7.77344	16.03501	11.49415	159
chr5	141415596	141415930	/hpcnfs/data/BA/egaleota/m6atcells/rip_replicate1_peak_1527	108	.	6.00675	10.83734	6.71483	188
chr5	143106404	143106704	/hpcnfs/data/BA/egaleota/m6atcells/rip_replicate1_peak_1528	61	.	4.15073	6.11374	2.51834	131
chr5	143664707	143664909	/hpcnfs/data/BA/egaleota/m6atcells/rip_replicate1_peak_1529	72	.	1.71235	7.25153	3.50234	145
chr5	144969962	144970172	/hpcnfs/data/BA/egaleota/m6atcells/rip_replicate1_peak_1530	56	.	3.34580	5.61197	2.06933	52
chr5	144981807	144982007	/hpcnfs/data/BA/egaleota/m6atcells/rip_replicate1_peak_1531	61	.	4.17348	6.15110	2.55435	34
chr5	145888661	145889047	/hpcnfs/data/BA/egaleota/m6atcells/rip_replicate1_peak_1532	443	.	8.15697	44.38945	38.02277	231
chr5	145890589	145891093	/hpcnfs/data/BA/egaleota/m6atcells/rip_replicate1_peak_1533	103	.	4.65615	10.35059	6.27787	243
chr5	147072722	147073005	/hpcnfs/data/BA/egaleota/m6atcells/rip_replicate1_peak_1534	343	.	5.99367	34.31677	28.52003	149
chr5	147546995	147547233	/hpcnfs/data/BA/egaleota/m6atcells/rip_replicate1_peak_1535	81	.	3.84102	8.16299	4.30709	123
chr5	149364157	149364361	/hpcnfs/data/BA/egaleota/m6atcells/rip_replicate1_peak_1536	109	.	5.25765	10.94379	6.81384	55
chr5	149996281	149996567	/hpcnfs/data/BA/egaleota/m6atcells/rip_replicate1_peak_1537	182	.	8.48012	18.25494	13.54623	162
chr5	150431352	150431611	/hpcnfs/data/BA/egaleota/m6atcells/rip_replicate1_peak_1538	66	.	3.14916	6.62940	2.96126	182
chr5	151598667	151598935	/hpcnfs/data/BA/egaleota/m6atcells/rip_replicate1_peak_1539	118	.	6.36009	11.83266	7.62220	99
chr6	3151180	3151399	/hpcnfs/data/BA/egaleota/m6atcells/rip_replicate1_peak_1540	104	.	2.36696	10.47505	6.39595	171
chr6	3151453	3151702	/hpcnfs/data/BA/egaleota/m6atcells/rip_replicate1_peak_1541	117	.	2.30902	11.79814	7.60573	58
chr6	10645131	10645331	/hpcnfs/data/BA/egaleota/m6atcells/rip_replicate1_peak_1542	74	.	4.45921	7.47018	3.69485	54
chr6	11883808	11884036	/hpcnfs/data/BA/egaleota/m6atcells/rip_replicate1_peak_1543	153	.	4.50480	15.38175	10.89574	68
chr6	17018944	17019146	/hpcnfs/data/BA/egaleota/m6atcells/rip_replicate1_peak_1544	71	.	4.59340	7.11657	3.37628	51
chr6	18801710	18801925	/hpcnfs/data/BA/egaleota/m6atcells/rip_replicate1_peak_1545	128	.	6.71343	12.85120	8.55159	112
chr6	22271139	22271355	/hpcnfs/data/BA/egaleota/m6atcells/rip_replicate1_peak_1546	128	.	6.71343	12.85120	8.55159	93
chr6	22278381	22278582	/hpcnfs/data/BA/egaleota/m6atcells/rip_replicate1_peak_1547	197	.	4.96516	19.75538	14.93698	125
chr6	28368440	28368689	/hpcnfs/data/BA/egaleota/m6atcells/rip_replicate1_peak_1548	149	.	5.41234	14.98517	10.51976	173
chr6	30086167	30086368	/hpcnfs/data/BA/egaleota/m6atcells/rip_replicate1_peak_1549	71	.	4.59340	7.11657	3.37628	105
chr6	30102595	30102838	/hpcnfs/data/BA/egaleota/m6atcells/rip_replicate1_peak_1550	80	.	4.94674	8.00442	4.16795	168
chr6	30203737	30204008	/hpcnfs/data/BA/egaleota/m6atcells/rip_replicate1_peak_1551	71	.	4.59340	7.11657	3.37628	131
chr6	31057512	31057956	/hpcnfs/data/BA/egaleota/m6atcells/rip_replicate1_peak_1552	116	.	6.22609	11.60165	7.42049	189
chr6	31128834	31129086	/hpcnfs/data/BA/egaleota/m6atcells/rip_replicate1_peak_1553	126	.	6.57198	12.60605	8.34105	82
chr6	31132209	31132409	/hpcnfs/data/BA/egaleota/m6atcells/rip_replicate1_peak_1554	46	.	3.53338	4.65204	1.24437	111
chr6	31148216	31148451	/hpcnfs/data/BA/egaleota/m6atcells/rip_replicate1_peak_1555	102	.	4.36479	10.29131	6.22463	115
chr6	31153692	31153892	/hpcnfs/data/BA/egaleota/m6atcells/rip_replicate1_peak_1556	62	.	4.24006	6.26022	2.62604	17
chr6	31166897	31167560	/hpcnfs/data/BA/egaleota/m6atcells/rip_replicate1_peak_1557	213	.	7.71418	21.30396	16.37543	176
chr6	35489368	35489587	/hpcnfs/data/BA/egaleota/m6atcells/rip_replicate1_peak_1558	213	.	9.33914	21.35692	16.42482	102
chr6	38459095	38459306	/hpcnfs/data/BA/egaleota/m6atcells/rip_replicate1_peak_1559	71	.	4.59340	7.11657	3.37628	78
chr6	38555949	38556242	/hpcnfs/data/BA/egaleota/m6atcells/rip_replicate1_peak_1560	106	.	5.88020	10.62046	6.52559	95
chr6	38643469	38643746	/hpcnfs/data/BA/egaleota/m6atcells/rip_replicate1_peak_1561	98	.	5.22858	9.82645	5.81216	147
chr6	39369967	39370243	/hpcnfs/data/BA/egaleota/m6atcells/rip_replicate1_peak_1562	160	.	7.77344	16.03501	11.49415	182
chr6	41486494	41486884	/hpcnfs/data/BA/egaleota/m6atcells/rip_replicate1_peak_1563	114	.	3.80658	11.48845	7.31290	199
chr6	41555792	41555992	/hpcnfs/data/BA/egaleota/m6atcells/rip_replicate1_peak_1564	89	.	5.30007	8.92168	4.98200	43
chr6	44743097	44743404	/hpcnfs/data/BA/egaleota/m6atcells/rip_replicate1_peak_1565	81	.	4.33550	8.12321	4.27193	133
chr6	47437360	47437708	/hpcnfs/data/BA/egaleota/m6atcells/rip_replicate1_peak_1566	277	.	11.30682	27.79069	22.43441	184
chr6	47792331	47792579	/hpcnfs/data/BA/egaleota/m6atcells/rip_replicate1_peak_1567	74	.	4.59220	7.40646	3.64161	66
chr6	48641070	48641276	/hpcnfs/data/BA/egaleota/m6atcells/rip_replicate1_peak_1568	126	.	2.08956	12.69165	8.42166	101
chr6	48657823	48658023	/hpcnfs/data/BA/egaleota/m6atcells/rip_replicate1_peak_1569	215	.	3.63019	21.52700	16.58377	132
chr6	48702815	48703403	/hpcnfs/data/BA/egaleota/m6atcells/rip_replicate1_peak_1570	164	.	4.91562	16.44062	11.87412	408
chr6	49195354	49195556	/hpcnfs/data/BA/egaleota/m6atcells/rip_replicate1_peak_1571	96	.	3.99043	9.62136	5.62459	118
chr6	51414263	51414489	/hpcnfs/data/BA/egaleota/m6atcells/rip_replicate1_peak_1572	177	.	3.18654	17.77146	13.10809	153
chr6	51415976	51416371	/hpcnfs/data/BA/egaleota/m6atcells/rip_replicate1_peak_1573	173	.	3.33357	17.32972	12.69168	185
chr6	56729406	56729610	/hpcnfs/data/BA/egaleota/m6atcells/rip_replicate1_peak_1574	130	.	4.09428	13.03826	8.73093	122
chr6	67221932	67222194	/hpcnfs/data/BA/egaleota/m6atcells/rip_replicate1_peak_1575	408	.	9.36216	40.82338	34.67292	120
chr6	67231747	67231975	/hpcnfs/data/BA/egaleota/m6atcells/rip_replicate1_peak_1576	127	.	3.93075	12.73471	8.46063	77
chr6	70676667	70676936	/hpcnfs/data/BA/egaleota/m6atcells/rip_replicate1_peak_1577	45	.	1.38909	4.50153	1.14727	48
chr6	71234636	71234847	/hpcnfs/data/BA/egaleota/m6atcells/rip_replicate1_peak_1578	104	.	4.30262	10.43717	6.35958	44
chr6	71339102	71339310	/hpcnfs/data/BA/egaleota/m6atcells/rip_replicate1_peak_1579	80	.	4.04882	8.09861	4.25251	174
chr6	71830942	71831195	/hpcnfs/data/BA/egaleota/m6atcells/rip_replicate1_peak_1580	106	.	5.88020	10.62046	6.52559	103
chr6	71900839	71901039	/hpcnfs/data/BA/egaleota/m6atcells/rip_replicate1_peak_1581	108	.	6.00675	10.83734	6.71483	91
chr6	71924123	71924358	/hpcnfs/data/BA/egaleota/m6atcells/rip_replicate1_peak_1582	217	.	7.28788	21.79609	16.82963	123
chr6	72831979	72832195	/hpcnfs/data/BA/egaleota/m6atcells/rip_replicate1_peak_1583	39	.	2.61888	3.90196	0.62418	206
chr6	82980975	82981220	/hpcnfs/data/BA/egaleota/m6atcells/rip_replicate1_peak_1584	160	.	7.77344	16.03501	11.49415	146
chr6	83318402	83318742	/hpcnfs/data/BA/egaleota/m6atcells/rip_replicate1_peak_1585	95	.	2.81763	9.52450	5.54013	114
chr6	83550784	83550994	/hpcnfs/data/BA/egaleota/m6atcells/rip_replicate1_peak_1586	80	.	4.94674	8.00442	4.16795	136
chr6	85083636	85083937	/hpcnfs/data/BA/egaleota/m6atcells/rip_replicate1_peak_1587	345	.	11.20787	34.51391	28.70822	174
chr6	86800090	86800362	/hpcnfs/data/BA/egaleota/m6atcells/rip_replicate1_peak_1588	124	.	3.64663	12.42468	8.17250	130
chr6	86817182	86817451	/hpcnfs/data/BA/egaleota/m6atcells/rip_replicate1_peak_1589	98	.	5.65341	9.86653	5.83168	107
chr6	87431873	87432077	/hpcnfs/data/BA/egaleota/m6atcells/rip_replicate1_peak_1590	46	.	3.53338	4.65204	1.24437	19
chr6	87432143	87432374	/hpcnfs/data/BA/egaleota/m6atcells/rip_replicate1_peak_1591	71	.	4.59340	7.11657	3.37628	78
chr6	87467696	87468019	/hpcnfs/data/BA/egaleota/m6atcells/rip_replicate1_peak_1592	111	.	4.85859	11.13865	6.98688	147
chr6	87482823	87483109	/hpcnfs/data/BA/egaleota/m6atcells/rip_replicate1_peak_1593	123	.	3.10284	12.32751	8.08047	132
chr6	87771339	87771569	/hpcnfs/data/BA/egaleota/m6atcells/rip_replicate1_peak_1594	254	.	5.96886	25.47045	20.25785	155
chr6	87858569	87858769	/hpcnfs/data/BA/egaleota/m6atcells/rip_replicate1_peak_1595	113	.	5.29895	11.38781	7.22001	80
chr6	87859729	87859937	/hpcnfs/data/BA/egaleota/m6atcells/rip_replicate1_peak_1596	186	.	7.61076	18.62242	13.88732	105
chr6	92139115	92139316	/hpcnfs/data/BA/egaleota/m6atcells/rip_replicate1_peak_1597	62	.	4.24006	6.26022	2.62604	87
chr6	95545508	95545709	/hpcnfs/data/BA/egaleota/m6atcells/rip_replicate1_peak_1598	89	.	5.30007	8.92168	4.98200	73
chr6	97170450	97170748	/hpcnfs/data/BA/egaleota/m6atcells/rip_replicate1_peak_1599	208	.	7.08544	20.83382	15.93213	120
chr6	97237838	97238083	/hpcnfs/data/BA/egaleota/m6atcells/rip_replicate1_peak_1600	95	.	4.45370	9.58070	5.58962	164
chr6	99083598	99083896	/hpcnfs/data/BA/egaleota/m6atcells/rip_replicate1_peak_1601	216	.	7.04107	21.66636	16.71494	195
chr6	99102315	99102519	/hpcnfs/data/BA/egaleota/m6atcells/rip_replicate1_peak_1602	95	.	5.44526	9.51137	5.52743	182
chr6	99103913	99104138	/hpcnfs/data/BA/egaleota/m6atcells/rip_replicate1_peak_1603	101	.	4.87312	10.16074	6.10281	169
chr6	99292649	99293153	/hpcnfs/data/BA/egaleota/m6atcells/rip_replicate1_peak_1604	205	.	9.18679	20.54539	15.66621	175
chr6	99576632	99576841	/hpcnfs/data/BA/egaleota/m6atcells/rip_replicate1_peak_1605	45	.	3.13120	4.57336	1.20703	189
chr6	100815997	100816228	/hpcnfs/data/BA/egaleota/m6atcells/rip_replicate1_peak_1606	204	.	4.19169	20.43136	15.56793	93
chr6	108309414	108309715	/hpcnfs/data/BA/egaleota/m6atcells/rip_replicate1_peak_1607	54	.	3.88672	5.43779	1.91153	229
chr6	108796849	108797301	/hpcnfs/data/BA/egaleota/m6atcells/rip_replicate1_peak_1608	73	.	4.09464	7.36183	3.60477	66
chr6	113338820	113339086	/hpcnfs/data/BA/egaleota/m6atcells/rip_replicate1_peak_1609	203	.	4.93091	20.31959	15.46059	162
chr6	113638711	113638912	/hpcnfs/data/BA/egaleota/m6atcells/rip_replicate1_peak_1610	80	.	4.94674	8.00442	4.16795	23
chr6	113652361	113652669	/hpcnfs/data/BA/egaleota/m6atcells/rip_replicate1_peak_1611	112	.	2.51832	11.26324	7.10562	85
chr6	113660765	113661106	/hpcnfs/data/BA/egaleota/m6atcells/rip_replicate1_peak_1612	89	.	3.83695	8.94380	5.00121	169
chr6	114810664	114810901	/hpcnfs/data/BA/egaleota/m6atcells/rip_replicate1_peak_1613	100	.	5.16444	10.05511	6.00480	114
chr6	114848532	114848740	/hpcnfs/data/BA/egaleota/m6atcells/rip_replicate1_peak_1614	89	.	5.30007	8.92168	4.98200	75
chr6	118354980	118355242	/hpcnfs/data/BA/egaleota/m6atcells/rip_replicate1_peak_1615	132	.	4.75782	13.23945	8.91484	176
chr6	119136454	119136682	/hpcnfs/data/BA/egaleota/m6atcells/rip_replicate1_peak_1616	118	.	6.36009	11.83266	7.62220	49
chr6	119300568	119300926	/hpcnfs/data/BA/egaleota/m6atcells/rip_replicate1_peak_1617	74	.	4.31206	7.49434	3.71545	190
chr6	120433075	120433653	/hpcnfs/data/BA/egaleota/m6atcells/rip_replicate1_peak_1618	106	.	2.77158	10.64009	6.54386	132
chr6	120837161	120837377	/hpcnfs/data/BA/egaleota/m6atcells/rip_replicate1_peak_1619	42	.	2.71867	4.27651	0.94957	87
chr6	120923301	120923543	/hpcnfs/data/BA/egaleota/m6atcells/rip_replicate1_peak_1620	222	.	8.91842	22.20744	17.20773	169
chr6	124706261	124706519	/hpcnfs/data/BA/egaleota/m6atcells/rip_replicate1_peak_1621	80	.	4.94674	8.00442	4.16795	94
chr6	124765260	124765477	/hpcnfs/data/BA/egaleota/m6atcells/rip_replicate1_peak_1622	157	.	7.60967	15.74741	11.23992	107
chr6	124863711	124864008	/hpcnfs/data/BA/egaleota/m6atcells/rip_replicate1_peak_1623	48	.	2.32729	4.87858	1.44546	283
chr6	125080011	125080366	/hpcnfs/data/BA/egaleota/m6atcells/rip_replicate1_peak_1624	206	.	5.87746	20.62939	15.74234	190
chr6	127075273	127075478	/hpcnfs/data/BA/egaleota/m6atcells/rip_replicate1_peak_1625	223	.	4.77081	22.36773	17.36208	67
chr6	127406138	127406353	/hpcnfs/data/BA/egaleota/m6atcells/rip_replicate1_peak_1626	108	.	6.00675	10.83734	6.71483	99
chr6	127558642	127558847	/hpcnfs/data/BA/egaleota/m6atcells/rip_replicate1_peak_1627	118	.	6.36009	11.83266	7.62220	129
chr6	128382256	128382456	/hpcnfs/data/BA/egaleota/m6atcells/rip_replicate1_peak_1628	171	.	5.52521	17.19885	12.56832	128
chr6	128383402	128383664	/hpcnfs/data/BA/egaleota/m6atcells/rip_replicate1_peak_1629	79	.	3.10323	7.91076	4.10160	161
chr6	128714021	128714221	/hpcnfs/data/BA/egaleota/m6atcells/rip_replicate1_peak_1630	118	.	6.36009	11.83266	7.62220	120
chr6	129136370	129136618	/hpcnfs/data/BA/egaleota/m6atcells/rip_replicate1_peak_1631	76	.	2.82599	7.64978	3.86036	89
chr6	129491246	129491453	/hpcnfs/data/BA/egaleota/m6atcells/rip_replicate1_peak_1632	71	.	4.59340	7.11657	3.37628	172
chr6	129557279	129557522	/hpcnfs/data/BA/egaleota/m6atcells/rip_replicate1_peak_1633	171	.	8.12678	17.13580	12.51139	136
chr6	134780408	134780640	/hpcnfs/data/BA/egaleota/m6atcells/rip_replicate1_peak_1634	178	.	6.98498	17.80925	13.13933	36
chr6	134874432	134874781	/hpcnfs/data/BA/egaleota/m6atcells/rip_replicate1_peak_1635	179	.	5.80606	17.98620	13.30405	181
chr6	135087634	135087837	/hpcnfs/data/BA/egaleota/m6atcells/rip_replicate1_peak_1636	83	.	4.75649	8.30496	4.43329	138
chr6	136483223	136483425	/hpcnfs/data/BA/egaleota/m6atcells/rip_replicate1_peak_1637	98	.	5.65341	9.86653	5.83168	72
chr6	140572251	140572970	/hpcnfs/data/BA/egaleota/m6atcells/rip_replicate1_peak_1638	218	.	4.89183	21.89085	16.91668	234
chr6	140600936	140601162	/hpcnfs/data/BA/egaleota/m6atcells/rip_replicate1_peak_1639	140	.	4.91130	14.00569	9.62147	107
chr6	142453751	142453967	/hpcnfs/data/BA/egaleota/m6atcells/rip_replicate1_peak_1640	118	.	6.36009	11.83266	7.62220	140
chr6	142905315	142905865	/hpcnfs/data/BA/egaleota/m6atcells/rip_replicate1_peak_1641	66	.	3.85378	6.62468	2.95844	448
chr6	143153038	143153275	/hpcnfs/data/BA/egaleota/m6atcells/rip_replicate1_peak_1642	197	.	5.73752	19.79302	14.96947	83
chr6	146173044	146173244	/hpcnfs/data/BA/egaleota/m6atcells/rip_replicate1_peak_1643	98	.	5.65341	9.86653	5.83168	115
chr6	146395523	146395723	/hpcnfs/data/BA/egaleota/m6atcells/rip_replicate1_peak_1644	80	.	4.94674	8.00442	4.16795	130
chr6	146502361	146502593	/hpcnfs/data/BA/egaleota/m6atcells/rip_replicate1_peak_1645	238	.	8.43015	23.89395	18.78632	148
chr7	4099289	4099565	/hpcnfs/data/BA/egaleota/m6atcells/rip_replicate1_peak_1646	69	.	3.76402	6.95453	3.25527	191
chr7	4296156	4296367	/hpcnfs/data/BA/egaleota/m6atcells/rip_replicate1_peak_1647	66	.	3.85378	6.62468	2.95844	109
chr7	4412807	4413068	/hpcnfs/data/BA/egaleota/m6atcells/rip_replicate1_peak_1648	46	.	3.53338	4.65204	1.24437	184
chr7	4587392	4587730	/hpcnfs/data/BA/egaleota/m6atcells/rip_replicate1_peak_1649	390	.	7.34430	39.04830	32.98581	160
chr7	4691780	4691981	/hpcnfs/data/BA/egaleota/m6atcells/rip_replicate1_peak_1650	89	.	5.30007	8.92168	4.98200	88
chr7	4847199	4847400	/hpcnfs/data/BA/egaleota/m6atcells/rip_replicate1_peak_1651	73	.	4.09464	7.36183	3.60477	50
chr7	4974844	4975080	/hpcnfs/data/BA/egaleota/m6atcells/rip_replicate1_peak_1652	59	.	3.61292	5.91316	2.33726	123
chr7	5031015	5031463	/hpcnfs/data/BA/egaleota/m6atcells/rip_replicate1_peak_1653	372	.	7.13742	37.22602	31.27541	249
chr7	13622879	13623082	/hpcnfs/data/BA/egaleota/m6atcells/rip_replicate1_peak_1654	56	.	2.41826	5.60179	2.06055	127
chr7	16524672	16525065	/hpcnfs/data/BA/egaleota/m6atcells/rip_replicate1_peak_1655	173	.	3.63987	17.37393	12.73462	126
chr7	16580536	16580745	/hpcnfs/data/BA/egaleota/m6atcells/rip_replicate1_peak_1656	80	.	4.94674	8.00442	4.16795	174
chr7	16685683	16685897	/hpcnfs/data/BA/egaleota/m6atcells/rip_replicate1_peak_1657	89	.	5.30007	8.92168	4.98200	69
chr7	16858706	16858935	/hpcnfs/data/BA/egaleota/m6atcells/rip_replicate1_peak_1658	71	.	4.59340	7.11657	3.37628	137
chr7	16861117	16861402	/hpcnfs/data/BA/egaleota/m6atcells/rip_replicate1_peak_1659	443	.	11.53914	44.34677	37.98158	128
chr7	16866053	16866284	/hpcnfs/data/BA/egaleota/m6atcells/rip_replicate1_peak_1660	128	.	6.71343	12.85120	8.55159	124
chr7	16972876	16973152	/hpcnfs/data/BA/egaleota/m6atcells/rip_replicate1_peak_1661	125	.	4.88857	12.57051	8.30729	110
chr7	17005623	17005827	/hpcnfs/data/BA/egaleota/m6atcells/rip_replicate1_peak_1662	162	.	6.07323	16.21198	11.65919	55
chr7	17006790	17007017	/hpcnfs/data/BA/egaleota/m6atcells/rip_replicate1_peak_1663	236	.	6.29832	23.63497	18.54447	97
chr7	17007777	17007995	/hpcnfs/data/BA/egaleota/m6atcells/rip_replicate1_peak_1664	140	.	6.88830	14.01499	9.62751	110
chr7	17501587	17501807	/hpcnfs/data/BA/egaleota/m6atcells/rip_replicate1_peak_1665	132	.	3.72023	13.23362	8.91086	90
chr7	19589504	19589780	/hpcnfs/data/BA/egaleota/m6atcells/rip_replicate1_peak_1666	119	.	5.06103	11.94417	7.72078	88
chr7	19639776	19639988	/hpcnfs/data/BA/egaleota/m6atcells/rip_replicate1_peak_1667	128	.	6.71343	12.85120	8.55159	138
chr7	19889665	19890112	/hpcnfs/data/BA/egaleota/m6atcells/rip_replicate1_peak_1668	64	.	4.02978	6.42970	2.78154	273
chr7	20207404	20207710	/hpcnfs/data/BA/egaleota/m6atcells/rip_replicate1_peak_1669	128	.	6.71343	12.85120	8.55159	194
chr7	20218584	20218861	/hpcnfs/data/BA/egaleota/m6atcells/rip_replicate1_peak_1670	92	.	4.75692	9.26636	5.29634	94
chr7	20503269	20503526	/hpcnfs/data/BA/egaleota/m6atcells/rip_replicate1_peak_1671	80	.	4.94674	8.00442	4.16795	153
chr7	25156108	25156383	/hpcnfs/data/BA/egaleota/m6atcells/rip_replicate1_peak_1672	73	.	3.84638	7.38818	3.62569	76
chr7	25355358	25355677	/hpcnfs/data/BA/egaleota/m6atcells/rip_replicate1_peak_1673	57	.	3.93617	5.75900	2.20563	237
chr7	25691947	25692185	/hpcnfs/data/BA/egaleota/m6atcells/rip_replicate1_peak_1674	81	.	4.06178	8.12697	4.27563	71
chr7	26010007	26010267	/hpcnfs/data/BA/egaleota/m6atcells/rip_replicate1_peak_1675	149	.	5.41234	14.98517	10.51976	81
chr7	26013345	26013567	/hpcnfs/data/BA/egaleota/m6atcells/rip_replicate1_peak_1676	103	.	3.85788	10.33069	6.26114	125
chr7	26028757	26028957	/hpcnfs/data/BA/egaleota/m6atcells/rip_replicate1_peak_1677	62	.	4.24006	6.26022	2.62604	14
chr7	26053708	26054057	/hpcnfs/data/BA/egaleota/m6atcells/rip_replicate1_peak_1678	92	.	5.10157	9.25184	5.28346	142
chr7	26055965	26056268	/hpcnfs/data/BA/egaleota/m6atcells/rip_replicate1_peak_1679	100	.	3.29087	10.06617	6.01485	112
chr7	26506383	26506584	/hpcnfs/data/BA/egaleota/m6atcells/rip_replicate1_peak_1680	103	.	4.14391	10.31498	6.24581	134
chr7	26510775	26511102	/hpcnfs/data/BA/egaleota/m6atcells/rip_replicate1_peak_1681	176	.	4.35817	17.62225	12.96607	193
chr7	27943600	27943958	/hpcnfs/data/BA/egaleota/m6atcells/rip_replicate1_peak_1682	70	.	3.37652	7.01376	3.30877	170
chr7	28423852	28424056	/hpcnfs/data/BA/egaleota/m6atcells/rip_replicate1_peak_1683	80	.	3.26941	8.03427	4.19421	79
chr7	28424297	28424521	/hpcnfs/data/BA/egaleota/m6atcells/rip_replicate1_peak_1684	140	.	6.02153	14.03977	9.64797	138
chr7	28684461	28684806	/hpcnfs/data/BA/egaleota/m6atcells/rip_replicate1_peak_1685	171	.	8.12678	17.13580	12.51139	165
chr7	28684977	28685199	/hpcnfs/data/BA/egaleota/m6atcells/rip_replicate1_peak_1686	62	.	4.24006	6.26022	2.62604	88
chr7	28959578	28959785	/hpcnfs/data/BA/egaleota/m6atcells/rip_replicate1_peak_1687	218	.	6.29385	21.88957	16.91627	146
chr7	28959853	28960255	/hpcnfs/data/BA/egaleota/m6atcells/rip_replicate1_peak_1688	190	.	4.40522	19.06401	14.30065	167
chr7	28964045	28964258	/hpcnfs/data/BA/egaleota/m6atcells/rip_replicate1_peak_1689	36	.	1.90944	3.67071	0.46643	53
chr7	29116218	29116461	/hpcnfs/data/BA/egaleota/m6atcells/rip_replicate1_peak_1690	332	.	5.77262	33.20694	27.48830	150
chr7	29152827	29153036	/hpcnfs/data/BA/egaleota/m6atcells/rip_replicate1_peak_1691	153	.	5.87079	15.32825	10.84711	103
chr7	29595981	29596379	/hpcnfs/data/BA/egaleota/m6atcells/rip_replicate1_peak_1692	198	.	3.87855	19.80338	14.97859	130
chr7	30978797	30979044	/hpcnfs/data/BA/egaleota/m6atcells/rip_replicate1_peak_1693	148	.	7.38453	14.89132	10.44666	69
chr7	31093848	31094048	/hpcnfs/data/BA/egaleota/m6atcells/rip_replicate1_peak_1694	54	.	3.88672	5.43779	1.91153	89
chr7	31195687	31195910	/hpcnfs/data/BA/egaleota/m6atcells/rip_replicate1_peak_1695	98	.	5.65341	9.86653	5.83168	135
chr7	31371175	31371507	/hpcnfs/data/BA/egaleota/m6atcells/rip_replicate1_peak_1696	280	.	4.94757	28.07830	22.70315	134
chr7	31730912	31731115	/hpcnfs/data/BA/egaleota/m6atcells/rip_replicate1_peak_1697	43	.	2.18424	4.36351	1.03081	196
chr7	34998566	34998766	/hpcnfs/data/BA/egaleota/m6atcells/rip_replicate1_peak_1698	66	.	4.16193	6.66282	2.98687	97
chr7	35136170	35136425	/hpcnfs/data/BA/egaleota/m6atcells/rip_replicate1_peak_1699	116	.	6.22609	11.60165	7.42049	124
chr7	51502709	51502940	/hpcnfs/data/BA/egaleota/m6atcells/rip_replicate1_peak_1700	187	.	7.22584	18.78944	14.04663	92
chr7	51735808	51736087	/hpcnfs/data/BA/egaleota/m6atcells/rip_replicate1_peak_1701	44	.	3.27009	4.42457	1.07811	162
chr7	51736299	51737217	/hpcnfs/data/BA/egaleota/m6atcells/rip_replicate1_peak_1702	108	.	6.00675	10.83734	6.71483	776
chr7	51738065	51738271	/hpcnfs/data/BA/egaleota/m6atcells/rip_replicate1_peak_1703	89	.	5.30007	8.92168	4.98200	98
chr7	52155835	52156067	/hpcnfs/data/BA/egaleota/m6atcells/rip_replicate1_peak_1704	109	.	5.64833	10.95874	6.82457	83
chr7	52236793	52237031	/hpcnfs/data/BA/egaleota/m6atcells/rip_replicate1_peak_1705	140	.	5.49311	14.04788	9.65518	159
chr7	52261727	52261964	/hpcnfs/data/BA/egaleota/m6atcells/rip_replicate1_peak_1706	110	.	4.10760	11.07586	6.92834	180
chr7	52298615	52298902	/hpcnfs/data/BA/egaleota/m6atcells/rip_replicate1_peak_1707	54	.	3.88672	5.43779	1.91153	145
chr7	52379872	52380098	/hpcnfs/data/BA/egaleota/m6atcells/rip_replicate1_peak_1708	124	.	3.48812	12.48043	8.22471	165
chr7	52490196	52490627	/hpcnfs/data/BA/egaleota/m6atcells/rip_replicate1_peak_1709	63	.	2.96608	6.31238	2.67520	343
chr7	52631875	52632538	/hpcnfs/data/BA/egaleota/m6atcells/rip_replicate1_peak_1710	208	.	5.47186	20.88046	15.97786	520
chr7	52635977	52636343	/hpcnfs/data/BA/egaleota/m6atcells/rip_replicate1_peak_1711	55	.	2.70288	5.53768	2.00396	171
chr7	52637736	52637968	/hpcnfs/data/BA/egaleota/m6atcells/rip_replicate1_peak_1712	307	.	8.38040	30.72016	25.15198	151
chr7	52689672	52689966	/hpcnfs/data/BA/egaleota/m6atcells/rip_replicate1_peak_1713	89	.	4.57636	8.90758	4.98200	104
chr7	52750256	52750524	/hpcnfs/data/BA/egaleota/m6atcells/rip_replicate1_peak_1714	97	.	3.83376	9.72801	5.71805	167
chr7	52780976	52781206	/hpcnfs/data/BA/egaleota/m6atcells/rip_replicate1_peak_1715	32	.	1.87119	3.28871	0.13138	6
chr7	53004592	53004792	/hpcnfs/data/BA/egaleota/m6atcells/rip_replicate1_peak_1716	71	.	4.59340	7.11657	3.37628	98
chr7	53138916	53139128	/hpcnfs/data/BA/egaleota/m6atcells/rip_replicate1_peak_1717	96	.	5.11158	9.61044	5.61665	62
chr7	53176498	53176848	/hpcnfs/data/BA/egaleota/m6atcells/rip_replicate1_peak_1718	159	.	7.73617	15.96974	11.44284	162
chr7	53890668	53890868	/hpcnfs/data/BA/egaleota/m6atcells/rip_replicate1_peak_1719	80	.	4.94674	8.00442	4.16795	86
chr7	56665071	56665271	/hpcnfs/data/BA/egaleota/m6atcells/rip_replicate1_peak_1720	89	.	5.30007	8.92168	4.98200	96
chr7	57035358	57035619	/hpcnfs/data/BA/egaleota/m6atcells/rip_replicate1_peak_1721	71	.	4.59340	7.11657	3.37628	142
chr7	63440062	63440460	/hpcnfs/data/BA/egaleota/m6atcells/rip_replicate1_peak_1722	89	.	5.30007	8.92168	4.98200	149
chr7	63462148	63462375	/hpcnfs/data/BA/egaleota/m6atcells/rip_replicate1_peak_1723	144	.	6.86163	14.40498	9.99514	146
chr7	66540089	66540290	/hpcnfs/data/BA/egaleota/m6atcells/rip_replicate1_peak_1724	118	.	6.36009	11.83266	7.62220	112
chr7	71035090	71035361	/hpcnfs/data/BA/egaleota/m6atcells/rip_replicate1_peak_1725	134	.	2.86181	13.46442	9.12632	191
chr7	80573923	80574158	/hpcnfs/data/BA/egaleota/m6atcells/rip_replicate1_peak_1726	72	.	3.28608	7.21589	3.47006	121
chr7	80593887	80594094	/hpcnfs/data/BA/egaleota/m6atcells/rip_replicate1_peak_1727	140	.	6.02153	14.03977	9.64797	105
chr7	81699228	81699428	/hpcnfs/data/BA/egaleota/m6atcells/rip_replicate1_peak_1728	118	.	5.94561	11.88886	7.67105	140
chr7	82804090	82804323	/hpcnfs/data/BA/egaleota/m6atcells/rip_replicate1_peak_1729	108	.	6.00675	10.83734	6.71483	71
chr7	87474260	87474460	/hpcnfs/data/BA/egaleota/m6atcells/rip_replicate1_peak_1730	71	.	4.59340	7.11657	3.37628	80
chr7	95429406	95429606	/hpcnfs/data/BA/egaleota/m6atcells/rip_replicate1_peak_1731	62	.	4.24006	6.26022	2.62604	110
chr7	97337107	97337336	/hpcnfs/data/BA/egaleota/m6atcells/rip_replicate1_peak_1732	138	.	6.54017	13.81096	9.44919	90
chr7	97616887	97617093	/hpcnfs/data/BA/egaleota/m6atcells/rip_replicate1_peak_1733	66	.	3.85378	6.62468	2.95844	47
chr7	99806316	99806519	/hpcnfs/data/BA/egaleota/m6atcells/rip_replicate1_peak_1734	119	.	5.06103	11.94417	7.72078	119
chr7	99817202	99817657	/hpcnfs/data/BA/egaleota/m6atcells/rip_replicate1_peak_1735	73	.	4.09464	7.36183	3.60477	275
chr7	104460462	104460703	/hpcnfs/data/BA/egaleota/m6atcells/rip_replicate1_peak_1736	108	.	6.00675	10.83734	6.71483	137
chr7	104736988	104737191	/hpcnfs/data/BA/egaleota/m6atcells/rip_replicate1_peak_1737	98	.	5.65341	9.86653	5.83168	96
chr7	105863876	105864128	/hpcnfs/data/BA/egaleota/m6atcells/rip_replicate1_peak_1738	124	.	4.98848	12.47291	8.21870	125
chr7	106176152	106176358	/hpcnfs/data/BA/egaleota/m6atcells/rip_replicate1_peak_1739	108	.	6.00675	10.83734	6.71483	183
chr7	106750398	106750631	/hpcnfs/data/BA/egaleota/m6atcells/rip_replicate1_peak_1740	96	.	3.99043	9.62136	5.62459	116
chr7	107007103	107007326	/hpcnfs/data/BA/egaleota/m6atcells/rip_replicate1_peak_1741	283	.	5.00173	28.37673	22.98742	145
chr7	107486742	107486965	/hpcnfs/data/BA/egaleota/m6atcells/rip_replicate1_peak_1742	105	.	5.05809	10.54086	6.45111	82
chr7	107519919	107520119	/hpcnfs/data/BA/egaleota/m6atcells/rip_replicate1_peak_1743	48	.	3.40772	4.86368	1.43256	95
chr7	107984999	107985325	/hpcnfs/data/BA/egaleota/m6atcells/rip_replicate1_peak_1744	66	.	3.64394	6.69947	3.01860	147
chr7	108539972	108540237	/hpcnfs/data/BA/egaleota/m6atcells/rip_replicate1_peak_1745	80	.	4.94674	8.00442	4.16795	97
chr7	108558277	108558485	/hpcnfs/data/BA/egaleota/m6atcells/rip_replicate1_peak_1746	80	.	4.94674	8.00442	4.16795	164
chr7	108566822	108567105	/hpcnfs/data/BA/egaleota/m6atcells/rip_replicate1_peak_1747	229	.	9.89347	22.90110	17.85094	145
chr7	108698995	108699205	/hpcnfs/data/BA/egaleota/m6atcells/rip_replicate1_peak_1748	98	.	5.65341	9.86653	5.83168	81
chr7	109395916	109396116	/hpcnfs/data/BA/egaleota/m6atcells/rip_replicate1_peak_1749	46	.	3.53338	4.65204	1.24437	45
chr7	109444805	109445024	/hpcnfs/data/BA/egaleota/m6atcells/rip_replicate1_peak_1750	128	.	6.71343	12.85120	8.55159	81
chr7	109449652	109449856	/hpcnfs/data/BA/egaleota/m6atcells/rip_replicate1_peak_1751	62	.	4.24006	6.26022	2.62604	94
chr7	111488211	111488649	/hpcnfs/data/BA/egaleota/m6atcells/rip_replicate1_peak_1752	386	.	8.48904	38.61557	32.57476	145
chr7	112010463	112010730	/hpcnfs/data/BA/egaleota/m6atcells/rip_replicate1_peak_1753	205	.	9.18679	20.54539	15.66621	140
chr7	113087694	113087929	/hpcnfs/data/BA/egaleota/m6atcells/rip_replicate1_peak_1754	109	.	5.10517	10.98668	6.85112	54
chr7	113344077	113344284	/hpcnfs/data/BA/egaleota/m6atcells/rip_replicate1_peak_1755	142	.	6.53147	14.22175	9.81846	94
chr7	113647726	113647959	/hpcnfs/data/BA/egaleota/m6atcells/rip_replicate1_peak_1756	64	.	2.79168	6.48748	2.83520	56
chr7	113738377	113738580	/hpcnfs/data/BA/egaleota/m6atcells/rip_replicate1_peak_1757	104	.	4.85653	10.46105	6.38260	119
chr7	113781698	113782125	/hpcnfs/data/BA/egaleota/m6atcells/rip_replicate1_peak_1758	138	.	7.06676	13.89179	9.51532	269
chr7	121569383	121569741	/hpcnfs/data/BA/egaleota/m6atcells/rip_replicate1_peak_1759	62	.	4.24006	6.26022	2.62604	132
chr7	121578246	121578477	/hpcnfs/data/BA/egaleota/m6atcells/rip_replicate1_peak_1760	44	.	3.27009	4.42457	1.07811	87
chr7	123505465	123505665	/hpcnfs/data/BA/egaleota/m6atcells/rip_replicate1_peak_1761	118	.	6.36009	11.83266	7.62220	85
chr7	125630198	125630470	/hpcnfs/data/BA/egaleota/m6atcells/rip_replicate1_peak_1762	160	.	7.77344	16.03501	11.49415	165
chr7	128083932	128084208	/hpcnfs/data/BA/egaleota/m6atcells/rip_replicate1_peak_1763	108	.	6.00675	10.83734	6.71483	150
chr7	129549184	129549385	/hpcnfs/data/BA/egaleota/m6atcells/rip_replicate1_peak_1764	74	.	4.45921	7.47018	3.69485	100
chr7	129554311	129554523	/hpcnfs/data/BA/egaleota/m6atcells/rip_replicate1_peak_1765	108	.	6.00675	10.83734	6.71483	40
chr7	129616499	129616723	/hpcnfs/data/BA/egaleota/m6atcells/rip_replicate1_peak_1766	189	.	8.02658	18.93779	14.18335	120
chr7	132751196	132751415	/hpcnfs/data/BA/egaleota/m6atcells/rip_replicate1_peak_1767	84	.	4.19607	8.41846	4.54103	105
chr7	132776319	132776579	/hpcnfs/data/BA/egaleota/m6atcells/rip_replicate1_peak_1768	51	.	2.34025	5.17529	1.71182	102
chr7	132776781	132777174	/hpcnfs/data/BA/egaleota/m6atcells/rip_replicate1_peak_1769	475	.	10.19004	47.56087	41.01810	190
chr7	132790682	132790882	/hpcnfs/data/BA/egaleota/m6atcells/rip_replicate1_peak_1770	162	.	6.07323	16.21198	11.65919	151
chr7	133507612	133507988	/hpcnfs/data/BA/egaleota/m6atcells/rip_replicate1_peak_1771	191	.	3.60828	19.15717	14.38907	296
chr7	133615493	133615797	/hpcnfs/data/BA/egaleota/m6atcells/rip_replicate1_peak_1772	153	.	4.69630	15.38368	10.89631	181
chr7	133702180	133702422	/hpcnfs/data/BA/egaleota/m6atcells/rip_replicate1_peak_1773	162	.	3.14262	16.21412	11.65990	156
chr7	133729424	133729634	/hpcnfs/data/BA/egaleota/m6atcells/rip_replicate1_peak_1774	60	.	3.80538	6.02803	2.44521	44
chr7	133843182	133843384	/hpcnfs/data/BA/egaleota/m6atcells/rip_replicate1_peak_1775	315	.	4.05094	31.53890	25.93364	147
chr7	133903206	133903406	/hpcnfs/data/BA/egaleota/m6atcells/rip_replicate1_peak_1776	80	.	4.94674	8.00442	4.16795	57
chr7	133940696	133940906	/hpcnfs/data/BA/egaleota/m6atcells/rip_replicate1_peak_1777	205	.	3.87536	20.58965	15.70673	146
chr7	134006896	134007189	/hpcnfs/data/BA/egaleota/m6atcells/rip_replicate1_peak_1778	89	.	5.30007	8.92168	4.98200	156
chr7	134014325	134014656	/hpcnfs/data/BA/egaleota/m6atcells/rip_replicate1_peak_1779	88	.	3.37860	8.82497	4.91867	290
chr7	134018107	134018327	/hpcnfs/data/BA/egaleota/m6atcells/rip_replicate1_peak_1780	155	.	5.21825	15.57736	11.07766	118
chr7	134027935	134028178	/hpcnfs/data/BA/egaleota/m6atcells/rip_replicate1_peak_1781	297	.	7.67390	29.74927	24.25746	113
chr7	134165673	134166091	/hpcnfs/data/BA/egaleota/m6atcells/rip_replicate1_peak_1782	381	.	6.24068	38.11254	32.10250	241
chr7	134277380	134277608	/hpcnfs/data/BA/egaleota/m6atcells/rip_replicate1_peak_1783	197	.	2.63889	19.70990	14.89819	178
chr7	134287754	134287955	/hpcnfs/data/BA/egaleota/m6atcells/rip_replicate1_peak_1784	110	.	3.00547	11.02706	6.88775	155
chr7	134342099	134342306	/hpcnfs/data/BA/egaleota/m6atcells/rip_replicate1_peak_1785	110	.	3.53887	11.02205	6.88479	157
chr7	134380529	134380814	/hpcnfs/data/BA/egaleota/m6atcells/rip_replicate1_peak_1786	82	.	4.92021	8.27523	4.41202	147
chr7	134388519	134388772	/hpcnfs/data/BA/egaleota/m6atcells/rip_replicate1_peak_1787	160	.	7.77344	16.03501	11.49415	105
chr7	134440083	134440435	/hpcnfs/data/BA/egaleota/m6atcells/rip_replicate1_peak_1788	132	.	4.32554	13.22365	8.90145	169
chr7	134623021	134623249	/hpcnfs/data/BA/egaleota/m6atcells/rip_replicate1_peak_1789	183	.	6.11071	18.39396	13.67385	68
chr7	134655661	134655926	/hpcnfs/data/BA/egaleota/m6atcells/rip_replicate1_peak_1790	80	.	4.04882	8.09861	4.25251	109
chr7	134673841	134674266	/hpcnfs/data/BA/egaleota/m6atcells/rip_replicate1_peak_1791	109	.	2.59955	10.97679	6.84219	50
chr7	134931830	134932040	/hpcnfs/data/BA/egaleota/m6atcells/rip_replicate1_peak_1792	133	.	6.51770	13.34573	9.01637	94
chr7	134939836	134940041	/hpcnfs/data/BA/egaleota/m6atcells/rip_replicate1_peak_1793	125	.	4.20195	12.52733	8.26738	107
chr7	135020728	135020928	/hpcnfs/data/BA/egaleota/m6atcells/rip_replicate1_peak_1794	91	.	4.12922	9.12822	5.17497	133
chr7	135025556	135025762	/hpcnfs/data/BA/egaleota/m6atcells/rip_replicate1_peak_1795	125	.	4.20195	12.52733	8.26738	127
chr7	135115736	135115950	/hpcnfs/data/BA/egaleota/m6atcells/rip_replicate1_peak_1796	239	.	4.87846	23.90116	18.79306	83
chr7	135116151	135116417	/hpcnfs/data/BA/egaleota/m6atcells/rip_replicate1_peak_1797	190	.	5.06790	19.07635	14.31058	121
chr7	135123721	135123933	/hpcnfs/data/BA/egaleota/m6atcells/rip_replicate1_peak_1798	175	.	4.49533	17.56756	12.91687	99
chr7	135124775	135125236	/hpcnfs/data/BA/egaleota/m6atcells/rip_replicate1_peak_1799	279	.	8.12937	27.93019	22.56452	110
chr7	135333380	135333812	/hpcnfs/data/BA/egaleota/m6atcells/rip_replicate1_peak_1800	149	.	7.42010	14.95338	10.49377	302
chr7	135546546	135546746	/hpcnfs/data/BA/egaleota/m6atcells/rip_replicate1_peak_1801	91	.	5.05377	9.16557	5.20549	107
chr7	135864410	135864640	/hpcnfs/data/BA/egaleota/m6atcells/rip_replicate1_peak_1802	96	.	5.53430	9.66376	5.66194	104
chr7	135893938	135894165	/hpcnfs/data/BA/egaleota/m6atcells/rip_replicate1_peak_1803	45	.	3.13120	4.57336	1.20703	90
chr7	137978051	137978274	/hpcnfs/data/BA/egaleota/m6atcells/rip_replicate1_peak_1804	106	.	3.71646	10.66296	6.56483	77
chr7	139905554	139905758	/hpcnfs/data/BA/egaleota/m6atcells/rip_replicate1_peak_1805	92	.	3.20276	9.29717	5.32478	137
chr7	140901119	140901354	/hpcnfs/data/BA/egaleota/m6atcells/rip_replicate1_peak_1806	280	.	5.60337	28.01275	22.64014	86
chr7	140906616	140906830	/hpcnfs/data/BA/egaleota/m6atcells/rip_replicate1_peak_1807	118	.	6.36009	11.83266	7.62220	170
chr7	148084343	148084543	/hpcnfs/data/BA/egaleota/m6atcells/rip_replicate1_peak_1808	62	.	4.24006	6.26022	2.62604	65
chr7	148276215	148276437	/hpcnfs/data/BA/egaleota/m6atcells/rip_replicate1_peak_1809	127	.	5.26347	12.76649	8.48813	86
chr7	148363784	148363985	/hpcnfs/data/BA/egaleota/m6atcells/rip_replicate1_peak_1810	62	.	3.31724	6.20476	2.60229	181
chr7	148376882	148377082	/hpcnfs/data/BA/egaleota/m6atcells/rip_replicate1_peak_1811	58	.	3.86465	5.88469	2.31456	55
chr7	148445474	148445682	/hpcnfs/data/BA/egaleota/m6atcells/rip_replicate1_peak_1812	98	.	3.29427	9.86090	5.83168	109
chr7	149198495	149198713	/hpcnfs/data/BA/egaleota/m6atcells/rip_replicate1_peak_1813	108	.	6.00675	10.83734	6.71483	129
chr7	149652220	149652541	/hpcnfs/data/BA/egaleota/m6atcells/rip_replicate1_peak_1814	207	.	8.15439	20.70881	15.81815	121
chr7	149652583	149652805	/hpcnfs/data/BA/egaleota/m6atcells/rip_replicate1_peak_1815	87	.	4.82761	8.75320	4.85124	179
chr7	149652900	149653301	/hpcnfs/data/BA/egaleota/m6atcells/rip_replicate1_peak_1816	41	.	2.83418	4.18572	0.86692	30
chr7	149653352	149654009	/hpcnfs/data/BA/egaleota/m6atcells/rip_replicate1_peak_1817	109	.	5.64833	10.95874	6.82457	358
chr7	149654266	149654752	/hpcnfs/data/BA/egaleota/m6atcells/rip_replicate1_peak_1818	118	.	5.94561	11.88886	7.67105	326
chr7	149657962	149658232	/hpcnfs/data/BA/egaleota/m6atcells/rip_replicate1_peak_1819	160	.	7.77344	16.03501	11.49415	82
chr7	150195038	150195447	/hpcnfs/data/BA/egaleota/m6atcells/rip_replicate1_peak_1820	307	.	8.38040	30.72016	25.15198	136
chr7	150461637	150461855	/hpcnfs/data/BA/egaleota/m6atcells/rip_replicate1_peak_1821	108	.	6.00675	10.83734	6.71483	163
chr8	3155586	3155849	/hpcnfs/data/BA/egaleota/m6atcells/rip_replicate1_peak_1822	98	.	5.65341	9.86653	5.83168	165
chr8	3382953	3383219	/hpcnfs/data/BA/egaleota/m6atcells/rip_replicate1_peak_1823	278	.	8.10577	27.86874	22.50659	140
chr8	3387043	3387420	/hpcnfs/data/BA/egaleota/m6atcells/rip_replicate1_peak_1824	122	.	4.28890	12.20245	7.96633	72
chr8	3406919	3407173	/hpcnfs/data/BA/egaleota/m6atcells/rip_replicate1_peak_1825	193	.	8.83346	19.39170	14.59331	151
chr8	3448493	3448701	/hpcnfs/data/BA/egaleota/m6atcells/rip_replicate1_peak_1826	102	.	4.36479	10.29131	6.22463	61
chr8	4246875	4247085	/hpcnfs/data/BA/egaleota/m6atcells/rip_replicate1_peak_1827	67	.	2.57219	6.78388	3.09888	29
chr8	4293071	4293271	/hpcnfs/data/BA/egaleota/m6atcells/rip_replicate1_peak_1828	78	.	4.35939	7.87507	4.06841	97
chr8	4509428	4509728	/hpcnfs/data/BA/egaleota/m6atcells/rip_replicate1_peak_1829	71	.	4.59340	7.11657	3.37628	190
chr8	4522507	4522936	/hpcnfs/data/BA/egaleota/m6atcells/rip_replicate1_peak_1830	62	.	4.24006	6.26022	2.62604	104
chr8	4524808	4525069	/hpcnfs/data/BA/egaleota/m6atcells/rip_replicate1_peak_1831	51	.	3.56737	5.13783	1.67664	189
chr8	13592933	13593146	/hpcnfs/data/BA/egaleota/m6atcells/rip_replicate1_peak_1832	84	.	4.68097	8.48192	4.59770	157
chr8	13795589	13795833	/hpcnfs/data/BA/egaleota/m6atcells/rip_replicate1_peak_1833	95	.	4.45370	9.58070	5.58962	53
chr8	19784698	19784954	/hpcnfs/data/BA/egaleota/m6atcells/rip_replicate1_peak_1834	241	.	10.24681	24.10197	18.97456	105
chr8	20020071	20020275	/hpcnfs/data/BA/egaleota/m6atcells/rip_replicate1_peak_1835	128	.	6.71343	12.85120	8.55159	134
chr8	23903792	23904055	/hpcnfs/data/BA/egaleota/m6atcells/rip_replicate1_peak_1836	89	.	5.30007	8.92168	4.98200	102
chr8	24052972	24053175	/hpcnfs/data/BA/egaleota/m6atcells/rip_replicate1_peak_1837	90	.	3.67306	9.00823	5.06278	72
chr8	26713627	26713854	/hpcnfs/data/BA/egaleota/m6atcells/rip_replicate1_peak_1838	124	.	4.38144	12.47970	8.22399	128
chr8	26713985	26714223	/hpcnfs/data/BA/egaleota/m6atcells/rip_replicate1_peak_1839	73	.	4.09464	7.36183	3.60477	90
chr8	32272017	32272236	/hpcnfs/data/BA/egaleota/m6atcells/rip_replicate1_peak_1840	130	.	3.73558	13.04066	8.73246	156
chr8	34595431	34595634	/hpcnfs/data/BA/egaleota/m6atcells/rip_replicate1_peak_1841	71	.	4.59340	7.11657	3.37628	13
chr8	34805553	34805758	/hpcnfs/data/BA/egaleota/m6atcells/rip_replicate1_peak_1842	148	.	6.83745	14.80111	10.36054	42
chr8	35219640	35219881	/hpcnfs/data/BA/egaleota/m6atcells/rip_replicate1_peak_1843	59	.	3.22842	5.99829	2.41849	78
chr8	35225985	35226309	/hpcnfs/data/BA/egaleota/m6atcells/rip_replicate1_peak_1844	132	.	5.47299	13.24330	8.91858	197
chr8	35893779	35893983	/hpcnfs/data/BA/egaleota/m6atcells/rip_replicate1_peak_1845	91	.	5.05377	9.16557	5.20549	83
chr8	47815073	47815279	/hpcnfs/data/BA/egaleota/m6atcells/rip_replicate1_peak_1846	128	.	6.71343	12.85120	8.55159	48
chr8	48796305	48796505	/hpcnfs/data/BA/egaleota/m6atcells/rip_replicate1_peak_1847	47	.	3.03662	4.77529	1.35130	182
chr8	59992863	59993070	/hpcnfs/data/BA/egaleota/m6atcells/rip_replicate1_peak_1848	212	.	3.93235	21.21171	16.28590	83
chr8	68978446	68978677	/hpcnfs/data/BA/egaleota/m6atcells/rip_replicate1_peak_1849	74	.	4.45921	7.47018	3.69485	61
chr8	68980731	68980945	/hpcnfs/data/BA/egaleota/m6atcells/rip_replicate1_peak_1850	89	.	5.30007	8.92168	4.98200	68
chr8	72335512	72335729	/hpcnfs/data/BA/egaleota/m6atcells/rip_replicate1_peak_1851	179	.	6.10406	17.95707	13.27730	107
chr8	72539222	72539559	/hpcnfs/data/BA/egaleota/m6atcells/rip_replicate1_peak_1852	168	.	4.55140	16.82938	12.24330	271
chr8	73053392	73053594	/hpcnfs/data/BA/egaleota/m6atcells/rip_replicate1_peak_1853	281	.	8.86576	28.13011	22.75079	98
chr8	73058957	73059320	/hpcnfs/data/BA/egaleota/m6atcells/rip_replicate1_peak_1854	81	.	2.41563	8.10745	4.26078	78
chr8	73288297	73288652	/hpcnfs/data/BA/egaleota/m6atcells/rip_replicate1_peak_1855	295	.	7.27685	29.51579	24.04785	185
chr8	74004641	74004841	/hpcnfs/data/BA/egaleota/m6atcells/rip_replicate1_peak_1856	71	.	4.59340	7.11657	3.37628	91
chr8	74058076	74058285	/hpcnfs/data/BA/egaleota/m6atcells/rip_replicate1_peak_1857	118	.	6.36009	11.83266	7.62220	146
chr8	74770559	74770769	/hpcnfs/data/BA/egaleota/m6atcells/rip_replicate1_peak_1858	182	.	8.48012	18.25494	13.54623	138
chr8	82213950	82214150	/hpcnfs/data/BA/egaleota/m6atcells/rip_replicate1_peak_1859	81	.	4.33550	8.12322	4.27193	173
chr8	84296303	84296564	/hpcnfs/data/BA/egaleota/m6atcells/rip_replicate1_peak_1860	210	.	6.63448	21.07927	16.16283	112
chr8	84304365	84304623	/hpcnfs/data/BA/egaleota/m6atcells/rip_replicate1_peak_1861	175	.	4.65484	17.54691	12.89755	74
chr8	84554627	84554885	/hpcnfs/data/BA/egaleota/m6atcells/rip_replicate1_peak_1862	98	.	5.65341	9.86653	5.83168	105
chr8	84628728	84628929	/hpcnfs/data/BA/egaleota/m6atcells/rip_replicate1_peak_1863	80	.	4.94674	8.00442	4.16795	74
chr8	84635260	84635649	/hpcnfs/data/BA/egaleota/m6atcells/rip_replicate1_peak_1864	110	.	4.10760	11.07586	6.92834	188
chr8	86095366	86095616	/hpcnfs/data/BA/egaleota/m6atcells/rip_replicate1_peak_1865	172	.	6.72955	17.26066	12.62659	150
chr8	86134684	86134943	/hpcnfs/data/BA/egaleota/m6atcells/rip_replicate1_peak_1866	60	.	2.49627	6.04153	2.45407	153
chr8	86192730	86193000	/hpcnfs/data/BA/egaleota/m6atcells/rip_replicate1_peak_1867	155	.	3.32702	15.51854	11.02173	189
chr8	86193639	86193882	/hpcnfs/data/BA/egaleota/m6atcells/rip_replicate1_peak_1868	167	.	3.58020	16.78374	12.20084	165
chr8	86213572	86213795	/hpcnfs/data/BA/egaleota/m6atcells/rip_replicate1_peak_1869	60	.	3.44150	6.03358	2.44680	190
chr8	86213986	86214218	/hpcnfs/data/BA/egaleota/m6atcells/rip_replicate1_peak_1870	197	.	7.46670	19.78376	14.96105	122
chr8	86463374	86463592	/hpcnfs/data/BA/egaleota/m6atcells/rip_replicate1_peak_1871	62	.	3.42538	6.22583	2.62094	167
chr8	86522856	86523106	/hpcnfs/data/BA/egaleota/m6atcells/rip_replicate1_peak_1872	117	.	4.71397	11.79503	7.60265	157
chr8	86548760	86549016	/hpcnfs/data/BA/egaleota/m6atcells/rip_replicate1_peak_1873	74	.	4.45921	7.47017	3.69485	124
chr8	86549101	86549360	/hpcnfs/data/BA/egaleota/m6atcells/rip_replicate1_peak_1874	60	.	3.44150	6.03358	2.44680	122
chr8	86557449	86557669	/hpcnfs/data/BA/egaleota/m6atcells/rip_replicate1_peak_1875	109	.	5.10517	10.98668	6.85112	99
chr8	86780659	86780860	/hpcnfs/data/BA/egaleota/m6atcells/rip_replicate1_peak_1876	89	.	4.57636	8.90758	4.98200	92
chr8	87500883	87501160	/hpcnfs/data/BA/egaleota/m6atcells/rip_replicate1_peak_1877	40	.	1.70187	4.03647	0.73574	267
chr8	89254168	89254371	/hpcnfs/data/BA/egaleota/m6atcells/rip_replicate1_peak_1878	66	.	3.85378	6.62468	2.95844	172
chr8	89255398	89255627	/hpcnfs/data/BA/egaleota/m6atcells/rip_replicate1_peak_1879	30	.	2.42929	3.09412	0.02039	35
chr8	90839488	90839922	/hpcnfs/data/BA/egaleota/m6atcells/rip_replicate1_peak_1880	96	.	3.99043	9.62136	5.62459	49
chr8	90885252	90885463	/hpcnfs/data/BA/egaleota/m6atcells/rip_replicate1_peak_1881	125	.	4.88857	12.57051	8.30729	135
chr8	91231162	91231362	/hpcnfs/data/BA/egaleota/m6atcells/rip_replicate1_peak_1882	35	.	1.85441	3.58848	0.39170	44
chr8	96496468	96496696	/hpcnfs/data/BA/egaleota/m6atcells/rip_replicate1_peak_1883	70	.	2.44647	7.06905	3.35944	185
chr8	97006031	97006287	/hpcnfs/data/BA/egaleota/m6atcells/rip_replicate1_peak_1884	143	.	5.03303	14.34255	9.93515	66
chr8	97040277	97040537	/hpcnfs/data/BA/egaleota/m6atcells/rip_replicate1_peak_1885	80	.	4.04882	8.09861	4.25251	111
chr8	97850920	97851241	/hpcnfs/data/BA/egaleota/m6atcells/rip_replicate1_peak_1886	69	.	4.49662	6.95604	3.25527	199
chr8	98305332	98305566	/hpcnfs/data/BA/egaleota/m6atcells/rip_replicate1_peak_1887	108	.	6.00675	10.83734	6.71483	142
chr8	106943875	106944075	/hpcnfs/data/BA/egaleota/m6atcells/rip_replicate1_peak_1888	59	.	3.61292	5.91316	2.33726	96
chr8	107726419	107726619	/hpcnfs/data/BA/egaleota/m6atcells/rip_replicate1_peak_1889	119	.	5.06103	11.94417	7.72078	60
chr8	107805042	107805340	/hpcnfs/data/BA/egaleota/m6atcells/rip_replicate1_peak_1890	108	.	6.00675	10.83734	6.71483	128
chr8	108160600	108160801	/hpcnfs/data/BA/egaleota/m6atcells/rip_replicate1_peak_1891	197	.	5.98564	19.71871	14.90378	105
chr8	108459527	108459727	/hpcnfs/data/BA/egaleota/m6atcells/rip_replicate1_peak_1892	114	.	5.01869	11.49889	7.32272	112
chr8	109416163	109416466	/hpcnfs/data/BA/egaleota/m6atcells/rip_replicate1_peak_1893	89	.	5.30007	8.92168	4.98200	165
chr8	109538733	109538972	/hpcnfs/data/BA/egaleota/m6atcells/rip_replicate1_peak_1894	71	.	4.59340	7.11657	3.37628	73
chr8	109619872	109620288	/hpcnfs/data/BA/egaleota/m6atcells/rip_replicate1_peak_1895	47	.	3.03662	4.77529	1.35130	245
chr8	109941904	109942106	/hpcnfs/data/BA/egaleota/m6atcells/rip_replicate1_peak_1896	66	.	3.64394	6.69947	3.01860	115
chr8	113207575	113207776	/hpcnfs/data/BA/egaleota/m6atcells/rip_replicate1_peak_1897	80	.	4.94674	8.00442	4.16795	84
chr8	113680640	113680871	/hpcnfs/data/BA/egaleota/m6atcells/rip_replicate1_peak_1898	130	.	4.57904	13.06068	8.75178	142
chr8	118229699	118229948	/hpcnfs/data/BA/egaleota/m6atcells/rip_replicate1_peak_1899	67	.	2.98103	6.73448	3.05253	122
chr8	118230848	118231095	/hpcnfs/data/BA/egaleota/m6atcells/rip_replicate1_peak_1900	199	.	5.52962	19.91906	15.08710	161
chr8	119791217	119791433	/hpcnfs/data/BA/egaleota/m6atcells/rip_replicate1_peak_1901	73	.	3.84638	7.38818	3.62569	100
chr8	119820575	119820820	/hpcnfs/data/BA/egaleota/m6atcells/rip_replicate1_peak_1902	89	.	5.30007	8.92168	4.98200	180
chr8	119928444	119928704	/hpcnfs/data/BA/egaleota/m6atcells/rip_replicate1_peak_1903	80	.	4.94674	8.00442	4.16795	147
chr8	119938425	119938625	/hpcnfs/data/BA/egaleota/m6atcells/rip_replicate1_peak_1904	80	.	4.94674	8.00442	4.16795	153
chr8	119983376	119983716	/hpcnfs/data/BA/egaleota/m6atcells/rip_replicate1_peak_1905	162	.	5.06604	16.21337	11.65935	194
chr8	119984131	119984384	/hpcnfs/data/BA/egaleota/m6atcells/rip_replicate1_peak_1906	102	.	3.51699	10.22388	6.16329	185
chr8	122333136	122333341	/hpcnfs/data/BA/egaleota/m6atcells/rip_replicate1_peak_1907	211	.	3.54667	21.15666	16.23482	112
chr8	122613709	122613954	/hpcnfs/data/BA/egaleota/m6atcells/rip_replicate1_peak_1908	80	.	4.94674	8.00442	4.16795	115
chr8	123092132	123092396	/hpcnfs/data/BA/egaleota/m6atcells/rip_replicate1_peak_1909	82	.	3.26598	8.23956	4.38002	129
chr8	124353160	124353389	/hpcnfs/data/BA/egaleota/m6atcells/rip_replicate1_peak_1910	138	.	7.06676	13.89179	9.51532	134
chr8	124907455	124908004	/hpcnfs/data/BA/egaleota/m6atcells/rip_replicate1_peak_1911	72	.	2.39982	7.23282	3.48424	372
chr8	124948635	124948877	/hpcnfs/data/BA/egaleota/m6atcells/rip_replicate1_peak_1912	90	.	3.69684	9.07624	5.12485	151
chr8	125431761	125431981	/hpcnfs/data/BA/egaleota/m6atcells/rip_replicate1_peak_1913	46	.	3.38096	4.60971	1.24011	120
chr8	125728071	125728325	/hpcnfs/data/BA/egaleota/m6atcells/rip_replicate1_peak_1914	124	.	4.98848	12.47291	8.21870	159
chr8	126520468	126520774	/hpcnfs/data/BA/egaleota/m6atcells/rip_replicate1_peak_1915	74	.	3.66642	7.49026	3.71156	107
chr8	127405698	127406112	/hpcnfs/data/BA/egaleota/m6atcells/rip_replicate1_peak_1916	211	.	8.62114	21.10275	16.18274	249
chr8	127439414	127439633	/hpcnfs/data/BA/egaleota/m6atcells/rip_replicate1_peak_1917	111	.	4.85859	11.13865	6.98688	111
chr8	131026713	131026914	/hpcnfs/data/BA/egaleota/m6atcells/rip_replicate1_peak_1918	110	.	4.10760	11.07585	6.92834	69
chr9	4383860	4384060	/hpcnfs/data/BA/egaleota/m6atcells/rip_replicate1_peak_1919	37	.	2.97281	3.74761	0.52674	50
chr9	7764153	7764471	/hpcnfs/data/BA/egaleota/m6atcells/rip_replicate1_peak_1920	160	.	7.77344	16.03501	11.49415	154
chr9	7869930	7870301	/hpcnfs/data/BA/egaleota/m6atcells/rip_replicate1_peak_1921	75	.	3.80598	7.55912	3.77715	219
chr9	13237699	13237899	/hpcnfs/data/BA/egaleota/m6atcells/rip_replicate1_peak_1922	91	.	5.05377	9.16557	5.20549	56
chr9	13301475	13301728	/hpcnfs/data/BA/egaleota/m6atcells/rip_replicate1_peak_1923	148	.	6.83745	14.80111	10.36054	118
chr9	14120532	14120769	/hpcnfs/data/BA/egaleota/m6atcells/rip_replicate1_peak_1924	94	.	3.49122	9.42427	5.44570	143
chr9	18099122	18099322	/hpcnfs/data/BA/egaleota/m6atcells/rip_replicate1_peak_1925	46	.	3.53338	4.65204	1.24437	149
chr9	20248517	20248780	/hpcnfs/data/BA/egaleota/m6atcells/rip_replicate1_peak_1926	192	.	6.28530	19.27737	14.50273	156
chr9	20678143	20678382	/hpcnfs/data/BA/egaleota/m6atcells/rip_replicate1_peak_1927	118	.	6.36009	11.83266	7.62220	134
chr9	20716855	20717058	/hpcnfs/data/BA/egaleota/m6atcells/rip_replicate1_peak_1928	172	.	7.64696	17.23950	12.60657	105
chr9	20943994	20944199	/hpcnfs/data/BA/egaleota/m6atcells/rip_replicate1_peak_1929	52	.	2.23935	5.24913	1.77575	187
chr9	20945263	20945463	/hpcnfs/data/BA/egaleota/m6atcells/rip_replicate1_peak_1930	232	.	6.59955	23.23011	18.16517	116
chr9	20947300	20947512	/hpcnfs/data/BA/egaleota/m6atcells/rip_replicate1_peak_1931	170	.	3.25786	17.02597	12.41978	174
chr9	21085326	21085587	/hpcnfs/data/BA/egaleota/m6atcells/rip_replicate1_peak_1932	176	.	8.12431	17.62343	12.96722	89
chr9	21085947	21086203	/hpcnfs/data/BA/egaleota/m6atcells/rip_replicate1_peak_1933	88	.	4.25126	8.82976	4.92007	161
chr9	21200672	21200875	/hpcnfs/data/BA/egaleota/m6atcells/rip_replicate1_peak_1934	49	.	2.73840	4.98036	1.54153	54
chr9	21296883	21297083	/hpcnfs/data/BA/egaleota/m6atcells/rip_replicate1_peak_1935	57	.	3.93617	5.75900	2.20563	96
chr9	21398162	21398364	/hpcnfs/data/BA/egaleota/m6atcells/rip_replicate1_peak_1936	74	.	3.66642	7.49026	3.71156	31
chr9	21451902	21452299	/hpcnfs/data/BA/egaleota/m6atcells/rip_replicate1_peak_1937	136	.	5.46591	13.60498	9.25900	63
chr9	21505416	21505807	/hpcnfs/data/BA/egaleota/m6atcells/rip_replicate1_peak_1938	89	.	3.83695	8.94380	5.00121	265
chr9	21815955	21816216	/hpcnfs/data/BA/egaleota/m6atcells/rip_replicate1_peak_1939	191	.	5.00294	19.19436	14.42438	90
chr9	21861850	21862211	/hpcnfs/data/BA/egaleota/m6atcells/rip_replicate1_peak_1940	82	.	4.92021	8.27523	4.41202	161
chr9	25108376	25108576	/hpcnfs/data/BA/egaleota/m6atcells/rip_replicate1_peak_1941	54	.	3.88672	5.43779	1.91153	81
chr9	31206765	31206974	/hpcnfs/data/BA/egaleota/m6atcells/rip_replicate1_peak_1942	89	.	5.30007	8.92168	4.98200	82
chr9	32258144	32258353	/hpcnfs/data/BA/egaleota/m6atcells/rip_replicate1_peak_1943	79	.	4.89589	7.91936	4.10897	117
chr9	32316285	32316521	/hpcnfs/data/BA/egaleota/m6atcells/rip_replicate1_peak_1944	66	.	4.16193	6.66282	2.98687	66
chr9	32326929	32327187	/hpcnfs/data/BA/egaleota/m6atcells/rip_replicate1_peak_1945	54	.	3.88672	5.43779	1.91153	65
chr9	32562048	32562280	/hpcnfs/data/BA/egaleota/m6atcells/rip_replicate1_peak_1946	106	.	2.16098	10.65418	6.55738	182
chr9	36621002	36621213	/hpcnfs/data/BA/egaleota/m6atcells/rip_replicate1_peak_1947	97	.	4.81723	9.71381	5.70618	147
chr9	37353391	37353591	/hpcnfs/data/BA/egaleota/m6atcells/rip_replicate1_peak_1948	108	.	6.00675	10.83734	6.71483	126
chr9	43810581	43810781	/hpcnfs/data/BA/egaleota/m6atcells/rip_replicate1_peak_1949	62	.	4.24006	6.26022	2.62604	87
chr9	43856135	43856338	/hpcnfs/data/BA/egaleota/m6atcells/rip_replicate1_peak_1950	112	.	2.01225	11.21850	7.06377	76
chr9	44001086	44001326	/hpcnfs/data/BA/egaleota/m6atcells/rip_replicate1_peak_1951	89	.	5.30007	8.92168	4.98200	155
chr9	44195344	44195544	/hpcnfs/data/BA/egaleota/m6atcells/rip_replicate1_peak_1952	59	.	3.61292	5.91316	2.33726	68
chr9	44308948	44309293	/hpcnfs/data/BA/egaleota/m6atcells/rip_replicate1_peak_1953	168	.	4.73004	16.82949	12.24330	83
chr9	44446712	44446923	/hpcnfs/data/BA/egaleota/m6atcells/rip_replicate1_peak_1954	191	.	3.60828	19.15717	14.38907	114
chr9	44447706	44448022	/hpcnfs/data/BA/egaleota/m6atcells/rip_replicate1_peak_1955	144	.	3.11392	14.40114	9.99254	179
chr9	45589939	45590199	/hpcnfs/data/BA/egaleota/m6atcells/rip_replicate1_peak_1956	217	.	9.54013	21.71539	16.75390	138
chr9	45821686	45821930	/hpcnfs/data/BA/egaleota/m6atcells/rip_replicate1_peak_1957	128	.	6.71343	12.85120	8.55159	136
chr9	48288354	48288588	/hpcnfs/data/BA/egaleota/m6atcells/rip_replicate1_peak_1958	127	.	3.93075	12.73471	8.46063	149
chr9	50404525	50404744	/hpcnfs/data/BA/egaleota/m6atcells/rip_replicate1_peak_1959	193	.	5.84429	19.30804	14.53060	96
chr9	50698070	50698277	/hpcnfs/data/BA/egaleota/m6atcells/rip_replicate1_peak_1960	83	.	4.75649	8.30496	4.43329	109
chr9	50742836	50743036	/hpcnfs/data/BA/egaleota/m6atcells/rip_replicate1_peak_1961	89	.	5.30007	8.92168	4.98200	141
chr9	51046976	51047291	/hpcnfs/data/BA/egaleota/m6atcells/rip_replicate1_peak_1962	125	.	4.20195	12.52733	8.26738	161
chr9	55962096	55962315	/hpcnfs/data/BA/egaleota/m6atcells/rip_replicate1_peak_1963	168	.	7.43202	16.83562	12.24357	88
chr9	57474658	57474860	/hpcnfs/data/BA/egaleota/m6atcells/rip_replicate1_peak_1964	74	.	2.73030	7.43653	3.66843	173
chr9	58430944	58431303	/hpcnfs/data/BA/egaleota/m6atcells/rip_replicate1_peak_1965	160	.	7.77344	16.03501	11.49415	161
chr9	59318218	59318488	/hpcnfs/data/BA/egaleota/m6atcells/rip_replicate1_peak_1966	98	.	5.65341	9.86653	5.83168	95
chr9	59333738	59334098	/hpcnfs/data/BA/egaleota/m6atcells/rip_replicate1_peak_1967	197	.	5.25441	19.74081	14.92434	253
chr9	62222522	62222741	/hpcnfs/data/BA/egaleota/m6atcells/rip_replicate1_peak_1968	155	.	2.89920	15.52984	11.03264	61
chr9	62225467	62225724	/hpcnfs/data/BA/egaleota/m6atcells/rip_replicate1_peak_1969	70	.	3.09279	7.07495	3.36480	81
chr9	62798391	62798601	/hpcnfs/data/BA/egaleota/m6atcells/rip_replicate1_peak_1970	128	.	6.71343	12.85120	8.55159	179
chr9	63485856	63486056	/hpcnfs/data/BA/egaleota/m6atcells/rip_replicate1_peak_1971	80	.	4.94674	8.00442	4.16795	149
chr9	63605191	63605413	/hpcnfs/data/BA/egaleota/m6atcells/rip_replicate1_peak_1972	168	.	7.43202	16.83562	12.24357	153
chr9	63605731	63605931	/hpcnfs/data/BA/egaleota/m6atcells/rip_replicate1_peak_1973	98	.	5.65341	9.86653	5.83168	114
chr9	64026194	64026395	/hpcnfs/data/BA/egaleota/m6atcells/rip_replicate1_peak_1974	226	.	2.45177	22.69056	17.66729	51
chr9	65194733	65194956	/hpcnfs/data/BA/egaleota/m6atcells/rip_replicate1_peak_1975	140	.	4.91130	14.00569	9.62147	80
chr9	65427619	65427819	/hpcnfs/data/BA/egaleota/m6atcells/rip_replicate1_peak_1976	89	.	5.30007	8.92168	4.98200	123
chr9	65537063	65537271	/hpcnfs/data/BA/egaleota/m6atcells/rip_replicate1_peak_1977	158	.	7.13473	15.80958	11.29424	71
chr9	65868719	65868922	/hpcnfs/data/BA/egaleota/m6atcells/rip_replicate1_peak_1978	118	.	5.94561	11.88886	7.67105	104
chr9	65935936	65936206	/hpcnfs/data/BA/egaleota/m6atcells/rip_replicate1_peak_1979	87	.	4.99027	8.72049	4.82236	136
chr9	66390182	66390390	/hpcnfs/data/BA/egaleota/m6atcells/rip_replicate1_peak_1980	172	.	6.72955	17.26066	12.62659	56
chr9	70504016	70504266	/hpcnfs/data/BA/egaleota/m6atcells/rip_replicate1_peak_1981	158	.	7.13473	15.80958	11.29424	167
chr9	71907178	71907378	/hpcnfs/data/BA/egaleota/m6atcells/rip_replicate1_peak_1982	71	.	4.59340	7.11657	3.37628	105
chr9	71948151	71948376	/hpcnfs/data/BA/egaleota/m6atcells/rip_replicate1_peak_1983	54	.	3.88672	5.43779	1.91153	90
chr9	77770054	77770259	/hpcnfs/data/BA/egaleota/m6atcells/rip_replicate1_peak_1984	62	.	4.24006	6.26022	2.62604	62
chr9	79915332	79915539	/hpcnfs/data/BA/egaleota/m6atcells/rip_replicate1_peak_1985	74	.	3.21326	7.43579	3.66812	47
chr9	88351123	88351385	/hpcnfs/data/BA/egaleota/m6atcells/rip_replicate1_peak_1986	71	.	3.04074	7.11227	3.37628	195
chr9	88377046	88377276	/hpcnfs/data/BA/egaleota/m6atcells/rip_replicate1_peak_1987	68	.	2.75721	6.87522	3.18115	35
chr9	90009101	90009449	/hpcnfs/data/BA/egaleota/m6atcells/rip_replicate1_peak_1988	290	.	11.66016	29.04746	23.60668	174
chr9	90165353	90165572	/hpcnfs/data/BA/egaleota/m6atcells/rip_replicate1_peak_1989	131	.	5.78067	13.13802	8.82241	97
chr9	95075605	95075838	/hpcnfs/data/BA/egaleota/m6atcells/rip_replicate1_peak_1990	171	.	8.12678	17.13580	12.51139	93
chr9	96248487	96248700	/hpcnfs/data/BA/egaleota/m6atcells/rip_replicate1_peak_1991	113	.	5.47361	11.37198	7.20781	77
chr9	96251640	96252027	/hpcnfs/data/BA/egaleota/m6atcells/rip_replicate1_peak_1992	45	.	3.13120	4.57336	1.20703	272
chr9	100847582	100847828	/hpcnfs/data/BA/egaleota/m6atcells/rip_replicate1_peak_1993	95	.	4.19020	9.56425	5.57647	103
chr9	100934957	100935160	/hpcnfs/data/BA/egaleota/m6atcells/rip_replicate1_peak_1994	98	.	5.65341	9.86653	5.83168	86
chr9	106383081	106383281	/hpcnfs/data/BA/egaleota/m6atcells/rip_replicate1_peak_1995	110	.	4.29738	11.02411	6.88512	85
chr9	106383495	106383703	/hpcnfs/data/BA/egaleota/m6atcells/rip_replicate1_peak_1996	80	.	4.94674	8.00442	4.16795	61
chr9	106593798	106594024	/hpcnfs/data/BA/egaleota/m6atcells/rip_replicate1_peak_1997	102	.	4.36479	10.29131	6.22463	83
chr9	106776500	106776771	/hpcnfs/data/BA/egaleota/m6atcells/rip_replicate1_peak_1998	97	.	4.81723	9.71381	5.70618	88
chr9	107437605	107437837	/hpcnfs/data/BA/egaleota/m6atcells/rip_replicate1_peak_1999	100	.	5.35105	10.05059	6.00159	45
chr9	107537276	107537481	/hpcnfs/data/BA/egaleota/m6atcells/rip_replicate1_peak_2000	196	.	3.00564	19.60740	14.79991	162
[truncated: 70 more rows]
