# Supplementary material for: m6A-Dependent RNA Dynamics in T Cell Differentiation
Source: Genes (Basel). 2019 Jan 8;10(1):28. doi: 10.3390/genes10010028 (PMC6356486; doi:10.3390/genes10010028)
Supplement: Supplementary file 1 [file genes-10-00028-s001.zip › Supplementary Files/Rep2.narrowPeak]

chr1	9714485	9714687	/hpcnfs/data/BA/egaleota/m6atcells/rip_replicate2_peak_1	81	.	3.06159	8.16367	4.30717	127
chr1	10176639	10176839	/hpcnfs/data/BA/egaleota/m6atcells/rip_replicate2_peak_2	51	.	3.23596	5.17715	1.68678	130
chr1	13363971	13364174	/hpcnfs/data/BA/egaleota/m6atcells/rip_replicate2_peak_3	125	.	6.28684	12.51196	8.22225	140
chr1	15833057	15833307	/hpcnfs/data/BA/egaleota/m6atcells/rip_replicate2_peak_4	75	.	4.65568	7.51441	3.72070	114
chr1	23845106	23845309	/hpcnfs/data/BA/egaleota/m6atcells/rip_replicate2_peak_5	92	.	5.32078	9.29712	5.31061	140
chr1	30880955	30881221	/hpcnfs/data/BA/egaleota/m6atcells/rip_replicate2_peak_6	190	.	6.90337	19.01079	14.19134	180
chr1	30927984	30928305	/hpcnfs/data/BA/egaleota/m6atcells/rip_replicate2_peak_7	121	.	6.31843	12.16237	7.89858	149
chr1	37417630	37417841	/hpcnfs/data/BA/egaleota/m6atcells/rip_replicate2_peak_8	121	.	6.31843	12.16237	7.89858	111
chr1	38074703	38074917	/hpcnfs/data/BA/egaleota/m6atcells/rip_replicate2_peak_9	118	.	4.59802	11.82425	7.60200	106
chr1	38078590	38078801	/hpcnfs/data/BA/egaleota/m6atcells/rip_replicate2_peak_10	104	.	2.95979	10.41666	6.31766	48
chr1	38092913	38093163	/hpcnfs/data/BA/egaleota/m6atcells/rip_replicate2_peak_11	55	.	2.50466	5.50509	1.97798	60
chr1	38508939	38509162	/hpcnfs/data/BA/egaleota/m6atcells/rip_replicate2_peak_12	121	.	6.31843	12.16237	7.89858	159
chr1	38554197	38554500	/hpcnfs/data/BA/egaleota/m6atcells/rip_replicate2_peak_13	277	.	10.97411	27.79936	22.32664	168
chr1	38671123	38671336	/hpcnfs/data/BA/egaleota/m6atcells/rip_replicate2_peak_14	75	.	4.65568	7.51441	3.72070	85
chr1	38671600	38671927	/hpcnfs/data/BA/egaleota/m6atcells/rip_replicate2_peak_15	49	.	3.32623	4.93071	1.50077	196
chr1	38678172	38678389	/hpcnfs/data/BA/egaleota/m6atcells/rip_replicate2_peak_16	131	.	6.65098	13.16310	8.81105	139
chr1	38678498	38678698	/hpcnfs/data/BA/egaleota/m6atcells/rip_replicate2_peak_17	92	.	5.32078	9.29712	5.31061	52
chr1	39048187	39048401	/hpcnfs/data/BA/egaleota/m6atcells/rip_replicate2_peak_18	141	.	4.84108	14.14962	9.72757	90
chr1	39051792	39052005	/hpcnfs/data/BA/egaleota/m6atcells/rip_replicate2_peak_19	155	.	7.22987	15.52837	10.97634	154
chr1	40053972	40054187	/hpcnfs/data/BA/egaleota/m6atcells/rip_replicate2_peak_20	177	.	4.38316	17.72866	13.00242	60
chr1	40553135	40554239	/hpcnfs/data/BA/egaleota/m6atcells/rip_replicate2_peak_21	343	.	8.70339	34.34425	28.38740	686
chr1	46328053	46328266	/hpcnfs/data/BA/egaleota/m6atcells/rip_replicate2_peak_22	131	.	6.65098	13.16310	8.81105	116
chr1	51534177	51534389	/hpcnfs/data/BA/egaleota/m6atcells/rip_replicate2_peak_23	183	.	4.11664	18.30222	13.54185	138
chr1	52136222	52136447	/hpcnfs/data/BA/egaleota/m6atcells/rip_replicate2_peak_24	72	.	3.88315	7.20414	3.45601	47
chr1	52845599	52845859	/hpcnfs/data/BA/egaleota/m6atcells/rip_replicate2_peak_25	173	.	7.98117	17.36661	12.66992	127
chr1	53321670	53321925	/hpcnfs/data/BA/egaleota/m6atcells/rip_replicate2_peak_26	58	.	3.99059	5.84938	2.25816	82
chr1	53830212	53830551	/hpcnfs/data/BA/egaleota/m6atcells/rip_replicate2_peak_27	447	.	8.52638	44.74851	38.07673	160
chr1	54815681	54816027	/hpcnfs/data/BA/egaleota/m6atcells/rip_replicate2_peak_28	54	.	2.66729	5.43068	1.91876	255
chr1	54816678	54817031	/hpcnfs/data/BA/egaleota/m6atcells/rip_replicate2_peak_29	106	.	5.65815	10.60435	6.48858	220
chr1	54923238	54923496	/hpcnfs/data/BA/egaleota/m6atcells/rip_replicate2_peak_30	219	.	7.55057	21.92760	16.89929	92
chr1	56838828	56839112	/hpcnfs/data/BA/egaleota/m6atcells/rip_replicate2_peak_31	229	.	5.72319	22.94490	17.85413	198
chr1	58476356	58476562	/hpcnfs/data/BA/egaleota/m6atcells/rip_replicate2_peak_32	101	.	3.49615	10.15012	6.09123	135
chr1	58497541	58497741	/hpcnfs/data/BA/egaleota/m6atcells/rip_replicate2_peak_33	92	.	5.32078	9.29712	5.31061	89
chr1	58795929	58796137	/hpcnfs/data/BA/egaleota/m6atcells/rip_replicate2_peak_34	162	.	7.64862	16.28740	11.67019	107
chr1	58813751	58813969	/hpcnfs/data/BA/egaleota/m6atcells/rip_replicate2_peak_35	65	.	2.54483	6.52325	2.86419	31
chr1	58960034	58960244	/hpcnfs/data/BA/egaleota/m6atcells/rip_replicate2_peak_36	58	.	2.31636	5.81938	2.25816	139
chr1	60966971	60967484	/hpcnfs/data/BA/egaleota/m6atcells/rip_replicate2_peak_37	275	.	5.67816	27.55277	22.10267	336
chr1	63225979	63226263	/hpcnfs/data/BA/egaleota/m6atcells/rip_replicate2_peak_38	45	.	1.61992	4.56965	1.18344	37
chr1	64608440	64608722	/hpcnfs/data/BA/egaleota/m6atcells/rip_replicate2_peak_39	72	.	3.88315	7.20414	3.45601	137
chr1	64622877	64623093	/hpcnfs/data/BA/egaleota/m6atcells/rip_replicate2_peak_40	103	.	5.11727	10.31207	6.21806	66
chr1	73960761	73961047	/hpcnfs/data/BA/egaleota/m6atcells/rip_replicate2_peak_41	131	.	6.65098	13.16310	8.81105	137
chr1	74328840	74329060	/hpcnfs/data/BA/egaleota/m6atcells/rip_replicate2_peak_42	200	.	8.64531	20.09678	15.19823	77
chr1	75212086	75212301	/hpcnfs/data/BA/egaleota/m6atcells/rip_replicate2_peak_43	141	.	3.54925	14.19626	9.75815	148
chr1	80503243	80503607	/hpcnfs/data/BA/egaleota/m6atcells/rip_replicate2_peak_44	111	.	5.52868	11.10774	6.95273	93
chr1	80564118	80564537	/hpcnfs/data/BA/egaleota/m6atcells/rip_replicate2_peak_45	110	.	5.71142	11.07425	6.92399	98
chr1	80614246	80614446	/hpcnfs/data/BA/egaleota/m6atcells/rip_replicate2_peak_46	57	.	3.12008	5.74322	2.19319	148
chr1	80714540	80714908	/hpcnfs/data/BA/egaleota/m6atcells/rip_replicate2_peak_47	241	.	6.60147	24.13511	18.95598	170
chr1	80733661	80733876	/hpcnfs/data/BA/egaleota/m6atcells/rip_replicate2_peak_48	63	.	3.83795	6.33898	2.69794	93
chr1	80739329	80739668	/hpcnfs/data/BA/egaleota/m6atcells/rip_replicate2_peak_49	290	.	11.30666	29.02905	23.46286	174
chr1	82440905	82441165	/hpcnfs/data/BA/egaleota/m6atcells/rip_replicate2_peak_50	131	.	6.65098	13.16310	8.81105	141
chr1	82796305	82796561	/hpcnfs/data/BA/egaleota/m6atcells/rip_replicate2_peak_51	111	.	5.98588	11.18366	7.00736	160
chr1	87531588	87531803	/hpcnfs/data/BA/egaleota/m6atcells/rip_replicate2_peak_52	110	.	4.96180	11.02780	6.88092	72
chr1	87564232	87564930	/hpcnfs/data/BA/egaleota/m6atcells/rip_replicate2_peak_53	200	.	7.82141	20.03417	15.13953	431
chr1	87570406	87570706	/hpcnfs/data/BA/egaleota/m6atcells/rip_replicate2_peak_54	131	.	3.75699	13.12813	8.79229	77
chr1	87570880	87571133	/hpcnfs/data/BA/egaleota/m6atcells/rip_replicate2_peak_55	69	.	3.44851	6.96575	3.24570	76
chr1	87579966	87580197	/hpcnfs/data/BA/egaleota/m6atcells/rip_replicate2_peak_56	108	.	4.47251	10.86795	6.73466	76
chr1	87746057	87746262	/hpcnfs/data/BA/egaleota/m6atcells/rip_replicate2_peak_57	52	.	2.14412	5.25769	1.76162	97
chr1	87835893	87836200	/hpcnfs/data/BA/egaleota/m6atcells/rip_replicate2_peak_58	66	.	4.32314	6.66618	2.97315	117
chr1	88247220	88247497	/hpcnfs/data/BA/egaleota/m6atcells/rip_replicate2_peak_59	441	.	5.97046	44.17916	37.58379	169
chr1	88252962	88253174	/hpcnfs/data/BA/egaleota/m6atcells/rip_replicate2_peak_60	187	.	2.59694	18.73660	13.93724	163
chr1	88253451	88253656	/hpcnfs/data/BA/egaleota/m6atcells/rip_replicate2_peak_61	151	.	2.28007	15.11277	10.60464	100
chr1	88254519	88254719	/hpcnfs/data/BA/egaleota/m6atcells/rip_replicate2_peak_62	291	.	4.89008	29.14153	23.56223	109
chr1	89136731	89136931	/hpcnfs/data/BA/egaleota/m6atcells/rip_replicate2_peak_63	87	.	5.02947	8.78951	4.85710	73
chr1	89275611	89275821	/hpcnfs/data/BA/egaleota/m6atcells/rip_replicate2_peak_64	180	.	6.68764	18.06453	13.32028	97
chr1	89536022	89536269	/hpcnfs/data/BA/egaleota/m6atcells/rip_replicate2_peak_65	125	.	6.28684	12.51196	8.22225	177
chr1	89577703	89577942	/hpcnfs/data/BA/egaleota/m6atcells/rip_replicate2_peak_66	61	.	3.87008	6.14463	2.52596	159
chr1	92846418	92846814	/hpcnfs/data/BA/egaleota/m6atcells/rip_replicate2_peak_67	218	.	9.31137	21.85294	16.82760	252
chr1	97523005	97523358	/hpcnfs/data/BA/egaleota/m6atcells/rip_replicate2_peak_68	121	.	6.31843	12.16237	7.89858	157
chr1	108514535	108514778	/hpcnfs/data/BA/egaleota/m6atcells/rip_replicate2_peak_69	75	.	4.65568	7.51441	3.72070	90
chr1	115800403	115800830	/hpcnfs/data/BA/egaleota/m6atcells/rip_replicate2_peak_70	113	.	4.10936	11.36780	7.17905	263
chr1	129701995	129702195	/hpcnfs/data/BA/egaleota/m6atcells/rip_replicate2_peak_71	70	.	4.40079	7.07835	3.34564	123
chr1	132331522	132331836	/hpcnfs/data/BA/egaleota/m6atcells/rip_replicate2_peak_72	195	.	8.64627	19.57717	14.71700	156
chr1	133163657	133163930	/hpcnfs/data/BA/egaleota/m6atcells/rip_replicate2_peak_73	149	.	4.98778	14.91893	10.42732	170
chr1	133537319	133537526	/hpcnfs/data/BA/egaleota/m6atcells/rip_replicate2_peak_74	129	.	5.17531	12.92268	8.60291	88
chr1	133914805	133915042	/hpcnfs/data/BA/egaleota/m6atcells/rip_replicate2_peak_75	72	.	1.96576	7.24566	3.49240	68
chr1	133928075	133928468	/hpcnfs/data/BA/egaleota/m6atcells/rip_replicate2_peak_76	89	.	2.65194	8.99607	5.04900	271
chr1	135500364	135500565	/hpcnfs/data/BA/egaleota/m6atcells/rip_replicate2_peak_77	118	.	5.17753	11.85048	7.62527	124
chr1	136320609	136320809	/hpcnfs/data/BA/egaleota/m6atcells/rip_replicate2_peak_78	75	.	2.43903	7.57155	3.77239	24
chr1	139996686	139996886	/hpcnfs/data/BA/egaleota/m6atcells/rip_replicate2_peak_79	100	.	4.52203	10.04640	5.99645	147
chr1	140006777	140007019	/hpcnfs/data/BA/egaleota/m6atcells/rip_replicate2_peak_80	109	.	4.14809	10.90474	6.76786	113
chr1	140030452	140030811	/hpcnfs/data/BA/egaleota/m6atcells/rip_replicate2_peak_81	245	.	8.24054	24.52817	19.30700	199
chr1	140046150	140046458	/hpcnfs/data/BA/egaleota/m6atcells/rip_replicate2_peak_82	150	.	3.32903	15.08844	10.58226	179
chr1	140055392	140055592	/hpcnfs/data/BA/egaleota/m6atcells/rip_replicate2_peak_83	80	.	3.91609	8.07363	4.22400	151
chr1	140058479	140058696	/hpcnfs/data/BA/egaleota/m6atcells/rip_replicate2_peak_84	106	.	3.97680	10.68875	6.56652	130
chr1	140061235	140061685	/hpcnfs/data/BA/egaleota/m6atcells/rip_replicate2_peak_85	256	.	4.56837	25.60183	20.29432	369
chr1	140067586	140067888	/hpcnfs/data/BA/egaleota/m6atcells/rip_replicate2_peak_86	150	.	4.59446	15.04696	10.54634	126
chr1	153204722	153204926	/hpcnfs/data/BA/egaleota/m6atcells/rip_replicate2_peak_87	66	.	3.22739	6.62942	2.96050	146
chr1	153210421	153210774	/hpcnfs/data/BA/egaleota/m6atcells/rip_replicate2_peak_88	134	.	4.50704	13.48471	9.11107	49
chr1	154748911	154749111	/hpcnfs/data/BA/egaleota/m6atcells/rip_replicate2_peak_89	66	.	4.32314	6.66618	2.97315	69
chr1	155303075	155303380	/hpcnfs/data/BA/egaleota/m6atcells/rip_replicate2_peak_90	227	.	5.00932	22.75566	17.67930	185
chr1	155303500	155303864	/hpcnfs/data/BA/egaleota/m6atcells/rip_replicate2_peak_91	280	.	7.95991	28.00315	22.51384	187
chr1	155601518	155601718	/hpcnfs/data/BA/egaleota/m6atcells/rip_replicate2_peak_92	124	.	4.00093	12.43190	8.15392	72
chr1	158573164	158573454	/hpcnfs/data/BA/egaleota/m6atcells/rip_replicate2_peak_93	73	.	3.72961	7.38619	3.62273	186
chr1	158758472	158758702	/hpcnfs/data/BA/egaleota/m6atcells/rip_replicate2_peak_94	265	.	10.64157	26.58259	21.19924	151
chr1	162861722	162861922	/hpcnfs/data/BA/egaleota/m6atcells/rip_replicate2_peak_95	83	.	4.98823	8.39200	4.50045	102
chr1	164640339	164640558	/hpcnfs/data/BA/egaleota/m6atcells/rip_replicate2_peak_96	65	.	1.79463	6.56626	2.90439	178
chr1	165995619	165995892	/hpcnfs/data/BA/egaleota/m6atcells/rip_replicate2_peak_97	74	.	1.88235	7.42125	3.65562	113
chr1	166012106	166012354	/hpcnfs/data/BA/egaleota/m6atcells/rip_replicate2_peak_98	244	.	3.71888	24.46078	19.24317	74
chr1	167623162	167623569	/hpcnfs/data/BA/egaleota/m6atcells/rip_replicate2_peak_99	191	.	8.11624	19.10807	14.28342	84
chr1	167730563	167730771	/hpcnfs/data/BA/egaleota/m6atcells/rip_replicate2_peak_100	151	.	5.64029	15.17340	10.66214	81
chr1	167749346	167749554	/hpcnfs/data/BA/egaleota/m6atcells/rip_replicate2_peak_101	75	.	4.07490	7.59907	3.79949	52
chr1	167755167	167755579	/hpcnfs/data/BA/egaleota/m6atcells/rip_replicate2_peak_102	66	.	3.76183	6.69689	3.00138	275
chr1	167767194	167767396	/hpcnfs/data/BA/egaleota/m6atcells/rip_replicate2_peak_103	159	.	7.21443	15.95930	11.37551	77
chr1	167769604	167769912	/hpcnfs/data/BA/egaleota/m6atcells/rip_replicate2_peak_104	118	.	5.17753	11.85048	7.62527	167
chr1	173288030	173288230	/hpcnfs/data/BA/egaleota/m6atcells/rip_replicate2_peak_105	110	.	4.66201	11.01274	6.86955	103
chr1	173319784	173320073	/hpcnfs/data/BA/egaleota/m6atcells/rip_replicate2_peak_106	142	.	5.40793	14.22098	9.77864	156
chr1	173338555	173338826	/hpcnfs/data/BA/egaleota/m6atcells/rip_replicate2_peak_107	188	.	2.94432	18.83861	14.03426	121
chr1	173633088	173633288	/hpcnfs/data/BA/egaleota/m6atcells/rip_replicate2_peak_108	59	.	3.76416	5.95339	2.35560	108
chr1	173784064	173784343	/hpcnfs/data/BA/egaleota/m6atcells/rip_replicate2_peak_109	72	.	3.88315	7.20414	3.45601	162
chr1	173849703	173849961	/hpcnfs/data/BA/egaleota/m6atcells/rip_replicate2_peak_110	111	.	5.98588	11.18366	7.00736	139
chr1	175405088	175405367	/hpcnfs/data/BA/egaleota/m6atcells/rip_replicate2_peak_111	111	.	5.98588	11.18366	7.00736	152
chr1	175572984	175573193	/hpcnfs/data/BA/egaleota/m6atcells/rip_replicate2_peak_112	181	.	5.57457	18.11724	13.36734	74
chr1	175607922	175608155	/hpcnfs/data/BA/egaleota/m6atcells/rip_replicate2_peak_113	72	.	3.14358	7.22785	3.47652	85
chr1	175681595	175681797	/hpcnfs/data/BA/egaleota/m6atcells/rip_replicate2_peak_114	115	.	5.97250	11.54715	7.34514	160
chr1	179378054	179378273	/hpcnfs/data/BA/egaleota/m6atcells/rip_replicate2_peak_115	117	.	4.84849	11.79114	7.57154	169
chr1	180260587	180260802	/hpcnfs/data/BA/egaleota/m6atcells/rip_replicate2_peak_116	263	.	3.96536	26.37544	21.02138	135
chr1	180267210	180267420	/hpcnfs/data/BA/egaleota/m6atcells/rip_replicate2_peak_117	135	.	2.31638	13.55074	9.16686	96
chr1	182664584	182664806	/hpcnfs/data/BA/egaleota/m6atcells/rip_replicate2_peak_118	200	.	6.24017	20.01449	15.12013	61
chr1	182666915	182667115	/hpcnfs/data/BA/egaleota/m6atcells/rip_replicate2_peak_119	102	.	4.74607	10.22332	6.14545	76
chr1	182677147	182677380	/hpcnfs/data/BA/egaleota/m6atcells/rip_replicate2_peak_120	118	.	5.17753	11.85048	7.62527	64
chr1	183131801	183132029	/hpcnfs/data/BA/egaleota/m6atcells/rip_replicate2_peak_121	224	.	9.32914	22.43522	17.37525	135
chr1	189049980	189050180	/hpcnfs/data/BA/egaleota/m6atcells/rip_replicate2_peak_122	48	.	2.46787	4.82151	1.40428	42
chr1	192944982	192945196	/hpcnfs/data/BA/egaleota/m6atcells/rip_replicate2_peak_123	81	.	3.06159	8.16367	4.30717	53
chr1	194954390	194954705	/hpcnfs/data/BA/egaleota/m6atcells/rip_replicate2_peak_124	227	.	6.73281	22.70493	17.63243	170
chr1	195062789	195063004	/hpcnfs/data/BA/egaleota/m6atcells/rip_replicate2_peak_125	92	.	5.32078	9.29712	5.31061	162
chr1	195079722	195079937	/hpcnfs/data/BA/egaleota/m6atcells/rip_replicate2_peak_126	153	.	6.91228	15.38779	10.84642	115
chr10	3369496	3369738	/hpcnfs/data/BA/egaleota/m6atcells/rip_replicate2_peak_127	172	.	5.16985	17.25708	12.57866	76
chr10	3382554	3382893	/hpcnfs/data/BA/egaleota/m6atcells/rip_replicate2_peak_128	302	.	9.27641	30.21879	24.57230	172
chr10	3428899	3429204	/hpcnfs/data/BA/egaleota/m6atcells/rip_replicate2_peak_129	70	.	4.40079	7.07835	3.34564	59
chr10	3430696	3431025	/hpcnfs/data/BA/egaleota/m6atcells/rip_replicate2_peak_130	96	.	5.34381	9.68471	5.65865	153
chr10	3431551	3431751	/hpcnfs/data/BA/egaleota/m6atcells/rip_replicate2_peak_131	91	.	4.39254	9.13989	5.18444	77
chr10	5325571	5325891	/hpcnfs/data/BA/egaleota/m6atcells/rip_replicate2_peak_132	51	.	2.95587	5.16372	1.67823	186
chr10	7365262	7365485	/hpcnfs/data/BA/egaleota/m6atcells/rip_replicate2_peak_133	152	.	7.31608	15.22653	10.70192	115
chr10	12102268	12102524	/hpcnfs/data/BA/egaleota/m6atcells/rip_replicate2_peak_134	99	.	3.06877	9.96944	5.92357	198
chr10	12412999	12413207	/hpcnfs/data/BA/egaleota/m6atcells/rip_replicate2_peak_135	211	.	4.97509	21.19928	16.22360	143
chr10	12465778	12466125	/hpcnfs/data/BA/egaleota/m6atcells/rip_replicate2_peak_136	102	.	5.65333	10.22815	6.14545	198
chr10	13732457	13732697	/hpcnfs/data/BA/egaleota/m6atcells/rip_replicate2_peak_137	241	.	9.97647	24.18940	18.98995	66
chr10	13869419	13869629	/hpcnfs/data/BA/egaleota/m6atcells/rip_replicate2_peak_138	141	.	5.09066	14.14349	9.72311	68
chr10	17629718	17630156	/hpcnfs/data/BA/egaleota/m6atcells/rip_replicate2_peak_139	70	.	4.40079	7.07835	3.34564	163
chr10	19319534	19319744	/hpcnfs/data/BA/egaleota/m6atcells/rip_replicate2_peak_140	59	.	3.92497	5.98896	2.38672	93
chr10	19840906	19841132	/hpcnfs/data/BA/egaleota/m6atcells/rip_replicate2_peak_141	92	.	5.32078	9.29712	5.31061	125
chr10	19993627	19993841	/hpcnfs/data/BA/egaleota/m6atcells/rip_replicate2_peak_142	138	.	6.14073	13.87490	9.47227	86
chr10	20045157	20045422	/hpcnfs/data/BA/egaleota/m6atcells/rip_replicate2_peak_143	35	.	1.71068	3.53184	0.35738	32
chr10	20861460	20861675	/hpcnfs/data/BA/egaleota/m6atcells/rip_replicate2_peak_144	54	.	3.59364	5.41007	1.90000	112
chr10	21982465	21982665	/hpcnfs/data/BA/egaleota/m6atcells/rip_replicate2_peak_145	177	.	5.20213	17.72487	12.99938	133
chr10	21983743	21984083	/hpcnfs/data/BA/egaleota/m6atcells/rip_replicate2_peak_146	372	.	8.93359	37.24573	31.12091	174
chr10	23505273	23505489	/hpcnfs/data/BA/egaleota/m6atcells/rip_replicate2_peak_147	130	.	3.56201	13.04783	8.71853	156
chr10	26093620	26093821	/hpcnfs/data/BA/egaleota/m6atcells/rip_replicate2_peak_148	102	.	5.65333	10.22815	6.14545	115
chr10	28508431	28508633	/hpcnfs/data/BA/egaleota/m6atcells/rip_replicate2_peak_149	66	.	4.32314	6.66618	2.97315	131
chr10	28598503	28598703	/hpcnfs/data/BA/egaleota/m6atcells/rip_replicate2_peak_150	92	.	5.32078	9.29712	5.31061	64
chr10	29066324	29066525	/hpcnfs/data/BA/egaleota/m6atcells/rip_replicate2_peak_151	102	.	3.91980	10.24618	6.16228	171
chr10	29067071	29067354	/hpcnfs/data/BA/egaleota/m6atcells/rip_replicate2_peak_152	100	.	3.35105	10.07771	6.02547	159
chr10	33721299	33721508	/hpcnfs/data/BA/egaleota/m6atcells/rip_replicate2_peak_153	157	.	6.65245	15.76467	11.19449	140
chr10	33898926	33899168	/hpcnfs/data/BA/egaleota/m6atcells/rip_replicate2_peak_154	111	.	5.98588	11.18366	7.00736	133
chr10	39174904	39175118	/hpcnfs/data/BA/egaleota/m6atcells/rip_replicate2_peak_155	86	.	2.92876	8.60331	4.69450	71
chr10	40069439	40069682	/hpcnfs/data/BA/egaleota/m6atcells/rip_replicate2_peak_156	104	.	2.95979	10.41666	6.31766	86
chr10	42606995	42607394	/hpcnfs/data/BA/egaleota/m6atcells/rip_replicate2_peak_157	261	.	9.21109	26.10696	20.76795	216
chr10	42639456	42639656	/hpcnfs/data/BA/egaleota/m6atcells/rip_replicate2_peak_158	94	.	4.86141	9.47127	5.46735	41
chr10	53721272	53721522	/hpcnfs/data/BA/egaleota/m6atcells/rip_replicate2_peak_159	110	.	4.66201	11.01274	6.86955	184
chr10	57955186	57955423	/hpcnfs/data/BA/egaleota/m6atcells/rip_replicate2_peak_160	102	.	3.74811	10.25275	6.16514	139
chr10	58788299	58788518	/hpcnfs/data/BA/egaleota/m6atcells/rip_replicate2_peak_161	102	.	5.65333	10.22815	6.14545	138
chr10	62215783	62216051	/hpcnfs/data/BA/egaleota/m6atcells/rip_replicate2_peak_162	217	.	6.56860	21.79738	16.79074	138
chr10	62222677	62222886	/hpcnfs/data/BA/egaleota/m6atcells/rip_replicate2_peak_163	176	.	6.15385	17.66266	12.94255	148
chr10	62478653	62478853	/hpcnfs/data/BA/egaleota/m6atcells/rip_replicate2_peak_164	74	.	4.61159	7.43947	3.67088	76
chr10	62481373	62481573	/hpcnfs/data/BA/egaleota/m6atcells/rip_replicate2_peak_165	75	.	4.65568	7.51441	3.72070	84
chr10	77643731	77643940	/hpcnfs/data/BA/egaleota/m6atcells/rip_replicate2_peak_166	141	.	6.98353	14.18480	9.74776	72
chr10	77863424	77863668	/hpcnfs/data/BA/egaleota/m6atcells/rip_replicate2_peak_167	229	.	4.74934	22.93872	17.84902	111
chr10	79168591	79168814	/hpcnfs/data/BA/egaleota/m6atcells/rip_replicate2_peak_168	99	.	5.31784	9.99001	5.94344	72
chr10	79174386	79174586	/hpcnfs/data/BA/egaleota/m6atcells/rip_replicate2_peak_169	165	.	3.10116	16.51742	11.88897	52
chr10	79480871	79481088	/hpcnfs/data/BA/egaleota/m6atcells/rip_replicate2_peak_170	78	.	2.64806	7.88168	4.05344	112
chr10	79855732	79855932	/hpcnfs/data/BA/egaleota/m6atcells/rip_replicate2_peak_171	172	.	5.16985	17.25708	12.57866	95
chr10	80097184	80097385	/hpcnfs/data/BA/egaleota/m6atcells/rip_replicate2_peak_172	197	.	4.78374	19.72310	14.85260	99
chr10	80290271	80290489	/hpcnfs/data/BA/egaleota/m6atcells/rip_replicate2_peak_173	77	.	4.12927	7.70959	3.89845	112
chr10	80290551	80290777	/hpcnfs/data/BA/egaleota/m6atcells/rip_replicate2_peak_174	70	.	3.37122	7.00024	3.27710	114
chr10	80614714	80614943	/hpcnfs/data/BA/egaleota/m6atcells/rip_replicate2_peak_175	101	.	4.88263	10.18046	6.11966	129
chr10	80644888	80645229	/hpcnfs/data/BA/egaleota/m6atcells/rip_replicate2_peak_176	67	.	1.61172	6.71418	3.01839	40
chr10	84188628	84188828	/hpcnfs/data/BA/egaleota/m6atcells/rip_replicate2_peak_177	63	.	3.04888	6.35443	2.70925	87
chr10	89102005	89102222	/hpcnfs/data/BA/egaleota/m6atcells/rip_replicate2_peak_178	75	.	4.65568	7.51441	3.72070	90
chr10	93046055	93046255	/hpcnfs/data/BA/egaleota/m6atcells/rip_replicate2_peak_179	92	.	5.32078	9.29712	5.31061	101
chr10	94753186	94753386	/hpcnfs/data/BA/egaleota/m6atcells/rip_replicate2_peak_180	75	.	4.65568	7.51441	3.72070	64
chr10	98442510	98442710	/hpcnfs/data/BA/egaleota/m6atcells/rip_replicate2_peak_181	125	.	6.28684	12.51196	8.22225	44
chr10	98453789	98453998	/hpcnfs/data/BA/egaleota/m6atcells/rip_replicate2_peak_182	239	.	7.98203	23.93353	18.76525	85
chr10	98485985	98486240	/hpcnfs/data/BA/egaleota/m6atcells/rip_replicate2_peak_183	76	.	3.71462	7.60430	3.80362	63
chr10	107651487	107651721	/hpcnfs/data/BA/egaleota/m6atcells/rip_replicate2_peak_184	239	.	7.98203	23.93353	18.76525	101
chr10	114682600	114682855	/hpcnfs/data/BA/egaleota/m6atcells/rip_replicate2_peak_185	79	.	4.71513	7.92019	4.08561	147
chr10	114859049	114859267	/hpcnfs/data/BA/egaleota/m6atcells/rip_replicate2_peak_186	102	.	5.65333	10.22815	6.14545	125
chr10	119665201	119665403	/hpcnfs/data/BA/egaleota/m6atcells/rip_replicate2_peak_187	88	.	3.02362	8.80098	4.86760	45
chr10	120415286	120415517	/hpcnfs/data/BA/egaleota/m6atcells/rip_replicate2_peak_188	92	.	5.32078	9.29712	5.31061	114
chr10	120847497	120847762	/hpcnfs/data/BA/egaleota/m6atcells/rip_replicate2_peak_189	150	.	5.59441	15.06070	10.55641	136
chr10	120849224	120849424	/hpcnfs/data/BA/egaleota/m6atcells/rip_replicate2_peak_190	119	.	3.57809	11.90107	7.67308	138
chr10	122117758	122117985	/hpcnfs/data/BA/egaleota/m6atcells/rip_replicate2_peak_191	65	.	3.66742	6.50390	2.84650	81
chr10	122118217	122118459	/hpcnfs/data/BA/egaleota/m6atcells/rip_replicate2_peak_192	120	.	5.62900	12.05533	7.81288	174
chr10	122317456	122317677	/hpcnfs/data/BA/egaleota/m6atcells/rip_replicate2_peak_193	83	.	4.94098	8.31094	4.44359	90
chr10	126512373	126512606	/hpcnfs/data/BA/egaleota/m6atcells/rip_replicate2_peak_194	78	.	3.26449	7.80307	3.98652	128
chr10	126535361	126535590	/hpcnfs/data/BA/egaleota/m6atcells/rip_replicate2_peak_195	103	.	2.42870	10.31037	6.21806	124
chr10	127832141	127832418	/hpcnfs/data/BA/egaleota/m6atcells/rip_replicate2_peak_196	120	.	6.25858	12.05679	7.81297	167
chr10	127929093	127929297	/hpcnfs/data/BA/egaleota/m6atcells/rip_replicate2_peak_197	80	.	1.95553	8.05503	4.20847	187
chr10	127985074	127985296	/hpcnfs/data/BA/egaleota/m6atcells/rip_replicate2_peak_198	249	.	2.68228	24.97900	19.73275	146
chr10	128321681	128321949	/hpcnfs/data/BA/egaleota/m6atcells/rip_replicate2_peak_199	236	.	6.89703	23.62288	18.47587	131
chr10	129769230	129769432	/hpcnfs/data/BA/egaleota/m6atcells/rip_replicate2_peak_200	83	.	4.98823	8.39200	4.50045	110
chr10	129770109	129770311	/hpcnfs/data/BA/egaleota/m6atcells/rip_replicate2_peak_201	70	.	4.40079	7.07835	3.34564	55
chr11	3121224	3121455	/hpcnfs/data/BA/egaleota/m6atcells/rip_replicate2_peak_202	231	.	9.43026	23.17820	18.05753	73
chr11	3316254	3316465	/hpcnfs/data/BA/egaleota/m6atcells/rip_replicate2_peak_203	86	.	4.31461	8.67216	4.75538	147
chr11	3877646	3877884	/hpcnfs/data/BA/egaleota/m6atcells/rip_replicate2_peak_204	279	.	6.52897	27.93407	22.44987	158
chr11	4793745	4793945	/hpcnfs/data/BA/egaleota/m6atcells/rip_replicate2_peak_205	70	.	4.40079	7.07835	3.34564	79
chr11	4970082	4970308	/hpcnfs/data/BA/egaleota/m6atcells/rip_replicate2_peak_206	189	.	3.08221	18.94646	14.13517	170
chr11	4982118	4982323	/hpcnfs/data/BA/egaleota/m6atcells/rip_replicate2_peak_207	221	.	5.60639	22.13176	17.08774	114
chr11	6093134	6093344	/hpcnfs/data/BA/egaleota/m6atcells/rip_replicate2_peak_208	219	.	7.55057	21.92760	16.89929	124
chr11	6369783	6369997	/hpcnfs/data/BA/egaleota/m6atcells/rip_replicate2_peak_209	120	.	4.24192	12.06041	7.81516	156
chr11	6409157	6409370	/hpcnfs/data/BA/egaleota/m6atcells/rip_replicate2_peak_210	102	.	4.74607	10.22332	6.14545	145
chr11	6470072	6470296	/hpcnfs/data/BA/egaleota/m6atcells/rip_replicate2_peak_211	170	.	3.58912	17.07922	12.41319	71
chr11	11586149	11586352	/hpcnfs/data/BA/egaleota/m6atcells/rip_replicate2_peak_212	79	.	2.95192	7.95256	4.11261	76
chr11	11596281	11596520	/hpcnfs/data/BA/egaleota/m6atcells/rip_replicate2_peak_213	255	.	7.41539	25.52671	20.22422	101
chr11	11606973	11607226	/hpcnfs/data/BA/egaleota/m6atcells/rip_replicate2_peak_214	111	.	4.22723	11.12839	6.97237	149
chr11	11614766	11614989	/hpcnfs/data/BA/egaleota/m6atcells/rip_replicate2_peak_215	76	.	2.50857	7.65446	3.84817	118
chr11	11615191	11615393	/hpcnfs/data/BA/egaleota/m6atcells/rip_replicate2_peak_216	51	.	2.05987	5.14196	1.66197	35
chr11	11662433	11662640	/hpcnfs/data/BA/egaleota/m6atcells/rip_replicate2_peak_217	132	.	4.54990	13.29592	8.93838	106
chr11	17094739	17094942	/hpcnfs/data/BA/egaleota/m6atcells/rip_replicate2_peak_218	176	.	6.15385	17.66266	12.94255	95
chr11	17100170	17100389	/hpcnfs/data/BA/egaleota/m6atcells/rip_replicate2_peak_219	91	.	4.68702	9.12818	5.17362	78
chr11	17134744	17134944	/hpcnfs/data/BA/egaleota/m6atcells/rip_replicate2_peak_220	59	.	2.77842	5.93298	2.33556	45
chr11	19993302	19993540	/hpcnfs/data/BA/egaleota/m6atcells/rip_replicate2_peak_221	56	.	3.58209	5.62034	2.08072	159
chr11	22873446	22873647	/hpcnfs/data/BA/egaleota/m6atcells/rip_replicate2_peak_222	113	.	3.70180	11.37646	7.18582	75
chr11	23263982	23264191	/hpcnfs/data/BA/egaleota/m6atcells/rip_replicate2_peak_223	180	.	4.19525	18.09612	13.34873	58
chr11	30927353	30927613	/hpcnfs/data/BA/egaleota/m6atcells/rip_replicate2_peak_224	131	.	6.65098	13.16310	8.81105	138
chr11	30931342	30931571	/hpcnfs/data/BA/egaleota/m6atcells/rip_replicate2_peak_225	51	.	3.23596	5.17715	1.68678	84
chr11	33654622	33654967	/hpcnfs/data/BA/egaleota/m6atcells/rip_replicate2_peak_226	138	.	6.14073	13.87490	9.47227	169
chr11	33955469	33955680	/hpcnfs/data/BA/egaleota/m6atcells/rip_replicate2_peak_227	143	.	4.47355	14.32619	9.87843	39
chr11	33966050	33966250	/hpcnfs/data/BA/egaleota/m6atcells/rip_replicate2_peak_228	71	.	3.53288	7.17057	3.42668	162
chr11	34247250	34247497	/hpcnfs/data/BA/egaleota/m6atcells/rip_replicate2_peak_229	152	.	7.31608	15.22653	10.70192	140
chr11	34314864	34315084	/hpcnfs/data/BA/egaleota/m6atcells/rip_replicate2_peak_230	162	.	6.25618	16.21348	11.61402	55
chr11	34315181	34315384	/hpcnfs/data/BA/egaleota/m6atcells/rip_replicate2_peak_231	80	.	4.44900	8.04591	4.19990	152
chr11	34415583	34415800	/hpcnfs/data/BA/egaleota/m6atcells/rip_replicate2_peak_232	86	.	4.60555	8.65235	4.73906	114
chr11	34499808	34500036	/hpcnfs/data/BA/egaleota/m6atcells/rip_replicate2_peak_233	48	.	2.98368	4.85333	1.43146	166
chr11	43258861	43259080	/hpcnfs/data/BA/egaleota/m6atcells/rip_replicate2_peak_234	52	.	2.57070	5.28694	1.78707	32
chr11	45665599	45665825	/hpcnfs/data/BA/egaleota/m6atcells/rip_replicate2_peak_235	165	.	7.54421	16.57159	11.93577	61
chr11	45681593	45681796	/hpcnfs/data/BA/egaleota/m6atcells/rip_replicate2_peak_236	97	.	4.40860	9.78552	5.75352	114
chr11	45707495	45707721	/hpcnfs/data/BA/egaleota/m6atcells/rip_replicate2_peak_237	236	.	4.82850	23.65997	18.50689	78
chr11	46031652	46031877	/hpcnfs/data/BA/egaleota/m6atcells/rip_replicate2_peak_238	83	.	4.98823	8.39200	4.50045	43
chr11	46033395	46033595	/hpcnfs/data/BA/egaleota/m6atcells/rip_replicate2_peak_239	49	.	3.60612	4.98142	1.54263	44
chr11	46150422	46150687	/hpcnfs/data/BA/egaleota/m6atcells/rip_replicate2_peak_240	101	.	4.42750	10.13711	6.08023	92
chr11	46150968	46151220	/hpcnfs/data/BA/egaleota/m6atcells/rip_replicate2_peak_241	107	.	4.19712	10.75045	6.62297	166
chr11	46164348	46164700	/hpcnfs/data/BA/egaleota/m6atcells/rip_replicate2_peak_242	162	.	6.25618	16.21348	11.61402	183
chr11	46196667	46196970	/hpcnfs/data/BA/egaleota/m6atcells/rip_replicate2_peak_243	203	.	5.22343	20.36741	15.45949	168
chr11	48629570	48630050	/hpcnfs/data/BA/egaleota/m6atcells/rip_replicate2_peak_244	164	.	5.03729	16.47969	11.85382	154
chr11	49525701	49525903	/hpcnfs/data/BA/egaleota/m6atcells/rip_replicate2_peak_245	47	.	2.65120	4.75304	1.34021	140
chr11	49525984	49526202	/hpcnfs/data/BA/egaleota/m6atcells/rip_replicate2_peak_246	70	.	4.40079	7.07835	3.34564	49
chr11	51602783	51602983	/hpcnfs/data/BA/egaleota/m6atcells/rip_replicate2_peak_247	103	.	5.11727	10.31207	6.21806	85
chr11	51913251	51913458	/hpcnfs/data/BA/egaleota/m6atcells/rip_replicate2_peak_248	83	.	4.98823	8.39200	4.50045	144
chr11	52087953	52088178	/hpcnfs/data/BA/egaleota/m6atcells/rip_replicate2_peak_249	95	.	3.87815	9.58761	5.57562	97
chr11	54298165	54298496	/hpcnfs/data/BA/egaleota/m6atcells/rip_replicate2_peak_250	131	.	6.65098	13.16310	8.81105	144
chr11	54298569	54298771	/hpcnfs/data/BA/egaleota/m6atcells/rip_replicate2_peak_251	92	.	5.32078	9.29712	5.31061	77
chr11	54491279	54491479	/hpcnfs/data/BA/egaleota/m6atcells/rip_replicate2_peak_252	66	.	4.32314	6.66618	2.97315	161
chr11	54757226	54757426	/hpcnfs/data/BA/egaleota/m6atcells/rip_replicate2_peak_253	70	.	4.40079	7.07835	3.34564	110
chr11	54817109	54817344	/hpcnfs/data/BA/egaleota/m6atcells/rip_replicate2_peak_254	94	.	4.82550	9.40106	5.40726	72
chr11	57326970	57327209	/hpcnfs/data/BA/egaleota/m6atcells/rip_replicate2_peak_255	121	.	6.31843	12.16237	7.89858	124
chr11	59957353	59957553	/hpcnfs/data/BA/egaleota/m6atcells/rip_replicate2_peak_256	86	.	4.60555	8.65235	4.73906	62
chr11	60052850	60053059	/hpcnfs/data/BA/egaleota/m6atcells/rip_replicate2_peak_257	92	.	5.32078	9.29712	5.31061	30
chr11	68246323	68246531	/hpcnfs/data/BA/egaleota/m6atcells/rip_replicate2_peak_258	83	.	4.98823	8.39200	4.50045	136
chr11	68251652	68251852	/hpcnfs/data/BA/egaleota/m6atcells/rip_replicate2_peak_259	70	.	4.09382	7.08488	3.34716	131
chr11	69173979	69174239	/hpcnfs/data/BA/egaleota/m6atcells/rip_replicate2_peak_260	208	.	4.51188	20.81814	15.87228	99
chr11	69177337	69177542	/hpcnfs/data/BA/egaleota/m6atcells/rip_replicate2_peak_261	195	.	5.31990	19.59640	14.73330	122
chr11	69182477	69182881	/hpcnfs/data/BA/egaleota/m6atcells/rip_replicate2_peak_262	267	.	4.40108	26.79545	21.39696	250
chr11	69222548	69222811	/hpcnfs/data/BA/egaleota/m6atcells/rip_replicate2_peak_263	132	.	5.83670	13.25413	8.89781	140
chr11	69470109	69470333	/hpcnfs/data/BA/egaleota/m6atcells/rip_replicate2_peak_264	121	.	6.31843	12.16237	7.89858	131
chr11	69547896	69548307	/hpcnfs/data/BA/egaleota/m6atcells/rip_replicate2_peak_265	99	.	2.39191	9.90464	5.86360	322
chr11	69548359	69548607	/hpcnfs/data/BA/egaleota/m6atcells/rip_replicate2_peak_266	112	.	2.63386	11.21378	7.03498	167
chr11	69591713	69592109	/hpcnfs/data/BA/egaleota/m6atcells/rip_replicate2_peak_267	261	.	6.28716	26.19808	20.85034	112
chr11	69858948	69859149	/hpcnfs/data/BA/egaleota/m6atcells/rip_replicate2_peak_268	102	.	4.47553	10.25111	6.16497	66
chr11	70207540	70207851	/hpcnfs/data/BA/egaleota/m6atcells/rip_replicate2_peak_269	446	.	8.35923	44.65132	38.00724	179
chr11	70252381	70252609	/hpcnfs/data/BA/egaleota/m6atcells/rip_replicate2_peak_270	67	.	2.98608	6.74998	3.04714	194
chr11	70465382	70465587	/hpcnfs/data/BA/egaleota/m6atcells/rip_replicate2_peak_271	229	.	3.31830	22.93669	17.84791	142
chr11	70542509	70542746	/hpcnfs/data/BA/egaleota/m6atcells/rip_replicate2_peak_272	71	.	3.44805	7.19537	3.45083	61
chr11	70839673	70839921	/hpcnfs/data/BA/egaleota/m6atcells/rip_replicate2_peak_273	203	.	6.90109	20.38858	15.47825	110
chr11	72261237	72261687	/hpcnfs/data/BA/egaleota/m6atcells/rip_replicate2_peak_274	92	.	2.60728	9.21212	5.25032	161
chr11	72714912	72715112	/hpcnfs/data/BA/egaleota/m6atcells/rip_replicate2_peak_275	92	.	5.32078	9.29712	5.31061	35
chr11	74715592	74715808	/hpcnfs/data/BA/egaleota/m6atcells/rip_replicate2_peak_276	162	.	6.25618	16.21348	11.61402	102
chr11	75264276	75264531	/hpcnfs/data/BA/egaleota/m6atcells/rip_replicate2_peak_277	198	.	8.48723	19.80413	14.92242	122
chr11	75453108	75453403	/hpcnfs/data/BA/egaleota/m6atcells/rip_replicate2_peak_278	58	.	3.99059	5.84938	2.25816	169
chr11	76859286	76859712	/hpcnfs/data/BA/egaleota/m6atcells/rip_replicate2_peak_279	92	.	4.17581	9.23936	5.27638	350
chr11	77659939	77660150	/hpcnfs/data/BA/egaleota/m6atcells/rip_replicate2_peak_280	167	.	5.96737	16.78197	12.13099	63
chr11	78046011	78046222	/hpcnfs/data/BA/egaleota/m6atcells/rip_replicate2_peak_281	64	.	2.68356	6.44321	2.79297	139
chr11	78510093	78510351	/hpcnfs/data/BA/egaleota/m6atcells/rip_replicate2_peak_282	102	.	4.13740	10.29749	6.20731	121
chr11	79507838	79508048	/hpcnfs/data/BA/egaleota/m6atcells/rip_replicate2_peak_283	104	.	4.42217	10.43256	6.33162	115
chr11	79748287	79748558	/hpcnfs/data/BA/egaleota/m6atcells/rip_replicate2_peak_284	118	.	5.17753	11.85048	7.62527	166
chr11	79893475	79893686	/hpcnfs/data/BA/egaleota/m6atcells/rip_replicate2_peak_285	82	.	3.77694	8.26688	4.40367	126
chr11	82769902	82770155	/hpcnfs/data/BA/egaleota/m6atcells/rip_replicate2_peak_286	128	.	3.82699	12.88263	8.56636	71
chr11	82776515	82776738	/hpcnfs/data/BA/egaleota/m6atcells/rip_replicate2_peak_287	141	.	4.01834	14.17348	9.74776	62
chr11	82811250	82811555	/hpcnfs/data/BA/egaleota/m6atcells/rip_replicate2_peak_288	131	.	6.65098	13.16310	8.81105	118
chr11	82833642	82833934	/hpcnfs/data/BA/egaleota/m6atcells/rip_replicate2_peak_289	93	.	3.71168	9.37303	5.38061	182
chr11	82836563	82836952	/hpcnfs/data/BA/egaleota/m6atcells/rip_replicate2_peak_290	96	.	5.34381	9.68471	5.65865	157
chr11	82883791	82883991	/hpcnfs/data/BA/egaleota/m6atcells/rip_replicate2_peak_291	51	.	1.98526	5.10674	1.62771	48
chr11	83318266	83318734	/hpcnfs/data/BA/egaleota/m6atcells/rip_replicate2_peak_292	153	.	3.53888	15.34561	10.80846	252
chr11	84045820	84046020	/hpcnfs/data/BA/egaleota/m6atcells/rip_replicate2_peak_293	92	.	5.32078	9.29712	5.31061	104
chr11	84323624	84323833	/hpcnfs/data/BA/egaleota/m6atcells/rip_replicate2_peak_294	232	.	7.27273	23.20453	18.07993	88
chr11	86443874	86444190	/hpcnfs/data/BA/egaleota/m6atcells/rip_replicate2_peak_295	99	.	3.49793	9.91969	5.87683	179
chr11	87256895	87257099	/hpcnfs/data/BA/egaleota/m6atcells/rip_replicate2_peak_296	89	.	3.29049	8.97312	5.02793	39
chr11	87569871	87570455	/hpcnfs/data/BA/egaleota/m6atcells/rip_replicate2_peak_297	120	.	3.05958	12.09063	7.84483	440
chr11	87793383	87793718	/hpcnfs/data/BA/egaleota/m6atcells/rip_replicate2_peak_298	109	.	3.95682	10.90377	6.76696	146
chr11	87794305	87794525	/hpcnfs/data/BA/egaleota/m6atcells/rip_replicate2_peak_299	76	.	3.61273	7.60691	3.80373	41
chr11	87863504	87863717	/hpcnfs/data/BA/egaleota/m6atcells/rip_replicate2_peak_300	260	.	4.82698	26.04104	20.70721	83
chr11	95354042	95354278	/hpcnfs/data/BA/egaleota/m6atcells/rip_replicate2_peak_301	185	.	4.36746	18.58453	13.79705	89
chr11	95610996	95611270	/hpcnfs/data/BA/egaleota/m6atcells/rip_replicate2_peak_302	101	.	3.16623	10.19240	6.13090	91
chr11	95693633	95693853	/hpcnfs/data/BA/egaleota/m6atcells/rip_replicate2_peak_303	128	.	3.82699	12.88263	8.56636	123
chr11	95704642	95704873	/hpcnfs/data/BA/egaleota/m6atcells/rip_replicate2_peak_304	75	.	4.50902	7.55841	3.75970	98
chr11	96358261	96358461	/hpcnfs/data/BA/egaleota/m6atcells/rip_replicate2_peak_305	91	.	4.39254	9.13989	5.18444	119
chr11	96407134	96407566	/hpcnfs/data/BA/egaleota/m6atcells/rip_replicate2_peak_306	38	.	1.69529	3.83113	0.57451	81
chr11	96448234	96448434	/hpcnfs/data/BA/egaleota/m6atcells/rip_replicate2_peak_307	91	.	4.83963	9.10062	5.14838	152
chr11	96500427	96501301	/hpcnfs/data/BA/egaleota/m6atcells/rip_replicate2_peak_308	544	.	17.62509	54.45026	47.08549	624
chr11	96563981	96564184	/hpcnfs/data/BA/egaleota/m6atcells/rip_replicate2_peak_309	135	.	5.60899	13.54762	9.16384	72
chr11	97255116	97255330	/hpcnfs/data/BA/egaleota/m6atcells/rip_replicate2_peak_310	67	.	4.20842	6.74427	3.04271	110
chr11	97524681	97524917	/hpcnfs/data/BA/egaleota/m6atcells/rip_replicate2_peak_311	131	.	4.11207	13.10019	8.76600	185
chr11	97528435	97528650	/hpcnfs/data/BA/egaleota/m6atcells/rip_replicate2_peak_312	126	.	4.54768	12.64978	8.34818	72
chr11	97578249	97578451	/hpcnfs/data/BA/egaleota/m6atcells/rip_replicate2_peak_313	74	.	2.69453	7.45154	3.68250	185
chr11	97579928	97580128	/hpcnfs/data/BA/egaleota/m6atcells/rip_replicate2_peak_314	105	.	4.23170	10.54979	6.44035	129
chr11	97853150	97853350	/hpcnfs/data/BA/egaleota/m6atcells/rip_replicate2_peak_315	86	.	4.60555	8.65235	4.73906	84
chr11	98082388	98082588	/hpcnfs/data/BA/egaleota/m6atcells/rip_replicate2_peak_316	134	.	6.60118	13.49772	9.12062	82
chr11	98557123	98557339	/hpcnfs/data/BA/egaleota/m6atcells/rip_replicate2_peak_317	121	.	6.31843	12.16237	7.89858	115
chr11	98913630	98913855	/hpcnfs/data/BA/egaleota/m6atcells/rip_replicate2_peak_318	65	.	1.81513	6.56721	2.90521	68
chr11	99005981	99006186	/hpcnfs/data/BA/egaleota/m6atcells/rip_replicate2_peak_319	106	.	2.22198	10.61511	6.49850	105
chr11	99070762	99071002	/hpcnfs/data/BA/egaleota/m6atcells/rip_replicate2_peak_320	95	.	4.28905	9.50690	5.49921	126
chr11	99071283	99071498	/hpcnfs/data/BA/egaleota/m6atcells/rip_replicate2_peak_321	227	.	5.55685	22.73390	17.65833	139
chr11	100444095	100444298	/hpcnfs/data/BA/egaleota/m6atcells/rip_replicate2_peak_322	92	.	4.28864	9.20870	5.24844	113
chr11	100576484	100576687	/hpcnfs/data/BA/egaleota/m6atcells/rip_replicate2_peak_323	76	.	2.96592	7.62880	3.82335	188
chr11	100795944	100796144	/hpcnfs/data/BA/egaleota/m6atcells/rip_replicate2_peak_324	86	.	4.60555	8.65235	4.73906	177
chr11	100957849	100958197	/hpcnfs/data/BA/egaleota/m6atcells/rip_replicate2_peak_325	200	.	5.67696	20.00197	15.10937	109
chr11	101436339	101436555	/hpcnfs/data/BA/egaleota/m6atcells/rip_replicate2_peak_326	103	.	5.11727	10.31207	6.21806	142
chr11	102063283	102063530	/hpcnfs/data/BA/egaleota/m6atcells/rip_replicate2_peak_327	120	.	5.62900	12.05533	7.81288	155
chr11	102167997	102168204	/hpcnfs/data/BA/egaleota/m6atcells/rip_replicate2_peak_328	159	.	2.95480	15.97181	11.38750	132
chr11	102169891	102170144	/hpcnfs/data/BA/egaleota/m6atcells/rip_replicate2_peak_329	155	.	4.20969	15.50464	10.95680	165
chr11	102977581	102977822	/hpcnfs/data/BA/egaleota/m6atcells/rip_replicate2_peak_330	160	.	5.00113	16.01340	11.42729	155
chr11	102979318	102979549	/hpcnfs/data/BA/egaleota/m6atcells/rip_replicate2_peak_331	127	.	5.27785	12.79954	8.48658	59
chr11	103211677	103211900	/hpcnfs/data/BA/egaleota/m6atcells/rip_replicate2_peak_332	162	.	7.64862	16.28740	11.67019	87
chr11	104222548	104222790	/hpcnfs/data/BA/egaleota/m6atcells/rip_replicate2_peak_333	144	.	5.82472	14.42079	9.96285	155
chr11	104232000	104232242	/hpcnfs/data/BA/egaleota/m6atcells/rip_replicate2_peak_334	162	.	7.64862	16.28740	11.67019	120
chr11	104275958	104276272	/hpcnfs/data/BA/egaleota/m6atcells/rip_replicate2_peak_335	152	.	7.31608	15.22653	10.70192	191
chr11	104282123	104282389	/hpcnfs/data/BA/egaleota/m6atcells/rip_replicate2_peak_336	51	.	2.95587	5.16372	1.67823	150
chr11	106111750	106111950	/hpcnfs/data/BA/egaleota/m6atcells/rip_replicate2_peak_337	75	.	3.82291	7.59723	3.79766	131
chr11	106113665	106113982	/hpcnfs/data/BA/egaleota/m6atcells/rip_replicate2_peak_338	69	.	3.00070	6.98623	3.26409	184
chr11	106572725	106572962	/hpcnfs/data/BA/egaleota/m6atcells/rip_replicate2_peak_339	177	.	7.16418	17.71946	12.99413	147
chr11	106577764	106578079	/hpcnfs/data/BA/egaleota/m6atcells/rip_replicate2_peak_340	86	.	4.31461	8.67216	4.75538	196
chr11	106580756	106580989	/hpcnfs/data/BA/egaleota/m6atcells/rip_replicate2_peak_341	70	.	4.40079	7.07835	3.34564	60
chr11	106585515	106585776	/hpcnfs/data/BA/egaleota/m6atcells/rip_replicate2_peak_342	110	.	5.92918	11.08422	6.93061	98
chr11	106992512	106992766	/hpcnfs/data/BA/egaleota/m6atcells/rip_replicate2_peak_343	108	.	2.63014	10.88080	6.74730	189
chr11	113000702	113001168	/hpcnfs/data/BA/egaleota/m6atcells/rip_replicate2_peak_344	315	.	11.97176	31.52571	25.77660	156
chr11	114755665	114755949	/hpcnfs/data/BA/egaleota/m6atcells/rip_replicate2_peak_345	173	.	7.98117	17.36661	12.66992	165
chr11	114768522	114768765	/hpcnfs/data/BA/egaleota/m6atcells/rip_replicate2_peak_346	75	.	4.65568	7.51441	3.72070	102
chr11	114901638	114901838	/hpcnfs/data/BA/egaleota/m6atcells/rip_replicate2_peak_347	102	.	5.65333	10.22815	6.14545	99
chr11	115339008	115339508	/hpcnfs/data/BA/egaleota/m6atcells/rip_replicate2_peak_348	79	.	4.71513	7.92019	4.08561	150
chr11	115339711	115339911	/hpcnfs/data/BA/egaleota/m6atcells/rip_replicate2_peak_349	62	.	4.08645	6.26580	2.63574	63
chr11	115515569	115515833	/hpcnfs/data/BA/egaleota/m6atcells/rip_replicate2_peak_350	152	.	7.31608	15.22653	10.70192	154
chr11	115943433	115943633	/hpcnfs/data/BA/egaleota/m6atcells/rip_replicate2_peak_351	167	.	7.15851	16.77673	12.12751	137
chr11	116299583	116299811	/hpcnfs/data/BA/egaleota/m6atcells/rip_replicate2_peak_352	85	.	3.51144	8.53986	4.63467	52
chr11	117827332	117827541	/hpcnfs/data/BA/egaleota/m6atcells/rip_replicate2_peak_353	92	.	5.11022	9.26743	5.30176	117
chr11	118007679	118007879	/hpcnfs/data/BA/egaleota/m6atcells/rip_replicate2_peak_354	69	.	3.00070	6.98623	3.26409	79
chr12	3907799	3908001	/hpcnfs/data/BA/egaleota/m6atcells/rip_replicate2_peak_355	205	.	6.12949	20.55296	15.63071	70
chr12	4276380	4276858	/hpcnfs/data/BA/egaleota/m6atcells/rip_replicate2_peak_356	195	.	8.64627	19.57717	14.71700	167
chr12	4641515	4641730	/hpcnfs/data/BA/egaleota/m6atcells/rip_replicate2_peak_357	174	.	3.26007	17.47048	12.76684	54
chr12	8505187	8505391	/hpcnfs/data/BA/egaleota/m6atcells/rip_replicate2_peak_358	99	.	4.93371	9.94799	5.90368	106
chr12	8681691	8681891	/hpcnfs/data/BA/egaleota/m6atcells/rip_replicate2_peak_359	65	.	3.66742	6.50390	2.84650	53
chr12	8685347	8685548	/hpcnfs/data/BA/egaleota/m6atcells/rip_replicate2_peak_360	49	.	3.32623	4.93071	1.50077	68
chr12	12275595	12275866	/hpcnfs/data/BA/egaleota/m6atcells/rip_replicate2_peak_361	126	.	5.39326	12.69064	8.38463	110
chr12	12318873	12319159	/hpcnfs/data/BA/egaleota/m6atcells/rip_replicate2_peak_362	102	.	5.65333	10.22815	6.14545	128
chr12	12350286	12350540	/hpcnfs/data/BA/egaleota/m6atcells/rip_replicate2_peak_363	92	.	5.11022	9.26743	5.30176	94
chr12	17731905	17732219	/hpcnfs/data/BA/egaleota/m6atcells/rip_replicate2_peak_364	92	.	5.32078	9.29712	5.31061	149
chr12	20922978	20923178	/hpcnfs/data/BA/egaleota/m6atcells/rip_replicate2_peak_365	92	.	5.32078	9.29712	5.31061	133
chr12	25743714	25743915	/hpcnfs/data/BA/egaleota/m6atcells/rip_replicate2_peak_366	113	.	5.12250	11.37545	7.18565	140
chr12	32172131	32172331	/hpcnfs/data/BA/egaleota/m6atcells/rip_replicate2_peak_367	47	.	3.45776	4.73712	1.32715	85
chr12	33969989	33970194	/hpcnfs/data/BA/egaleota/m6atcells/rip_replicate2_peak_368	102	.	5.65333	10.22815	6.14545	66
chr12	34122796	34123021	/hpcnfs/data/BA/egaleota/m6atcells/rip_replicate2_peak_369	121	.	4.98363	12.11353	7.86675	78
chr12	52471332	52471532	/hpcnfs/data/BA/egaleota/m6atcells/rip_replicate2_peak_370	87	.	5.02947	8.78951	4.85710	77
chr12	52762439	52762662	/hpcnfs/data/BA/egaleota/m6atcells/rip_replicate2_peak_371	133	.	5.22145	13.39581	9.02838	125
chr12	52852677	52852891	/hpcnfs/data/BA/egaleota/m6atcells/rip_replicate2_peak_372	111	.	5.98588	11.18366	7.00736	156
chr12	53620878	53621078	/hpcnfs/data/BA/egaleota/m6atcells/rip_replicate2_peak_373	83	.	4.98823	8.39200	4.50045	67
chr12	56021841	56022061	/hpcnfs/data/BA/egaleota/m6atcells/rip_replicate2_peak_374	136	.	4.35265	13.61684	9.22919	165
chr12	56590448	56590655	/hpcnfs/data/BA/egaleota/m6atcells/rip_replicate2_peak_375	77	.	2.69743	7.78685	3.97207	164
chr12	57633773	57633973	/hpcnfs/data/BA/egaleota/m6atcells/rip_replicate2_peak_376	125	.	6.28684	12.51196	8.22225	87
chr12	60172592	60172884	/hpcnfs/data/BA/egaleota/m6atcells/rip_replicate2_peak_377	295	.	4.62678	29.53074	23.92580	156
chr12	70476410	70476819	/hpcnfs/data/BA/egaleota/m6atcells/rip_replicate2_peak_378	239	.	5.47090	23.95062	18.78125	102
chr12	70754946	70755162	/hpcnfs/data/BA/egaleota/m6atcells/rip_replicate2_peak_379	92	.	5.32078	9.29712	5.31061	186
chr12	72138300	72138521	/hpcnfs/data/BA/egaleota/m6atcells/rip_replicate2_peak_380	93	.	3.10761	9.33608	5.34750	51
chr12	73887712	73887912	/hpcnfs/data/BA/egaleota/m6atcells/rip_replicate2_peak_381	102	.	5.65333	10.22815	6.14545	69
chr12	74846872	74847072	/hpcnfs/data/BA/egaleota/m6atcells/rip_replicate2_peak_382	79	.	4.09888	7.92726	4.08954	111
chr12	74861752	74861981	/hpcnfs/data/BA/egaleota/m6atcells/rip_replicate2_peak_383	50	.	3.65804	5.06640	1.59091	107
chr12	78038719	78038940	/hpcnfs/data/BA/egaleota/m6atcells/rip_replicate2_peak_384	85	.	3.28108	8.50550	4.60336	63
chr12	78061231	78061472	/hpcnfs/data/BA/egaleota/m6atcells/rip_replicate2_peak_385	162	.	7.64862	16.28740	11.67019	152
chr12	79452038	79452241	/hpcnfs/data/BA/egaleota/m6atcells/rip_replicate2_peak_386	60	.	2.29468	6.08279	2.46994	22
chr12	81211703	81212048	/hpcnfs/data/BA/egaleota/m6atcells/rip_replicate2_peak_387	84	.	3.33062	8.44652	4.54956	56
chr12	81437771	81437998	/hpcnfs/data/BA/egaleota/m6atcells/rip_replicate2_peak_388	75	.	3.31400	7.51271	3.72070	159
chr12	81537145	81537476	/hpcnfs/data/BA/egaleota/m6atcells/rip_replicate2_peak_389	82	.	3.77694	8.26688	4.40367	131
chr12	81939626	81939861	/hpcnfs/data/BA/egaleota/m6atcells/rip_replicate2_peak_390	141	.	6.98353	14.18480	9.74776	125
chr12	82604823	82605023	/hpcnfs/data/BA/egaleota/m6atcells/rip_replicate2_peak_391	75	.	4.65568	7.51441	3.72070	152
chr12	85005024	85005349	/hpcnfs/data/BA/egaleota/m6atcells/rip_replicate2_peak_392	99	.	2.89544	9.91241	5.86984	39
chr12	85009192	85009592	/hpcnfs/data/BA/egaleota/m6atcells/rip_replicate2_peak_393	142	.	3.29493	14.23245	9.78942	60
chr12	85495794	85496009	/hpcnfs/data/BA/egaleota/m6atcells/rip_replicate2_peak_394	108	.	5.61328	10.89434	6.76025	78
chr12	85557429	85557677	/hpcnfs/data/BA/egaleota/m6atcells/rip_replicate2_peak_395	60	.	3.56348	6.05283	2.44603	58
chr12	86815612	86815859	/hpcnfs/data/BA/egaleota/m6atcells/rip_replicate2_peak_396	202	.	3.96000	20.28090	15.37601	87
chr12	88796388	88796589	/hpcnfs/data/BA/egaleota/m6atcells/rip_replicate2_peak_397	217	.	6.56860	21.79738	16.79074	130
chr12	100432362	100432608	/hpcnfs/data/BA/egaleota/m6atcells/rip_replicate2_peak_398	136	.	4.46737	13.67673	9.28550	107
chr12	100499594	100499892	/hpcnfs/data/BA/egaleota/m6atcells/rip_replicate2_peak_399	141	.	6.98353	14.18480	9.74776	121
chr12	100760737	100760937	/hpcnfs/data/BA/egaleota/m6atcells/rip_replicate2_peak_400	92	.	5.32078	9.29712	5.31061	132
chr12	100883416	100883694	/hpcnfs/data/BA/egaleota/m6atcells/rip_replicate2_peak_401	261	.	7.83217	26.12707	20.78388	78
chr12	100883795	100884000	/hpcnfs/data/BA/egaleota/m6atcells/rip_replicate2_peak_402	76	.	3.61273	7.60691	3.80373	52
chr12	102293781	102293983	/hpcnfs/data/BA/egaleota/m6atcells/rip_replicate2_peak_403	75	.	4.65568	7.51441	3.72070	31
chr12	103121402	103121636	/hpcnfs/data/BA/egaleota/m6atcells/rip_replicate2_peak_404	91	.	3.81418	9.14599	5.18890	100
chr12	103223481	103223681	/hpcnfs/data/BA/egaleota/m6atcells/rip_replicate2_peak_405	131	.	6.65098	13.16310	8.81105	107
chr12	106166366	106166692	/hpcnfs/data/BA/egaleota/m6atcells/rip_replicate2_peak_406	185	.	6.90423	18.55317	13.76868	167
chr12	107256000	107256306	/hpcnfs/data/BA/egaleota/m6atcells/rip_replicate2_peak_407	92	.	5.32078	9.29712	5.31061	149
chr12	109925452	109925654	/hpcnfs/data/BA/egaleota/m6atcells/rip_replicate2_peak_408	87	.	3.57912	8.73731	4.81492	50
chr12	110031217	110031426	/hpcnfs/data/BA/egaleota/m6atcells/rip_replicate2_peak_409	130	.	4.81155	13.04991	8.72035	158
chr12	111904998	111905212	/hpcnfs/data/BA/egaleota/m6atcells/rip_replicate2_peak_410	83	.	3.38539	8.39366	4.50072	63
chr12	111932202	111932418	/hpcnfs/data/BA/egaleota/m6atcells/rip_replicate2_peak_411	102	.	1.95527	10.24004	6.15702	157
chr12	112292345	112292646	/hpcnfs/data/BA/egaleota/m6atcells/rip_replicate2_peak_412	184	.	8.31372	18.46343	13.68322	107
chr12	112781834	112782034	/hpcnfs/data/BA/egaleota/m6atcells/rip_replicate2_peak_413	235	.	5.66798	23.54002	18.39714	79
chr12	114093559	114093780	/hpcnfs/data/BA/egaleota/m6atcells/rip_replicate2_peak_414	112	.	4.25428	11.20432	7.02601	125
chr12	114196727	114196990	/hpcnfs/data/BA/egaleota/m6atcells/rip_replicate2_peak_415	121	.	6.31843	12.16237	7.89858	66
chr12	117150505	117150706	/hpcnfs/data/BA/egaleota/m6atcells/rip_replicate2_peak_416	135	.	5.60899	13.54762	9.16384	132
chr12	117525105	117525326	/hpcnfs/data/BA/egaleota/m6atcells/rip_replicate2_peak_417	75	.	4.65568	7.51441	3.72070	82
chr13	3882118	3882420	/hpcnfs/data/BA/egaleota/m6atcells/rip_replicate2_peak_418	291	.	8.39161	29.14117	23.56223	171
chr13	9833430	9833644	/hpcnfs/data/BA/egaleota/m6atcells/rip_replicate2_peak_419	176	.	3.41637	17.66035	12.94210	151
chr13	12277812	12278013	/hpcnfs/data/BA/egaleota/m6atcells/rip_replicate2_peak_420	87	.	5.02947	8.78951	4.85710	150
chr13	14262230	14262490	/hpcnfs/data/BA/egaleota/m6atcells/rip_replicate2_peak_421	241	.	9.97647	24.18940	18.98995	130
chr13	17974095	17974295	/hpcnfs/data/BA/egaleota/m6atcells/rip_replicate2_peak_422	125	.	6.28684	12.51196	8.22225	31
chr13	18902342	18902542	/hpcnfs/data/BA/egaleota/m6atcells/rip_replicate2_peak_423	94	.	4.86141	9.47127	5.46735	72
chr13	20355734	20356035	/hpcnfs/data/BA/egaleota/m6atcells/rip_replicate2_peak_424	184	.	8.31372	18.46343	13.68322	139
chr13	20477825	20478104	/hpcnfs/data/BA/egaleota/m6atcells/rip_replicate2_peak_425	111	.	5.98588	11.18366	7.00736	166
chr13	20594559	20594866	/hpcnfs/data/BA/egaleota/m6atcells/rip_replicate2_peak_426	152	.	7.31608	15.22653	10.70192	168
chr13	24547801	24548014	/hpcnfs/data/BA/egaleota/m6atcells/rip_replicate2_peak_427	157	.	6.65245	15.76467	11.19449	103
chr13	24562170	24562419	/hpcnfs/data/BA/egaleota/m6atcells/rip_replicate2_peak_428	167	.	4.03694	16.78272	12.13099	98
chr13	24711861	24712245	/hpcnfs/data/BA/egaleota/m6atcells/rip_replicate2_peak_429	264	.	7.58785	26.49020	21.12791	177
chr13	24776932	24777168	/hpcnfs/data/BA/egaleota/m6atcells/rip_replicate2_peak_430	138	.	4.97193	13.82505	9.42736	136
chr13	24777376	24777659	/hpcnfs/data/BA/egaleota/m6atcells/rip_replicate2_peak_431	164	.	6.57689	16.48713	11.86107	145
chr13	29043260	29043481	/hpcnfs/data/BA/egaleota/m6atcells/rip_replicate2_peak_432	159	.	5.78089	15.91451	11.33391	126
chr13	32795122	32795429	/hpcnfs/data/BA/egaleota/m6atcells/rip_replicate2_peak_433	302	.	11.63921	30.27128	24.60711	153
chr13	34124845	34125048	/hpcnfs/data/BA/egaleota/m6atcells/rip_replicate2_peak_434	110	.	4.43380	11.08054	6.92836	51
chr13	36959158	36959408	/hpcnfs/data/BA/egaleota/m6atcells/rip_replicate2_peak_435	241	.	6.47204	24.18306	18.98995	159
chr13	41418645	41418906	/hpcnfs/data/BA/egaleota/m6atcells/rip_replicate2_peak_436	173	.	7.98117	17.36661	12.66992	130
chr13	44964783	44965005	/hpcnfs/data/BA/egaleota/m6atcells/rip_replicate2_peak_437	68	.	2.55546	6.86115	3.15119	181
chr13	44965090	44965292	/hpcnfs/data/BA/egaleota/m6atcells/rip_replicate2_peak_438	64	.	2.17338	6.46027	2.80841	158
chr13	45925423	45925634	/hpcnfs/data/BA/egaleota/m6atcells/rip_replicate2_peak_439	92	.	5.32078	9.29712	5.31061	136
chr13	49357414	49358345	/hpcnfs/data/BA/egaleota/m6atcells/rip_replicate2_peak_440	122	.	3.73132	12.25291	7.98234	199
chr13	51731884	51732100	/hpcnfs/data/BA/egaleota/m6atcells/rip_replicate2_peak_441	51	.	2.95587	5.16372	1.67823	158
chr13	54481331	54481703	/hpcnfs/data/BA/egaleota/m6atcells/rip_replicate2_peak_442	220	.	9.11592	22.03869	16.99986	187
chr13	55315202	55315536	/hpcnfs/data/BA/egaleota/m6atcells/rip_replicate2_peak_443	55	.	2.50466	5.50509	1.97798	74
chr13	55698587	55698860	/hpcnfs/data/BA/egaleota/m6atcells/rip_replicate2_peak_444	157	.	4.11480	15.70124	11.14113	145
chr13	55749091	55749307	/hpcnfs/data/BA/egaleota/m6atcells/rip_replicate2_peak_445	138	.	3.44256	13.89996	9.49469	69
chr13	55751845	55752048	/hpcnfs/data/BA/egaleota/m6atcells/rip_replicate2_peak_446	86	.	3.33411	8.67978	4.76184	48
chr13	58228231	58228596	/hpcnfs/data/BA/egaleota/m6atcells/rip_replicate2_peak_447	117	.	3.07338	11.77099	7.55513	184
chr13	58493315	58493574	/hpcnfs/data/BA/egaleota/m6atcells/rip_replicate2_peak_448	179	.	3.39291	17.95810	13.22344	163
chr13	59900983	59901320	/hpcnfs/data/BA/egaleota/m6atcells/rip_replicate2_peak_449	49	.	2.15136	4.97833	1.54045	260
chr13	61911349	61911593	/hpcnfs/data/BA/egaleota/m6atcells/rip_replicate2_peak_450	111	.	5.98588	11.18366	7.00736	120
chr13	62192164	62192388	/hpcnfs/data/BA/egaleota/m6atcells/rip_replicate2_peak_451	115	.	3.00074	11.57511	7.37052	150
chr13	73469245	73469445	/hpcnfs/data/BA/egaleota/m6atcells/rip_replicate2_peak_452	39	.	2.80450	3.95858	0.68579	50
chr13	74893500	74893718	/hpcnfs/data/BA/egaleota/m6atcells/rip_replicate2_peak_453	92	.	5.32078	9.29712	5.31061	116
chr13	77863367	77863567	/hpcnfs/data/BA/egaleota/m6atcells/rip_replicate2_peak_454	92	.	5.32078	9.29712	5.31061	114
chr13	81682235	81682438	/hpcnfs/data/BA/egaleota/m6atcells/rip_replicate2_peak_455	125	.	6.28684	12.51196	8.22225	99
chr13	83714761	83715003	/hpcnfs/data/BA/egaleota/m6atcells/rip_replicate2_peak_456	162	.	7.64862	16.28740	11.67019	130
chr13	96567694	96567985	/hpcnfs/data/BA/egaleota/m6atcells/rip_replicate2_peak_457	121	.	6.31843	12.16237	7.89858	128
chr13	97394696	97394911	/hpcnfs/data/BA/egaleota/m6atcells/rip_replicate2_peak_458	129	.	5.88486	12.95598	8.63132	109
chr13	99613774	99614304	/hpcnfs/data/BA/egaleota/m6atcells/rip_replicate2_peak_459	65	.	2.22963	6.56018	2.89844	491
chr13	102452633	102452853	/hpcnfs/data/BA/egaleota/m6atcells/rip_replicate2_peak_460	95	.	3.78464	9.58589	5.57434	148
chr13	104542425	104542643	/hpcnfs/data/BA/egaleota/m6atcells/rip_replicate2_peak_461	160	.	3.76220	16.00161	11.41639	153
chr13	104638387	104638689	/hpcnfs/data/BA/egaleota/m6atcells/rip_replicate2_peak_462	70	.	4.40079	7.07835	3.34564	106
chr13	108648463	108649681	/hpcnfs/data/BA/egaleota/m6atcells/rip_replicate2_peak_463	125	.	6.28684	12.51196	8.22225	180
chr13	108649851	108650156	/hpcnfs/data/BA/egaleota/m6atcells/rip_replicate2_peak_464	120	.	5.80512	12.01482	7.77707	182
chr13	110850215	110850425	/hpcnfs/data/BA/egaleota/m6atcells/rip_replicate2_peak_465	167	.	6.90832	16.73424	12.08587	120
chr13	117777783	117777991	/hpcnfs/data/BA/egaleota/m6atcells/rip_replicate2_peak_466	121	.	6.31843	12.16237	7.89858	115
chr13	118046313	118046513	/hpcnfs/data/BA/egaleota/m6atcells/rip_replicate2_peak_467	63	.	3.83795	6.33898	2.69794	40
chr14	19115633	19115843	/hpcnfs/data/BA/egaleota/m6atcells/rip_replicate2_peak_468	87	.	5.02947	8.78951	4.85710	131
chr14	28129311	28129514	/hpcnfs/data/BA/egaleota/m6atcells/rip_replicate2_peak_469	102	.	5.65333	10.22815	6.14545	88
chr14	31386701	31386910	/hpcnfs/data/BA/egaleota/m6atcells/rip_replicate2_peak_470	211	.	5.14139	21.15290	16.18113	56
chr14	31990428	31990677	/hpcnfs/data/BA/egaleota/m6atcells/rip_replicate2_peak_471	168	.	4.40104	16.87435	12.21655	122
chr14	33339947	33340165	/hpcnfs/data/BA/egaleota/m6atcells/rip_replicate2_peak_472	95	.	4.28905	9.50690	5.49921	119
chr14	35505709	35506006	/hpcnfs/data/BA/egaleota/m6atcells/rip_replicate2_peak_473	50	.	2.22754	5.08598	1.60949	103
chr14	52769036	52769389	/hpcnfs/data/BA/egaleota/m6atcells/rip_replicate2_peak_474	327	.	12.30431	32.79200	26.95608	171
chr14	52816591	52816805	/hpcnfs/data/BA/egaleota/m6atcells/rip_replicate2_peak_475	117	.	4.84849	11.79114	7.57154	170
chr14	52831951	52832274	/hpcnfs/data/BA/egaleota/m6atcells/rip_replicate2_peak_476	47	.	2.65120	4.75304	1.34021	264
chr14	54810469	54810714	/hpcnfs/data/BA/egaleota/m6atcells/rip_replicate2_peak_477	136	.	4.35265	13.61684	9.22919	123
chr14	54814297	54814498	/hpcnfs/data/BA/egaleota/m6atcells/rip_replicate2_peak_478	110	.	3.53997	11.02618	6.88092	147
chr14	55261452	55261759	/hpcnfs/data/BA/egaleota/m6atcells/rip_replicate2_peak_479	102	.	2.62193	10.21413	6.14545	210
chr14	55475466	55475666	/hpcnfs/data/BA/egaleota/m6atcells/rip_replicate2_peak_480	83	.	4.98823	8.39200	4.50045	61
chr14	55517645	55517854	/hpcnfs/data/BA/egaleota/m6atcells/rip_replicate2_peak_481	117	.	4.44388	11.72913	7.51499	35
chr14	56505847	56506091	/hpcnfs/data/BA/egaleota/m6atcells/rip_replicate2_peak_482	141	.	4.84108	14.14962	9.72757	85
chr14	56516134	56516379	/hpcnfs/data/BA/egaleota/m6atcells/rip_replicate2_peak_483	70	.	2.96794	7.07091	3.34469	103
chr14	57287330	57287530	/hpcnfs/data/BA/egaleota/m6atcells/rip_replicate2_peak_484	56	.	3.58209	5.62034	2.08072	51
chr14	57293524	57293734	/hpcnfs/data/BA/egaleota/m6atcells/rip_replicate2_peak_485	75	.	4.65568	7.51441	3.72070	91
chr14	58535819	58536068	/hpcnfs/data/BA/egaleota/m6atcells/rip_replicate2_peak_486	93	.	3.71168	9.37303	5.38061	104
chr14	58729583	58729788	/hpcnfs/data/BA/egaleota/m6atcells/rip_replicate2_peak_487	125	.	6.28684	12.51196	8.22225	100
chr14	65515359	65515565	/hpcnfs/data/BA/egaleota/m6atcells/rip_replicate2_peak_488	83	.	4.18337	8.39108	4.50045	127
chr14	66475665	66475865	/hpcnfs/data/BA/egaleota/m6atcells/rip_replicate2_peak_489	102	.	4.47553	10.25111	6.16497	61
chr14	66887172	66887489	/hpcnfs/data/BA/egaleota/m6atcells/rip_replicate2_peak_490	143	.	6.62427	14.39868	9.94425	148
chr14	67451708	67451993	/hpcnfs/data/BA/egaleota/m6atcells/rip_replicate2_peak_491	162	.	7.64862	16.28740	11.67019	150
chr14	67607898	67608163	/hpcnfs/data/BA/egaleota/m6atcells/rip_replicate2_peak_492	42	.	2.79720	4.28009	0.95889	256
chr14	67688935	67689140	/hpcnfs/data/BA/egaleota/m6atcells/rip_replicate2_peak_493	111	.	5.98588	11.18366	7.00736	94
chr14	69866647	69866847	/hpcnfs/data/BA/egaleota/m6atcells/rip_replicate2_peak_494	83	.	4.98823	8.39200	4.50045	60
chr14	70104860	70105133	/hpcnfs/data/BA/egaleota/m6atcells/rip_replicate2_peak_495	117	.	3.88979	11.77531	7.55842	176
chr14	70185846	70186117	/hpcnfs/data/BA/egaleota/m6atcells/rip_replicate2_peak_496	106	.	5.65815	10.60435	6.48858	127
chr14	70563952	70564179	/hpcnfs/data/BA/egaleota/m6atcells/rip_replicate2_peak_497	88	.	4.89620	8.87901	4.94120	138
chr14	70637605	70637806	/hpcnfs/data/BA/egaleota/m6atcells/rip_replicate2_peak_498	102	.	5.65333	10.22815	6.14545	72
chr14	75727460	75728000	/hpcnfs/data/BA/egaleota/m6atcells/rip_replicate2_peak_499	166	.	4.66775	16.60724	11.96876	90
chr14	78323425	78323653	/hpcnfs/data/BA/egaleota/m6atcells/rip_replicate2_peak_500	125	.	6.28684	12.51196	8.22225	146
chr14	78352170	78352409	/hpcnfs/data/BA/egaleota/m6atcells/rip_replicate2_peak_501	79	.	4.71513	7.92019	4.08561	59
chr14	78914480	78914685	/hpcnfs/data/BA/egaleota/m6atcells/rip_replicate2_peak_502	77	.	4.60977	7.73592	3.92440	112
chr14	79696828	79697028	/hpcnfs/data/BA/egaleota/m6atcells/rip_replicate2_peak_503	49	.	3.33865	4.95324	1.51675	41
chr14	79981946	79982194	/hpcnfs/data/BA/egaleota/m6atcells/rip_replicate2_peak_504	176	.	6.68152	17.60294	12.89453	94
chr14	80261611	80261815	/hpcnfs/data/BA/egaleota/m6atcells/rip_replicate2_peak_505	89	.	3.29049	8.97312	5.02793	175
chr14	101866188	101866554	/hpcnfs/data/BA/egaleota/m6atcells/rip_replicate2_peak_506	243	.	9.74460	24.33187	19.12069	181
chr14	103379619	103379824	/hpcnfs/data/BA/egaleota/m6atcells/rip_replicate2_peak_507	95	.	4.28905	9.50690	5.49921	121
chr14	106854177	106854389	/hpcnfs/data/BA/egaleota/m6atcells/rip_replicate2_peak_508	118	.	4.59802	11.82425	7.60200	66
chr14	113714406	113714611	/hpcnfs/data/BA/egaleota/m6atcells/rip_replicate2_peak_509	51	.	2.08582	5.17642	1.68678	36
chr14	118375896	118376240	/hpcnfs/data/BA/egaleota/m6atcells/rip_replicate2_peak_510	230	.	9.64392	23.01385	17.90752	157
chr14	120787316	120787606	/hpcnfs/data/BA/egaleota/m6atcells/rip_replicate2_peak_511	106	.	5.65816	10.60435	6.48858	152
chr14	121338055	121338255	/hpcnfs/data/BA/egaleota/m6atcells/rip_replicate2_peak_512	94	.	4.53034	9.43782	5.43976	68
chr14	121767642	121767882	/hpcnfs/data/BA/egaleota/m6atcells/rip_replicate2_peak_513	102	.	5.65333	10.22815	6.14545	97
chr15	4062894	4063098	/hpcnfs/data/BA/egaleota/m6atcells/rip_replicate2_peak_514	125	.	6.28684	12.51196	8.22225	72
chr15	4742744	4742962	/hpcnfs/data/BA/egaleota/m6atcells/rip_replicate2_peak_515	162	.	7.64862	16.28740	11.67019	89
chr15	5047678	5047901	/hpcnfs/data/BA/egaleota/m6atcells/rip_replicate2_peak_516	145	.	4.55361	14.58969	10.11975	150
chr15	6556194	6556404	/hpcnfs/data/BA/egaleota/m6atcells/rip_replicate2_peak_517	75	.	4.65568	7.51441	3.72070	41
chr15	6574597	6574797	/hpcnfs/data/BA/egaleota/m6atcells/rip_replicate2_peak_518	72	.	4.32017	7.22210	3.47205	148
chr15	9437159	9437363	/hpcnfs/data/BA/egaleota/m6atcells/rip_replicate2_peak_519	102	.	2.51374	10.23738	6.15439	155
chr15	11919737	11920224	/hpcnfs/data/BA/egaleota/m6atcells/rip_replicate2_peak_520	106	.	3.97680	10.68875	6.56652	132
chr15	12086134	12086338	/hpcnfs/data/BA/egaleota/m6atcells/rip_replicate2_peak_521	213	.	5.83265	21.30217	16.32289	65
chr15	12864820	12865020	/hpcnfs/data/BA/egaleota/m6atcells/rip_replicate2_peak_522	131	.	6.65098	13.16310	8.81105	46
chr15	22643668	22643957	/hpcnfs/data/BA/egaleota/m6atcells/rip_replicate2_peak_523	111	.	5.37314	11.17374	7.00736	164
chr15	25666211	25666561	/hpcnfs/data/BA/egaleota/m6atcells/rip_replicate2_peak_524	106	.	5.65816	10.60435	6.48858	193
chr15	25829996	25830368	/hpcnfs/data/BA/egaleota/m6atcells/rip_replicate2_peak_525	54	.	3.77210	5.48460	1.95906	238
chr15	25914882	25915101	/hpcnfs/data/BA/egaleota/m6atcells/rip_replicate2_peak_526	274	.	5.08966	27.41884	21.97471	72
chr15	27593986	27594323	/hpcnfs/data/BA/egaleota/m6atcells/rip_replicate2_peak_527	82	.	2.93963	8.27749	4.41304	143
chr15	27603413	27603613	/hpcnfs/data/BA/egaleota/m6atcells/rip_replicate2_peak_528	92	.	5.32078	9.29712	5.31061	105
chr15	35787786	35788023	/hpcnfs/data/BA/egaleota/m6atcells/rip_replicate2_peak_529	102	.	5.65333	10.22815	6.14545	76
chr15	36928741	36928969	/hpcnfs/data/BA/egaleota/m6atcells/rip_replicate2_peak_530	72	.	3.88315	7.20414	3.45601	160
chr15	39010598	39010860	/hpcnfs/data/BA/egaleota/m6atcells/rip_replicate2_peak_531	173	.	7.98117	17.36661	12.66992	166
chr15	43081552	43081752	/hpcnfs/data/BA/egaleota/m6atcells/rip_replicate2_peak_532	110	.	4.66201	11.01274	6.86955	109
chr15	51713904	51714104	/hpcnfs/data/BA/egaleota/m6atcells/rip_replicate2_peak_533	73	.	3.72961	7.38619	3.62273	74
chr15	51797946	51798158	/hpcnfs/data/BA/egaleota/m6atcells/rip_replicate2_peak_534	193	.	4.05007	19.38858	14.55147	155
chr15	57883724	57883937	/hpcnfs/data/BA/egaleota/m6atcells/rip_replicate2_peak_535	159	.	5.78089	15.91451	11.33391	140
chr15	57929918	57930125	/hpcnfs/data/BA/egaleota/m6atcells/rip_replicate2_peak_536	49	.	2.55615	4.94541	1.51094	185
chr15	58287280	58287485	/hpcnfs/data/BA/egaleota/m6atcells/rip_replicate2_peak_537	111	.	5.98588	11.18366	7.00736	139
chr15	59302658	59302859	/hpcnfs/data/BA/egaleota/m6atcells/rip_replicate2_peak_538	83	.	4.98823	8.39200	4.50045	160
chr15	59980542	59980891	/hpcnfs/data/BA/egaleota/m6atcells/rip_replicate2_peak_539	125	.	3.87271	12.52200	8.23204	161
chr15	59980945	59981264	/hpcnfs/data/BA/egaleota/m6atcells/rip_replicate2_peak_540	110	.	3.84786	11.09858	6.94474	154
chr15	59996648	59996876	/hpcnfs/data/BA/egaleota/m6atcells/rip_replicate2_peak_541	126	.	4.15862	12.67921	8.37616	121
chr15	63792875	63793093	/hpcnfs/data/BA/egaleota/m6atcells/rip_replicate2_peak_542	135	.	5.60899	13.54762	9.16384	66
chr15	64116503	64116728	/hpcnfs/data/BA/egaleota/m6atcells/rip_replicate2_peak_543	87	.	5.02947	8.78951	4.85710	123
chr15	75892990	75893190	/hpcnfs/data/BA/egaleota/m6atcells/rip_replicate2_peak_544	103	.	5.11727	10.31207	6.21806	119
chr15	76184100	76184308	/hpcnfs/data/BA/egaleota/m6atcells/rip_replicate2_peak_545	181	.	4.73008	18.16587	13.41411	75
chr15	77529700	77529902	/hpcnfs/data/BA/egaleota/m6atcells/rip_replicate2_peak_546	92	.	5.32078	9.29712	5.31061	48
chr15	77533145	77533371	/hpcnfs/data/BA/egaleota/m6atcells/rip_replicate2_peak_547	50	.	3.65804	5.06640	1.59091	121
chr15	77656060	77656278	/hpcnfs/data/BA/egaleota/m6atcells/rip_replicate2_peak_548	110	.	5.92918	11.08422	6.93061	109
chr15	77669983	77670217	/hpcnfs/data/BA/egaleota/m6atcells/rip_replicate2_peak_549	42	.	3.07036	4.27207	0.95424	85
chr15	78086480	78086710	/hpcnfs/data/BA/egaleota/m6atcells/rip_replicate2_peak_550	102	.	5.65333	10.22815	6.14545	127
chr15	78317000	78317447	/hpcnfs/data/BA/egaleota/m6atcells/rip_replicate2_peak_551	105	.	4.60027	10.54431	6.43548	282
chr15	79359963	79360169	/hpcnfs/data/BA/egaleota/m6atcells/rip_replicate2_peak_552	79	.	2.45084	7.90565	4.07636	57
chr15	80428428	80428715	/hpcnfs/data/BA/egaleota/m6atcells/rip_replicate2_peak_553	63	.	3.61078	6.38714	2.74099	118
chr15	80473421	80473638	/hpcnfs/data/BA/egaleota/m6atcells/rip_replicate2_peak_554	119	.	4.52454	11.94861	7.71740	72
chr15	80620678	80620879	/hpcnfs/data/BA/egaleota/m6atcells/rip_replicate2_peak_555	83	.	4.98823	8.39200	4.50045	21
chr15	80711151	80711391	/hpcnfs/data/BA/egaleota/m6atcells/rip_replicate2_peak_556	61	.	2.53298	6.18467	2.56436	119
chr15	80929988	80930195	/hpcnfs/data/BA/egaleota/m6atcells/rip_replicate2_peak_557	141	.	6.98353	14.18480	9.74776	117
chr15	81218589	81218792	/hpcnfs/data/BA/egaleota/m6atcells/rip_replicate2_peak_558	150	.	5.59441	15.06070	10.55641	106
chr15	81222501	81222712	/hpcnfs/data/BA/egaleota/m6atcells/rip_replicate2_peak_559	246	.	9.61924	24.66346	19.43084	74
chr15	81540725	81540940	/hpcnfs/data/BA/egaleota/m6atcells/rip_replicate2_peak_560	188	.	4.83291	18.89923	14.09089	102
chr15	82639803	82640109	/hpcnfs/data/BA/egaleota/m6atcells/rip_replicate2_peak_561	148	.	6.19171	14.80955	10.32878	122
chr15	82827811	82828022	/hpcnfs/data/BA/egaleota/m6atcells/rip_replicate2_peak_562	75	.	4.65568	7.51441	3.72070	110
chr15	82948360	82948573	/hpcnfs/data/BA/egaleota/m6atcells/rip_replicate2_peak_563	177	.	7.16418	17.71946	12.99413	126
chr15	82984339	82984667	/hpcnfs/data/BA/egaleota/m6atcells/rip_replicate2_peak_564	102	.	3.74811	10.25275	6.16514	186
chr15	84163611	84163996	/hpcnfs/data/BA/egaleota/m6atcells/rip_replicate2_peak_565	167	.	6.90832	16.73424	12.08587	165
chr15	86025318	86025561	/hpcnfs/data/BA/egaleota/m6atcells/rip_replicate2_peak_566	94	.	2.56892	9.43665	5.43976	77
chr15	86082479	86082679	/hpcnfs/data/BA/egaleota/m6atcells/rip_replicate2_peak_567	66	.	4.32314	6.66618	2.97315	80
chr15	88517653	88517853	/hpcnfs/data/BA/egaleota/m6atcells/rip_replicate2_peak_568	83	.	4.98823	8.39200	4.50045	54
chr15	88531130	88531333	/hpcnfs/data/BA/egaleota/m6atcells/rip_replicate2_peak_569	80	.	3.91609	8.07363	4.22400	102
chr15	93072466	93072671	/hpcnfs/data/BA/egaleota/m6atcells/rip_replicate2_peak_570	145	.	6.91552	14.50348	10.03673	119
chr15	100428443	100428646	/hpcnfs/data/BA/egaleota/m6atcells/rip_replicate2_peak_571	70	.	4.40079	7.07835	3.34564	144
chr15	100487797	100488102	/hpcnfs/data/BA/egaleota/m6atcells/rip_replicate2_peak_572	152	.	7.31608	15.22653	10.70192	124
chr15	100553299	100553838	/hpcnfs/data/BA/egaleota/m6atcells/rip_replicate2_peak_573	207	.	8.97882	20.70720	15.76829	167
chr15	101946882	101947082	/hpcnfs/data/BA/egaleota/m6atcells/rip_replicate2_peak_574	63	.	3.83795	6.33898	2.69794	158
chr15	101948328	101948623	/hpcnfs/data/BA/egaleota/m6atcells/rip_replicate2_peak_575	261	.	9.21109	26.10695	20.76795	122
chr15	103072768	103073043	/hpcnfs/data/BA/egaleota/m6atcells/rip_replicate2_peak_576	92	.	2.86315	9.21886	5.25696	81
chr15	103328067	103328290	/hpcnfs/data/BA/egaleota/m6atcells/rip_replicate2_peak_577	249	.	3.84870	24.94698	19.70267	86
chr16	3926528	3926782	/hpcnfs/data/BA/egaleota/m6atcells/rip_replicate2_peak_578	111	.	5.98588	11.18366	7.00736	91
chr16	5063785	5063986	/hpcnfs/data/BA/egaleota/m6atcells/rip_replicate2_peak_579	113	.	4.10936	11.36780	7.17905	94
chr16	8645486	8645687	/hpcnfs/data/BA/egaleota/m6atcells/rip_replicate2_peak_580	36	.	2.81450	3.64671	0.40933	47
chr16	8704875	8705075	/hpcnfs/data/BA/egaleota/m6atcells/rip_replicate2_peak_581	49	.	2.55615	4.94541	1.51094	166
chr16	10284130	10284330	/hpcnfs/data/BA/egaleota/m6atcells/rip_replicate2_peak_582	121	.	6.31843	12.16237	7.89858	109
chr16	10492386	10492658	/hpcnfs/data/BA/egaleota/m6atcells/rip_replicate2_peak_583	340	.	12.63686	34.06984	28.13312	185
chr16	11062354	11062559	/hpcnfs/data/BA/egaleota/m6atcells/rip_replicate2_peak_584	176	.	7.85855	17.63240	12.91764	98
chr16	13648364	13648596	/hpcnfs/data/BA/egaleota/m6atcells/rip_replicate2_peak_585	141	.	6.98353	14.18480	9.74776	89
chr16	14159049	14159296	/hpcnfs/data/BA/egaleota/m6atcells/rip_replicate2_peak_586	254	.	10.05894	25.49927	20.19848	128
chr16	18283744	18283988	/hpcnfs/data/BA/egaleota/m6atcells/rip_replicate2_peak_587	165	.	4.83627	16.52166	11.89185	130
chr16	19969915	19970132	/hpcnfs/data/BA/egaleota/m6atcells/rip_replicate2_peak_588	102	.	5.65333	10.22815	6.14545	100
chr16	19979876	19980076	/hpcnfs/data/BA/egaleota/m6atcells/rip_replicate2_peak_589	65	.	3.66742	6.50390	2.84650	167
chr16	22248347	22248554	/hpcnfs/data/BA/egaleota/m6atcells/rip_replicate2_peak_590	84	.	3.04137	8.48138	4.58301	172
chr16	22248946	22249163	/hpcnfs/data/BA/egaleota/m6atcells/rip_replicate2_peak_591	306	.	9.20342	30.61472	24.92425	121
chr16	23257930	23258209	/hpcnfs/data/BA/egaleota/m6atcells/rip_replicate2_peak_592	436	.	9.53546	43.69866	37.13552	102
chr16	23284132	23284625	/hpcnfs/data/BA/egaleota/m6atcells/rip_replicate2_peak_593	162	.	7.64862	16.28740	11.67019	313
chr16	23359977	23360193	/hpcnfs/data/BA/egaleota/m6atcells/rip_replicate2_peak_594	130	.	3.28150	13.07144	8.73909	32
chr16	31169099	31169299	/hpcnfs/data/BA/egaleota/m6atcells/rip_replicate2_peak_595	75	.	4.65568	7.51441	3.72070	125
chr16	32019972	32020203	/hpcnfs/data/BA/egaleota/m6atcells/rip_replicate2_peak_596	166	.	4.66775	16.60724	11.96876	133
chr16	32156079	32156384	/hpcnfs/data/BA/egaleota/m6atcells/rip_replicate2_peak_597	186	.	7.14428	18.61481	13.82571	175
chr16	32387659	32387892	/hpcnfs/data/BA/egaleota/m6atcells/rip_replicate2_peak_598	119	.	4.40098	11.92004	7.68940	91
chr16	32615308	32615508	/hpcnfs/data/BA/egaleota/m6atcells/rip_replicate2_peak_599	65	.	3.66742	6.50390	2.84650	140
chr16	33271286	33271967	/hpcnfs/data/BA/egaleota/m6atcells/rip_replicate2_peak_600	406	.	14.29960	40.62231	34.25976	177
chr16	35857149	35857363	/hpcnfs/data/BA/egaleota/m6atcells/rip_replicate2_peak_601	106	.	3.03755	10.60875	6.49234	139
chr16	35981664	35981869	/hpcnfs/data/BA/egaleota/m6atcells/rip_replicate2_peak_602	82	.	2.58887	8.20716	4.34785	93
chr16	36763976	36764177	/hpcnfs/data/BA/egaleota/m6atcells/rip_replicate2_peak_603	104	.	4.42217	10.43256	6.33162	101
chr16	44256964	44257164	/hpcnfs/data/BA/egaleota/m6atcells/rip_replicate2_peak_604	83	.	4.98823	8.39200	4.50045	92
chr16	44270129	44270363	/hpcnfs/data/BA/egaleota/m6atcells/rip_replicate2_peak_605	131	.	6.65098	13.16310	8.81105	111
chr16	44296690	44296923	/hpcnfs/data/BA/egaleota/m6atcells/rip_replicate2_peak_606	92	.	5.32078	9.29712	5.31061	96
chr16	44298411	44298633	/hpcnfs/data/BA/egaleota/m6atcells/rip_replicate2_peak_607	83	.	4.98823	8.39200	4.50045	91
chr16	44312696	44312918	/hpcnfs/data/BA/egaleota/m6atcells/rip_replicate2_peak_608	92	.	5.32078	9.29712	5.31061	113
chr16	45237386	45237602	/hpcnfs/data/BA/egaleota/m6atcells/rip_replicate2_peak_609	114	.	5.91839	11.44979	7.25717	130
chr16	46009979	46010191	/hpcnfs/data/BA/egaleota/m6atcells/rip_replicate2_peak_610	105	.	4.10758	10.50307	6.39628	69
chr16	49906279	49906599	/hpcnfs/data/BA/egaleota/m6atcells/rip_replicate2_peak_611	96	.	4.10537	9.64028	5.62169	150
chr16	49914675	49914889	/hpcnfs/data/BA/egaleota/m6atcells/rip_replicate2_peak_612	101	.	3.16623	10.19240	6.13090	61
chr16	52062864	52063233	/hpcnfs/data/BA/egaleota/m6atcells/rip_replicate2_peak_613	131	.	6.65098	13.16310	8.81105	141
chr16	52083249	52083465	/hpcnfs/data/BA/egaleota/m6atcells/rip_replicate2_peak_614	88	.	4.89620	8.87901	4.94120	125
chr16	55819207	55819435	/hpcnfs/data/BA/egaleota/m6atcells/rip_replicate2_peak_615	105	.	3.60392	10.52907	6.42109	78
chr16	55876692	55876905	/hpcnfs/data/BA/egaleota/m6atcells/rip_replicate2_peak_616	66	.	4.32314	6.66618	2.97315	46
chr16	85056540	85056740	/hpcnfs/data/BA/egaleota/m6atcells/rip_replicate2_peak_617	87	.	5.02947	8.78951	4.85710	47
chr16	85079897	85080097	/hpcnfs/data/BA/egaleota/m6atcells/rip_replicate2_peak_618	83	.	3.38539	8.39366	4.50072	180
chr16	91392402	91392676	/hpcnfs/data/BA/egaleota/m6atcells/rip_replicate2_peak_619	59	.	3.13459	5.98014	2.37860	76
chr16	91660312	91660561	/hpcnfs/data/BA/egaleota/m6atcells/rip_replicate2_peak_620	65	.	1.74321	6.59245	2.92898	75
chr16	92749499	92749786	/hpcnfs/data/BA/egaleota/m6atcells/rip_replicate2_peak_621	78	.	4.34968	7.85647	4.02999	169
chr16	92787215	92787434	/hpcnfs/data/BA/egaleota/m6atcells/rip_replicate2_peak_622	97	.	5.18421	9.74476	5.71582	55
chr16	92793676	92793930	/hpcnfs/data/BA/egaleota/m6atcells/rip_replicate2_peak_623	144	.	5.68384	14.49508	10.03273	156
chr16	92814454	92814707	/hpcnfs/data/BA/egaleota/m6atcells/rip_replicate2_peak_624	107	.	5.18039	10.78865	6.65861	134
chr16	92818054	92818285	/hpcnfs/data/BA/egaleota/m6atcells/rip_replicate2_peak_625	135	.	5.60899	13.54762	9.16384	131
chr16	92822244	92822496	/hpcnfs/data/BA/egaleota/m6atcells/rip_replicate2_peak_626	79	.	4.09888	7.92726	4.08954	116
chr16	92824643	92824891	/hpcnfs/data/BA/egaleota/m6atcells/rip_replicate2_peak_627	143	.	6.16713	14.34206	9.89227	88
chr17	6121781	6122125	/hpcnfs/data/BA/egaleota/m6atcells/rip_replicate2_peak_628	155	.	7.22987	15.52837	10.97634	170
chr17	12876302	12876508	/hpcnfs/data/BA/egaleota/m6atcells/rip_replicate2_peak_629	60	.	2.93570	6.03935	2.43549	107
chr17	13104285	13104485	/hpcnfs/data/BA/egaleota/m6atcells/rip_replicate2_peak_630	264	.	7.38967	26.43672	21.07741	102
chr17	13115529	13115876	/hpcnfs/data/BA/egaleota/m6atcells/rip_replicate2_peak_631	111	.	4.72609	11.16508	7.00633	157
chr17	15889326	15889526	/hpcnfs/data/BA/egaleota/m6atcells/rip_replicate2_peak_632	92	.	5.32078	9.29712	5.31061	77
chr17	19036611	19036930	/hpcnfs/data/BA/egaleota/m6atcells/rip_replicate2_peak_633	184	.	8.31372	18.46343	13.68322	156
chr17	21612273	21612546	/hpcnfs/data/BA/egaleota/m6atcells/rip_replicate2_peak_634	172	.	3.62009	17.25935	12.58087	177
chr17	23756288	23756510	/hpcnfs/data/BA/egaleota/m6atcells/rip_replicate2_peak_635	106	.	5.31503	10.69787	6.57418	187
chr17	23944172	23944645	/hpcnfs/data/BA/egaleota/m6atcells/rip_replicate2_peak_636	151	.	2.99220	15.13131	10.62234	108
chr17	23961433	23961643	/hpcnfs/data/BA/egaleota/m6atcells/rip_replicate2_peak_637	110	.	3.53997	11.02618	6.88092	105
chr17	26321205	26321409	/hpcnfs/data/BA/egaleota/m6atcells/rip_replicate2_peak_638	134	.	6.60118	13.49772	9.12062	62
chr17	27111445	27111678	/hpcnfs/data/BA/egaleota/m6atcells/rip_replicate2_peak_639	69	.	3.44851	6.96575	3.24570	79
chr17	27232906	27233116	/hpcnfs/data/BA/egaleota/m6atcells/rip_replicate2_peak_640	133	.	5.22145	13.39581	9.02838	95
chr17	27327050	27327292	/hpcnfs/data/BA/egaleota/m6atcells/rip_replicate2_peak_641	84	.	3.86934	8.49652	4.59465	131
chr17	27716314	27716539	/hpcnfs/data/BA/egaleota/m6atcells/rip_replicate2_peak_642	118	.	5.17753	11.85048	7.62527	128
chr17	27842622	27842829	/hpcnfs/data/BA/egaleota/m6atcells/rip_replicate2_peak_643	102	.	5.65333	10.22815	6.14545	56
chr17	27890460	27890686	/hpcnfs/data/BA/egaleota/m6atcells/rip_replicate2_peak_644	129	.	4.23174	12.91923	8.59995	124
chr17	28347086	28347320	/hpcnfs/data/BA/egaleota/m6atcells/rip_replicate2_peak_645	231	.	9.43026	23.17820	18.05753	104
chr17	28360941	28361231	/hpcnfs/data/BA/egaleota/m6atcells/rip_replicate2_peak_646	168	.	3.78006	16.87277	12.21565	111
chr17	28362967	28363260	/hpcnfs/data/BA/egaleota/m6atcells/rip_replicate2_peak_647	120	.	3.80463	12.00731	7.77114	127
chr17	28552705	28552908	/hpcnfs/data/BA/egaleota/m6atcells/rip_replicate2_peak_648	197	.	7.67591	19.73477	14.86129	105
chr17	28944180	28944396	/hpcnfs/data/BA/egaleota/m6atcells/rip_replicate2_peak_649	110	.	4.96180	11.02780	6.88092	78
chr17	29107779	29108006	/hpcnfs/data/BA/egaleota/m6atcells/rip_replicate2_peak_650	76	.	3.20808	7.63105	3.82525	134
chr17	30144691	30145072	/hpcnfs/data/BA/egaleota/m6atcells/rip_replicate2_peak_651	241	.	9.97647	24.18940	18.98995	187
chr17	30149217	30149418	/hpcnfs/data/BA/egaleota/m6atcells/rip_replicate2_peak_652	177	.	7.16418	17.71946	12.99413	93
chr17	30173646	30173846	/hpcnfs/data/BA/egaleota/m6atcells/rip_replicate2_peak_653	66	.	4.32314	6.66618	2.97315	46
chr17	30220047	30220254	/hpcnfs/data/BA/egaleota/m6atcells/rip_replicate2_peak_654	102	.	5.65333	10.22815	6.14545	141
chr17	30220461	30220669	/hpcnfs/data/BA/egaleota/m6atcells/rip_replicate2_peak_655	75	.	4.65568	7.51441	3.72070	115
chr17	30532601	30532868	/hpcnfs/data/BA/egaleota/m6atcells/rip_replicate2_peak_656	162	.	6.25618	16.21348	11.61402	176
chr17	31366803	31367033	/hpcnfs/data/BA/egaleota/m6atcells/rip_replicate2_peak_657	141	.	6.98353	14.18480	9.74776	80
chr17	31783990	31784224	/hpcnfs/data/BA/egaleota/m6atcells/rip_replicate2_peak_658	278	.	10.68763	27.87360	22.39223	104
chr17	32350387	32350601	/hpcnfs/data/BA/egaleota/m6atcells/rip_replicate2_peak_659	239	.	4.23633	23.93846	18.76968	96
chr17	33690209	33690434	/hpcnfs/data/BA/egaleota/m6atcells/rip_replicate2_peak_660	102	.	4.47553	10.25111	6.16497	131
chr17	34049655	34049864	/hpcnfs/data/BA/egaleota/m6atcells/rip_replicate2_peak_661	185	.	3.66757	18.53756	13.75376	84
chr17	34065813	34066088	/hpcnfs/data/BA/egaleota/m6atcells/rip_replicate2_peak_662	41	.	1.64913	4.19045	0.88836	68
chr17	34075783	34076007	/hpcnfs/data/BA/egaleota/m6atcells/rip_replicate2_peak_663	117	.	5.85838	11.72733	7.51373	104
chr17	34166850	34167059	/hpcnfs/data/BA/egaleota/m6atcells/rip_replicate2_peak_664	148	.	3.79947	14.87552	10.38748	166
chr17	34318908	34319112	/hpcnfs/data/BA/egaleota/m6atcells/rip_replicate2_peak_665	133	.	4.69438	13.39311	9.02798	159
chr17	34353064	34353278	/hpcnfs/data/BA/egaleota/m6atcells/rip_replicate2_peak_666	30	.	2.00917	3.09259	0.00000	2
chr17	34791942	34792143	/hpcnfs/data/BA/egaleota/m6atcells/rip_replicate2_peak_667	94	.	4.86141	9.47127	5.46735	35
chr17	35040381	35040601	/hpcnfs/data/BA/egaleota/m6atcells/rip_replicate2_peak_668	217	.	6.56860	21.79738	16.79074	94
chr17	35042120	35042389	/hpcnfs/data/BA/egaleota/m6atcells/rip_replicate2_peak_669	305	.	6.89169	30.59712	24.90742	121
chr17	35133649	35133964	/hpcnfs/data/BA/egaleota/m6atcells/rip_replicate2_peak_670	213	.	5.83265	21.30217	16.32289	131
chr17	35195473	35195778	/hpcnfs/data/BA/egaleota/m6atcells/rip_replicate2_peak_671	370	.	7.59198	37.03746	30.92173	166
chr17	35264925	35265171	/hpcnfs/data/BA/egaleota/m6atcells/rip_replicate2_peak_672	173	.	7.98117	17.36661	12.66992	93
chr17	35340188	35340414	/hpcnfs/data/BA/egaleota/m6atcells/rip_replicate2_peak_673	227	.	8.92836	22.76886	17.69218	99
chr17	35521221	35521456	/hpcnfs/data/BA/egaleota/m6atcells/rip_replicate2_peak_674	127	.	2.50496	12.70523	8.39886	43
chr17	35971180	35971411	/hpcnfs/data/BA/egaleota/m6atcells/rip_replicate2_peak_675	136	.	2.68797	13.65599	9.26585	122
chr17	35984776	35985114	/hpcnfs/data/BA/egaleota/m6atcells/rip_replicate2_peak_676	116	.	3.63564	11.63400	7.42541	175
chr17	35987609	35987826	/hpcnfs/data/BA/egaleota/m6atcells/rip_replicate2_peak_677	127	.	3.44301	12.74370	8.43528	60
chr17	36099936	36100145	/hpcnfs/data/BA/egaleota/m6atcells/rip_replicate2_peak_678	50	.	1.99227	5.05874	1.59091	196
chr17	36125522	36125786	/hpcnfs/data/BA/egaleota/m6atcells/rip_replicate2_peak_679	199	.	7.11910	19.97031	15.07829	118
chr17	36259578	36259849	/hpcnfs/data/BA/egaleota/m6atcells/rip_replicate2_peak_680	111	.	5.98588	11.18366	7.00736	148
chr17	36276464	36276733	/hpcnfs/data/BA/egaleota/m6atcells/rip_replicate2_peak_681	111	.	5.98588	11.18366	7.00736	179
chr17	36409973	36410245	/hpcnfs/data/BA/egaleota/m6atcells/rip_replicate2_peak_682	96	.	5.34381	9.68471	5.65865	86
chr17	36994558	36994832	/hpcnfs/data/BA/egaleota/m6atcells/rip_replicate2_peak_683	426	.	6.51178	42.61942	36.12548	127
chr17	39984902	39985283	/hpcnfs/data/BA/egaleota/m6atcells/rip_replicate2_peak_684	33	.	1.33396	3.37605	0.22031	9
chr17	44742062	44742312	/hpcnfs/data/BA/egaleota/m6atcells/rip_replicate2_peak_685	155	.	7.22987	15.52837	10.97634	94
chr17	45707171	45707388	/hpcnfs/data/BA/egaleota/m6atcells/rip_replicate2_peak_686	103	.	1.76936	10.38530	6.28714	146
chr17	46298175	46298375	/hpcnfs/data/BA/egaleota/m6atcells/rip_replicate2_peak_687	111	.	5.98588	11.18366	7.00736	71
chr17	46385879	46386091	/hpcnfs/data/BA/egaleota/m6atcells/rip_replicate2_peak_688	226	.	8.09685	22.64679	17.57842	98
chr17	46584226	46584426	/hpcnfs/data/BA/egaleota/m6atcells/rip_replicate2_peak_689	92	.	5.32078	9.29712	5.31061	103
chr17	46684820	46685054	/hpcnfs/data/BA/egaleota/m6atcells/rip_replicate2_peak_690	104	.	5.00099	10.42424	6.32431	108
chr17	48449473	48449892	/hpcnfs/data/BA/egaleota/m6atcells/rip_replicate2_peak_691	334	.	4.86217	33.44419	27.55889	288
chr17	50152942	50153203	/hpcnfs/data/BA/egaleota/m6atcells/rip_replicate2_peak_692	102	.	5.65333	10.22815	6.14545	162
chr17	50219856	50220102	/hpcnfs/data/BA/egaleota/m6atcells/rip_replicate2_peak_693	135	.	5.60899	13.54762	9.16384	174
chr17	50249581	50249785	/hpcnfs/data/BA/egaleota/m6atcells/rip_replicate2_peak_694	102	.	5.65333	10.22815	6.14545	32
chr17	50691138	50691341	/hpcnfs/data/BA/egaleota/m6atcells/rip_replicate2_peak_695	102	.	5.65333	10.22815	6.14545	135
chr17	50821875	50822081	/hpcnfs/data/BA/egaleota/m6atcells/rip_replicate2_peak_696	111	.	5.98588	11.18366	7.00736	95
chr17	51879064	51879265	/hpcnfs/data/BA/egaleota/m6atcells/rip_replicate2_peak_697	65	.	1.80808	6.56626	2.90439	155
chr17	51900136	51900343	/hpcnfs/data/BA/egaleota/m6atcells/rip_replicate2_peak_698	129	.	4.33974	12.96452	8.63925	142
chr17	51934930	51935241	/hpcnfs/data/BA/egaleota/m6atcells/rip_replicate2_peak_699	250	.	6.89567	25.01435	19.76207	140
chr17	56197239	56197450	/hpcnfs/data/BA/egaleota/m6atcells/rip_replicate2_peak_700	89	.	3.94116	8.94490	5.00177	85
chr17	56236555	56236986	/hpcnfs/data/BA/egaleota/m6atcells/rip_replicate2_peak_701	113	.	4.10936	11.36780	7.17905	292
chr17	56497466	56497717	/hpcnfs/data/BA/egaleota/m6atcells/rip_replicate2_peak_702	102	.	5.65333	10.22815	6.14545	102
chr17	56714877	56715262	/hpcnfs/data/BA/egaleota/m6atcells/rip_replicate2_peak_703	73	.	2.62644	7.31839	3.56086	337
chr17	56753521	56753759	/hpcnfs/data/BA/egaleota/m6atcells/rip_replicate2_peak_704	166	.	3.04076	16.64728	12.00673	77
chr17	71227241	71227450	/hpcnfs/data/BA/egaleota/m6atcells/rip_replicate2_peak_705	131	.	6.65098	13.16310	8.81105	93
chr17	71313138	71313361	/hpcnfs/data/BA/egaleota/m6atcells/rip_replicate2_peak_706	181	.	5.57457	18.11724	13.36734	77
chr17	71797740	71797942	/hpcnfs/data/BA/egaleota/m6atcells/rip_replicate2_peak_707	76	.	3.83356	7.62118	3.81685	36
chr17	72006878	72007084	/hpcnfs/data/BA/egaleota/m6atcells/rip_replicate2_peak_708	94	.	2.99392	9.44441	5.44542	114
chr17	75937584	75938045	/hpcnfs/data/BA/egaleota/m6atcells/rip_replicate2_peak_709	73	.	2.98201	7.30653	3.54959	366
chr17	79253832	79254065	/hpcnfs/data/BA/egaleota/m6atcells/rip_replicate2_peak_710	120	.	5.62900	12.05533	7.81288	143
chr17	80963926	80964229	/hpcnfs/data/BA/egaleota/m6atcells/rip_replicate2_peak_711	55	.	2.50466	5.50509	1.97798	45
chr17	82237503	82237717	/hpcnfs/data/BA/egaleota/m6atcells/rip_replicate2_peak_712	99	.	4.93371	9.94799	5.90368	94
chr17	83835304	83835524	/hpcnfs/data/BA/egaleota/m6atcells/rip_replicate2_peak_713	173	.	7.98117	17.36661	12.66992	108
chr17	84584473	84584720	/hpcnfs/data/BA/egaleota/m6atcells/rip_replicate2_peak_714	106	.	2.22198	10.61511	6.49850	167
chr17	84594737	84594937	/hpcnfs/data/BA/egaleota/m6atcells/rip_replicate2_peak_715	87	.	5.02947	8.78951	4.85710	149
chr17	84612254	84612461	/hpcnfs/data/BA/egaleota/m6atcells/rip_replicate2_peak_716	111	.	5.98588	11.18366	7.00736	125
chr17	84621186	84621426	/hpcnfs/data/BA/egaleota/m6atcells/rip_replicate2_peak_717	134	.	6.60118	13.49772	9.12062	180
chr17	85409515	85409741	/hpcnfs/data/BA/egaleota/m6atcells/rip_replicate2_peak_718	94	.	4.86141	9.47127	5.46735	146
chr17	87836834	87837721	/hpcnfs/data/BA/egaleota/m6atcells/rip_replicate2_peak_719	299	.	8.93175	29.95517	24.33043	317
chr17	88382941	88383142	/hpcnfs/data/BA/egaleota/m6atcells/rip_replicate2_peak_720	89	.	3.29049	8.97312	5.02793	41
chr18	5748179	5748379	/hpcnfs/data/BA/egaleota/m6atcells/rip_replicate2_peak_721	83	.	4.98823	8.39200	4.50045	52
chr18	5772722	5773048	/hpcnfs/data/BA/egaleota/m6atcells/rip_replicate2_peak_722	490	.	10.65762	49.00046	41.94772	148
chr18	6789594	6789794	/hpcnfs/data/BA/egaleota/m6atcells/rip_replicate2_peak_723	46	.	2.79165	4.60677	1.21572	42
chr18	7624370	7624571	/hpcnfs/data/BA/egaleota/m6atcells/rip_replicate2_peak_724	53	.	3.34076	5.38481	1.87864	135
chr18	7626122	7626389	/hpcnfs/data/BA/egaleota/m6atcells/rip_replicate2_peak_725	182	.	5.48716	18.24175	13.48604	152
chr18	10084149	10084365	/hpcnfs/data/BA/egaleota/m6atcells/rip_replicate2_peak_726	171	.	6.47191	17.13194	12.46235	119
chr18	12304326	12304590	/hpcnfs/data/BA/egaleota/m6atcells/rip_replicate2_peak_727	113	.	4.10936	11.36780	7.17905	85
chr18	14784163	14784506	/hpcnfs/data/BA/egaleota/m6atcells/rip_replicate2_peak_728	204	.	7.11173	20.42472	15.51259	157
chr18	21142168	21142393	/hpcnfs/data/BA/egaleota/m6atcells/rip_replicate2_peak_729	75	.	4.19365	7.55530	3.75819	135
chr18	31881975	31882239	/hpcnfs/data/BA/egaleota/m6atcells/rip_replicate2_peak_730	163	.	5.94202	16.31003	11.69180	116
chr18	32240077	32240289	/hpcnfs/data/BA/egaleota/m6atcells/rip_replicate2_peak_731	43	.	2.09253	4.32550	0.96464	33
chr18	32243078	32243285	/hpcnfs/data/BA/egaleota/m6atcells/rip_replicate2_peak_732	97	.	2.98137	9.76772	5.73724	42
chr18	33344635	33344852	/hpcnfs/data/BA/egaleota/m6atcells/rip_replicate2_peak_733	82	.	2.76841	8.26627	4.40367	73
chr18	34495866	34496126	/hpcnfs/data/BA/egaleota/m6atcells/rip_replicate2_peak_734	122	.	4.11083	12.23366	7.96415	97
chr18	34790051	34790263	/hpcnfs/data/BA/egaleota/m6atcells/rip_replicate2_peak_735	45	.	3.02023	4.55351	1.16752	77
chr18	35732200	35732485	/hpcnfs/data/BA/egaleota/m6atcells/rip_replicate2_peak_736	242	.	4.43968	24.22759	19.02605	119
chr18	36454434	36454701	/hpcnfs/data/BA/egaleota/m6atcells/rip_replicate2_peak_737	162	.	7.64862	16.28740	11.67019	127
chr18	36802665	36802866	/hpcnfs/data/BA/egaleota/m6atcells/rip_replicate2_peak_738	203	.	5.44081	20.38982	15.47871	91
chr18	36806413	36806629	/hpcnfs/data/BA/egaleota/m6atcells/rip_replicate2_peak_739	200	.	7.36550	20.04752	15.15064	83
chr18	36956243	36956482	/hpcnfs/data/BA/egaleota/m6atcells/rip_replicate2_peak_740	392	.	6.21238	39.25646	33.00104	81
chr18	36957567	36957933	/hpcnfs/data/BA/egaleota/m6atcells/rip_replicate2_peak_741	136	.	5.48084	13.63951	9.25022	143
chr18	38012858	38013178	/hpcnfs/data/BA/egaleota/m6atcells/rip_replicate2_peak_742	92	.	3.13862	9.25676	5.29306	65
chr18	46396819	46397083	/hpcnfs/data/BA/egaleota/m6atcells/rip_replicate2_peak_743	92	.	5.32078	9.29712	5.31061	136
chr18	46767449	46767687	/hpcnfs/data/BA/egaleota/m6atcells/rip_replicate2_peak_744	66	.	3.22739	6.62942	2.96050	98
chr18	54858578	54858785	/hpcnfs/data/BA/egaleota/m6atcells/rip_replicate2_peak_745	75	.	2.13070	7.52923	3.73530	154
chr18	56907710	56907923	/hpcnfs/data/BA/egaleota/m6atcells/rip_replicate2_peak_746	277	.	10.97411	27.79936	22.32664	85
chr18	56909405	56909627	/hpcnfs/data/BA/egaleota/m6atcells/rip_replicate2_peak_747	112	.	4.25428	11.20432	7.02601	92
chr18	56912759	56913043	/hpcnfs/data/BA/egaleota/m6atcells/rip_replicate2_peak_748	152	.	7.31608	15.22653	10.70192	165
chr18	60844221	60844463	/hpcnfs/data/BA/egaleota/m6atcells/rip_replicate2_peak_749	102	.	5.65333	10.22815	6.14545	57
chr18	61470246	61470454	/hpcnfs/data/BA/egaleota/m6atcells/rip_replicate2_peak_750	120	.	5.62900	12.05533	7.81288	93
chr18	61718202	61718456	/hpcnfs/data/BA/egaleota/m6atcells/rip_replicate2_peak_751	111	.	5.98588	11.18366	7.00736	142
chr18	64671253	64671508	/hpcnfs/data/BA/egaleota/m6atcells/rip_replicate2_peak_752	162	.	6.08983	16.25094	11.64947	87
chr18	68323864	68324071	/hpcnfs/data/BA/egaleota/m6atcells/rip_replicate2_peak_753	83	.	4.98823	8.39200	4.50045	112
chr18	74436999	74437199	/hpcnfs/data/BA/egaleota/m6atcells/rip_replicate2_peak_754	126	.	6.34484	12.61658	8.31869	88
chr18	76422227	76422447	/hpcnfs/data/BA/egaleota/m6atcells/rip_replicate2_peak_755	220	.	9.11592	22.03869	16.99986	146
chr18	82713684	82713998	/hpcnfs/data/BA/egaleota/m6atcells/rip_replicate2_peak_756	66	.	4.32314	6.66618	2.97315	214
chr18	82718382	82718582	/hpcnfs/data/BA/egaleota/m6atcells/rip_replicate2_peak_757	94	.	4.53034	9.43782	5.43976	104
chr18	84265371	84265630	/hpcnfs/data/BA/egaleota/m6atcells/rip_replicate2_peak_758	79	.	4.09888	7.92726	4.08954	119
chr19	3084719	3084993	/hpcnfs/data/BA/egaleota/m6atcells/rip_replicate2_peak_759	48	.	2.46787	4.82151	1.40428	93
chr19	3867564	3867788	/hpcnfs/data/BA/egaleota/m6atcells/rip_replicate2_peak_760	96	.	5.34381	9.68471	5.65865	111
chr19	4064004	4064233	/hpcnfs/data/BA/egaleota/m6atcells/rip_replicate2_peak_761	230	.	2.86656	23.03509	17.92788	147
chr19	4078135	4078336	/hpcnfs/data/BA/egaleota/m6atcells/rip_replicate2_peak_762	102	.	5.65333	10.22815	6.14545	183
chr19	4187162	4187432	/hpcnfs/data/BA/egaleota/m6atcells/rip_replicate2_peak_763	199	.	5.31923	19.96818	15.07829	161
chr19	4232086	4232287	/hpcnfs/data/BA/egaleota/m6atcells/rip_replicate2_peak_764	72	.	3.88315	7.20414	3.45601	30
chr19	4324322	4324545	/hpcnfs/data/BA/egaleota/m6atcells/rip_replicate2_peak_765	115	.	3.82793	11.56236	7.35825	163
chr19	4765467	4765671	/hpcnfs/data/BA/egaleota/m6atcells/rip_replicate2_peak_766	72	.	4.32017	7.22210	3.47205	83
chr19	5045971	5046212	/hpcnfs/data/BA/egaleota/m6atcells/rip_replicate2_peak_767	148	.	6.39659	14.81135	10.32878	88
chr19	5423407	5423629	/hpcnfs/data/BA/egaleota/m6atcells/rip_replicate2_peak_768	115	.	3.00074	11.57511	7.37052	132
chr19	5456419	5456634	/hpcnfs/data/BA/egaleota/m6atcells/rip_replicate2_peak_769	141	.	6.98353	14.18480	9.74776	142
chr19	5492667	5492868	/hpcnfs/data/BA/egaleota/m6atcells/rip_replicate2_peak_770	92	.	1.77335	9.29740	5.31088	30
chr19	5796007	5796207	/hpcnfs/data/BA/egaleota/m6atcells/rip_replicate2_peak_771	92	.	1.83640	9.28736	5.31061	162
chr19	5801624	5801865	/hpcnfs/data/BA/egaleota/m6atcells/rip_replicate2_peak_772	64	.	1.53893	6.45096	2.80035	97
chr19	5844976	5845348	/hpcnfs/data/BA/egaleota/m6atcells/rip_replicate2_peak_773	85	.	2.32058	8.52234	4.61817	296
chr19	5988439	5988647	/hpcnfs/data/BA/egaleota/m6atcells/rip_replicate2_peak_774	100	.	4.53500	10.07600	6.02389	145
chr19	6044634	6044838	/hpcnfs/data/BA/egaleota/m6atcells/rip_replicate2_peak_775	148	.	6.39659	14.81135	10.32878	113
chr19	6414896	6415324	/hpcnfs/data/BA/egaleota/m6atcells/rip_replicate2_peak_776	126	.	4.54768	12.64978	8.34818	275
chr19	7049939	7050151	/hpcnfs/data/BA/egaleota/m6atcells/rip_replicate2_peak_777	170	.	3.46884	17.07206	12.40652	58
chr19	7095159	7095477	/hpcnfs/data/BA/egaleota/m6atcells/rip_replicate2_peak_778	83	.	3.38539	8.39366	4.50072	185
chr19	7315247	7315459	/hpcnfs/data/BA/egaleota/m6atcells/rip_replicate2_peak_779	135	.	5.60899	13.54762	9.16384	150
chr19	8906413	8906625	/hpcnfs/data/BA/egaleota/m6atcells/rip_replicate2_peak_780	244	.	6.04534	24.49499	19.27587	80
chr19	8990981	8991235	/hpcnfs/data/BA/egaleota/m6atcells/rip_replicate2_peak_781	227	.	6.58265	22.73225	17.65734	109
chr19	9950916	9951162	/hpcnfs/data/BA/egaleota/m6atcells/rip_replicate2_peak_782	100	.	3.84424	10.02367	5.97486	157
chr19	10796864	10797082	/hpcnfs/data/BA/egaleota/m6atcells/rip_replicate2_peak_783	94	.	3.49037	9.42148	5.42670	131
chr19	10917271	10917638	/hpcnfs/data/BA/egaleota/m6atcells/rip_replicate2_peak_784	376	.	11.76973	37.64832	31.49731	196
chr19	10979826	10980090	/hpcnfs/data/BA/egaleota/m6atcells/rip_replicate2_peak_785	89	.	3.94116	8.94490	5.00177	92
chr19	11533915	11534143	/hpcnfs/data/BA/egaleota/m6atcells/rip_replicate2_peak_786	90	.	3.13083	9.02247	5.07323	75
chr19	11540952	11541152	/hpcnfs/data/BA/egaleota/m6atcells/rip_replicate2_peak_787	91	.	3.81418	9.14599	5.18890	82
chr19	11545198	11545398	/hpcnfs/data/BA/egaleota/m6atcells/rip_replicate2_peak_788	100	.	4.53500	10.07600	6.02389	97
chr19	12538507	12538713	/hpcnfs/data/BA/egaleota/m6atcells/rip_replicate2_peak_789	59	.	2.06044	5.99178	2.38944	70
chr19	12851208	12851408	/hpcnfs/data/BA/egaleota/m6atcells/rip_replicate2_peak_790	300	.	8.31368	30.00449	24.37527	128
chr19	25220348	25220574	/hpcnfs/data/BA/egaleota/m6atcells/rip_replicate2_peak_791	131	.	6.65098	13.16310	8.81105	83
chr19	26728943	26729152	/hpcnfs/data/BA/egaleota/m6atcells/rip_replicate2_peak_792	188	.	4.83291	18.89923	14.09089	62
chr19	26795301	26795503	/hpcnfs/data/BA/egaleota/m6atcells/rip_replicate2_peak_793	157	.	6.65245	15.76467	11.19449	69
chr19	26804105	26804372	/hpcnfs/data/BA/egaleota/m6atcells/rip_replicate2_peak_794	106	.	5.65816	10.60435	6.48858	106
chr19	26848763	26848966	/hpcnfs/data/BA/egaleota/m6atcells/rip_replicate2_peak_795	149	.	4.98778	14.91893	10.42732	81
chr19	29461378	29461588	/hpcnfs/data/BA/egaleota/m6atcells/rip_replicate2_peak_796	157	.	6.65245	15.76467	11.19449	59
chr19	29873045	29873270	/hpcnfs/data/BA/egaleota/m6atcells/rip_replicate2_peak_797	92	.	5.32078	9.29712	5.31061	74
chr19	31158838	31159314	/hpcnfs/data/BA/egaleota/m6atcells/rip_replicate2_peak_798	158	.	4.85029	15.88450	11.30734	361
chr19	32200537	32200752	/hpcnfs/data/BA/egaleota/m6atcells/rip_replicate2_peak_799	106	.	5.65815	10.60435	6.48858	134
chr19	34280611	34280899	/hpcnfs/data/BA/egaleota/m6atcells/rip_replicate2_peak_800	131	.	6.65098	13.16310	8.81105	119
chr19	34724011	34724212	/hpcnfs/data/BA/egaleota/m6atcells/rip_replicate2_peak_801	73	.	3.72961	7.38619	3.62273	45
chr19	37352135	37352375	/hpcnfs/data/BA/egaleota/m6atcells/rip_replicate2_peak_802	117	.	4.84849	11.79114	7.57154	149
chr19	41345998	41346216	/hpcnfs/data/BA/egaleota/m6atcells/rip_replicate2_peak_803	121	.	6.31843	12.16237	7.89858	99
chr19	41945146	41945360	/hpcnfs/data/BA/egaleota/m6atcells/rip_replicate2_peak_804	187	.	7.42005	18.71981	13.92126	116
chr19	41945735	41945949	/hpcnfs/data/BA/egaleota/m6atcells/rip_replicate2_peak_805	135	.	5.60899	13.54762	9.16384	145
chr19	45081336	45081536	/hpcnfs/data/BA/egaleota/m6atcells/rip_replicate2_peak_806	42	.	3.07036	4.27207	0.95424	34
chr19	45734591	45734844	/hpcnfs/data/BA/egaleota/m6atcells/rip_replicate2_peak_807	111	.	5.37314	11.17374	7.00736	94
chr19	45822246	45822588	/hpcnfs/data/BA/egaleota/m6atcells/rip_replicate2_peak_808	89	.	4.78353	8.99401	5.04724	104
chr19	45952202	45952622	/hpcnfs/data/BA/egaleota/m6atcells/rip_replicate2_peak_809	159	.	5.78089	15.91451	11.33391	157
chr19	46113754	46114088	/hpcnfs/data/BA/egaleota/m6atcells/rip_replicate2_peak_810	94	.	4.53034	9.43782	5.43976	162
chr19	46673625	46673851	/hpcnfs/data/BA/egaleota/m6atcells/rip_replicate2_peak_811	102	.	5.65333	10.22815	6.14545	143
chr19	47201471	47201687	/hpcnfs/data/BA/egaleota/m6atcells/rip_replicate2_peak_812	125	.	6.28684	12.51196	8.22225	106
chr19	47809469	47809827	/hpcnfs/data/BA/egaleota/m6atcells/rip_replicate2_peak_813	60	.	2.46998	6.07717	2.46613	37
chr19	51216875	51217098	/hpcnfs/data/BA/egaleota/m6atcells/rip_replicate2_peak_814	96	.	5.34381	9.68471	5.65865	176
chr19	53279848	53280142	/hpcnfs/data/BA/egaleota/m6atcells/rip_replicate2_peak_815	162	.	7.64862	16.28740	11.67019	187
chr19	53305006	53305208	/hpcnfs/data/BA/egaleota/m6atcells/rip_replicate2_peak_816	108	.	4.74578	10.88116	6.74754	61
chr19	53457896	53458106	/hpcnfs/data/BA/egaleota/m6atcells/rip_replicate2_peak_817	109	.	3.86902	10.90006	6.76360	143
chr19	53533963	53534306	/hpcnfs/data/BA/egaleota/m6atcells/rip_replicate2_peak_818	121	.	6.31843	12.16237	7.89858	182
chr19	53990264	53990478	/hpcnfs/data/BA/egaleota/m6atcells/rip_replicate2_peak_819	158	.	6.10302	15.86539	11.28969	119
chr19	57138711	57139288	/hpcnfs/data/BA/egaleota/m6atcells/rip_replicate2_peak_820	134	.	4.50704	13.48471	9.11107	392
chr19	57155148	57155369	/hpcnfs/data/BA/egaleota/m6atcells/rip_replicate2_peak_821	54	.	3.77210	5.48460	1.95906	194
chr2	3646818	3647119	/hpcnfs/data/BA/egaleota/m6atcells/rip_replicate2_peak_822	153	.	6.04045	15.30959	10.77550	140
chr2	5300019	5300319	/hpcnfs/data/BA/egaleota/m6atcells/rip_replicate2_peak_823	98	.	2.61739	9.88041	5.84076	205
chr2	5878730	5878962	/hpcnfs/data/BA/egaleota/m6atcells/rip_replicate2_peak_824	124	.	3.33629	12.46718	8.18596	81
chr2	6504570	6504776	/hpcnfs/data/BA/egaleota/m6atcells/rip_replicate2_peak_825	70	.	4.40079	7.07835	3.34564	169
chr2	6558572	6559065	/hpcnfs/data/BA/egaleota/m6atcells/rip_replicate2_peak_826	502	.	16.62745	50.20912	43.05263	193
chr2	6617211	6617413	/hpcnfs/data/BA/egaleota/m6atcells/rip_replicate2_peak_827	92	.	5.27038	9.20994	5.24844	91
chr2	6637930	6638239	/hpcnfs/data/BA/egaleota/m6atcells/rip_replicate2_peak_828	168	.	7.18729	16.83323	12.17762	140
chr2	11102105	11102412	/hpcnfs/data/BA/egaleota/m6atcells/rip_replicate2_peak_829	148	.	5.34598	14.81397	10.33089	134
chr2	11103098	11103318	/hpcnfs/data/BA/egaleota/m6atcells/rip_replicate2_peak_830	141	.	4.01834	14.17348	9.74776	118
chr2	11110397	11110679	/hpcnfs/data/BA/egaleota/m6atcells/rip_replicate2_peak_831	157	.	6.88318	15.78026	11.20809	126
chr2	11116473	11116858	/hpcnfs/data/BA/egaleota/m6atcells/rip_replicate2_peak_832	56	.	2.78086	5.60004	2.06732	302
chr2	11119639	11119926	/hpcnfs/data/BA/egaleota/m6atcells/rip_replicate2_peak_833	103	.	5.11727	10.31207	6.21806	149
chr2	11184649	11184943	/hpcnfs/data/BA/egaleota/m6atcells/rip_replicate2_peak_834	172	.	5.16985	17.25708	12.57866	139
chr2	11607763	11608142	/hpcnfs/data/BA/egaleota/m6atcells/rip_replicate2_peak_835	83	.	4.98823	8.39200	4.50045	189
chr2	13673545	13673870	/hpcnfs/data/BA/egaleota/m6atcells/rip_replicate2_peak_836	66	.	4.32314	6.66618	2.97315	142
chr2	14210735	14210983	/hpcnfs/data/BA/egaleota/m6atcells/rip_replicate2_peak_837	133	.	4.69438	13.39311	9.02798	82
chr2	14214186	14214414	/hpcnfs/data/BA/egaleota/m6atcells/rip_replicate2_peak_838	159	.	5.78089	15.91451	11.33391	77
chr2	17986364	17986581	/hpcnfs/data/BA/egaleota/m6atcells/rip_replicate2_peak_839	102	.	5.65333	10.22815	6.14545	125
chr2	18765399	18765609	/hpcnfs/data/BA/egaleota/m6atcells/rip_replicate2_peak_840	90	.	2.95119	9.06935	5.11794	83
chr2	18915206	18915414	/hpcnfs/data/BA/egaleota/m6atcells/rip_replicate2_peak_841	142	.	5.40793	14.22098	9.77864	100
chr2	19581608	19581812	/hpcnfs/data/BA/egaleota/m6atcells/rip_replicate2_peak_842	83	.	4.98823	8.39200	4.50045	184
chr2	22679063	22679265	/hpcnfs/data/BA/egaleota/m6atcells/rip_replicate2_peak_843	133	.	3.93653	13.30315	8.94467	38
chr2	22691483	22691684	/hpcnfs/data/BA/egaleota/m6atcells/rip_replicate2_peak_844	162	.	7.64862	16.28740	11.67019	143
chr2	22699353	22699719	/hpcnfs/data/BA/egaleota/m6atcells/rip_replicate2_peak_845	49	.	2.78729	4.93638	1.50422	232
chr2	23375181	23375483	/hpcnfs/data/BA/egaleota/m6atcells/rip_replicate2_peak_846	79	.	4.71513	7.92019	4.08561	159
chr2	25124398	25124614	/hpcnfs/data/BA/egaleota/m6atcells/rip_replicate2_peak_847	102	.	5.65333	10.22815	6.14545	116
chr2	25439425	25439650	/hpcnfs/data/BA/egaleota/m6atcells/rip_replicate2_peak_848	150	.	5.59441	15.06070	10.55641	67
chr2	26776747	26776963	/hpcnfs/data/BA/egaleota/m6atcells/rip_replicate2_peak_849	115	.	2.86801	11.55532	7.35296	38
chr2	27308313	27308524	/hpcnfs/data/BA/egaleota/m6atcells/rip_replicate2_peak_850	261	.	9.79240	26.14790	20.80216	114
chr2	29036602	29036871	/hpcnfs/data/BA/egaleota/m6atcells/rip_replicate2_peak_851	159	.	4.03150	15.91337	11.33391	101
chr2	29857859	29858085	/hpcnfs/data/BA/egaleota/m6atcells/rip_replicate2_peak_852	158	.	4.55661	15.88464	11.30734	86
chr2	29925915	29926241	/hpcnfs/data/BA/egaleota/m6atcells/rip_replicate2_peak_853	259	.	3.54812	25.96912	20.64219	211
chr2	31375984	31376289	/hpcnfs/data/BA/egaleota/m6atcells/rip_replicate2_peak_854	131	.	6.65098	13.16310	8.81105	151
chr2	34631316	34631999	/hpcnfs/data/BA/egaleota/m6atcells/rip_replicate2_peak_855	80	.	1.93631	8.02769	4.18428	134
chr2	37959741	37959970	/hpcnfs/data/BA/egaleota/m6atcells/rip_replicate2_peak_856	162	.	7.64862	16.28740	11.67019	136
chr2	38870897	38871097	/hpcnfs/data/BA/egaleota/m6atcells/rip_replicate2_peak_857	103	.	4.26959	10.35236	6.25543	69
chr2	43660526	43660752	/hpcnfs/data/BA/egaleota/m6atcells/rip_replicate2_peak_858	173	.	7.98117	17.36661	12.66992	103
chr2	43707462	43707680	/hpcnfs/data/BA/egaleota/m6atcells/rip_replicate2_peak_859	86	.	4.60555	8.65235	4.73906	84
chr2	43756192	43756402	/hpcnfs/data/BA/egaleota/m6atcells/rip_replicate2_peak_860	96	.	4.24529	9.69868	5.67198	129
chr2	43756824	43757091	/hpcnfs/data/BA/egaleota/m6atcells/rip_replicate2_peak_861	99	.	4.35737	9.96948	5.92357	86
chr2	43805892	43806266	/hpcnfs/data/BA/egaleota/m6atcells/rip_replicate2_peak_862	153	.	5.88683	15.36573	10.82632	223
chr2	43899492	43899692	/hpcnfs/data/BA/egaleota/m6atcells/rip_replicate2_peak_863	70	.	4.40079	7.07835	3.34564	17
chr2	44032949	44033185	/hpcnfs/data/BA/egaleota/m6atcells/rip_replicate2_peak_864	68	.	3.94696	6.80462	3.09708	59
chr2	44068564	44068785	/hpcnfs/data/BA/egaleota/m6atcells/rip_replicate2_peak_865	87	.	3.57912	8.73731	4.81492	36
chr2	44179424	44179687	/hpcnfs/data/BA/egaleota/m6atcells/rip_replicate2_peak_866	111	.	5.98588	11.18366	7.00736	111
chr2	44182707	44183079	/hpcnfs/data/BA/egaleota/m6atcells/rip_replicate2_peak_867	165	.	5.58331	16.58545	11.94796	165
chr2	44229627	44229838	/hpcnfs/data/BA/egaleota/m6atcells/rip_replicate2_peak_868	92	.	5.32078	9.29712	5.31061	63
chr2	44844003	44844308	/hpcnfs/data/BA/egaleota/m6atcells/rip_replicate2_peak_869	164	.	5.03729	16.47969	11.85382	163
chr2	53000504	53000710	/hpcnfs/data/BA/egaleota/m6atcells/rip_replicate2_peak_870	125	.	5.03497	12.58568	8.28938	157
chr2	59780643	59780861	/hpcnfs/data/BA/egaleota/m6atcells/rip_replicate2_peak_871	94	.	4.53034	9.43782	5.43976	176
chr2	60589750	60589957	/hpcnfs/data/BA/egaleota/m6atcells/rip_replicate2_peak_872	96	.	3.62721	9.61897	5.60287	105
chr2	70574106	70574306	/hpcnfs/data/BA/egaleota/m6atcells/rip_replicate2_peak_873	83	.	4.98823	8.39200	4.50045	69
chr2	72056869	72057076	/hpcnfs/data/BA/egaleota/m6atcells/rip_replicate2_peak_874	96	.	5.34381	9.68471	5.65865	98
chr2	72931423	72931631	/hpcnfs/data/BA/egaleota/m6atcells/rip_replicate2_peak_875	78	.	4.34968	7.85647	4.02999	175
chr2	75499919	75500255	/hpcnfs/data/BA/egaleota/m6atcells/rip_replicate2_peak_876	220	.	3.25035	22.09548	17.05353	232
chr2	75500621	75501153	/hpcnfs/data/BA/egaleota/m6atcells/rip_replicate2_peak_877	298	.	4.95443	29.86668	24.24557	185
chr2	75501702	75501927	/hpcnfs/data/BA/egaleota/m6atcells/rip_replicate2_peak_878	288	.	4.57036	28.83891	23.29318	79
chr2	79172018	79172220	/hpcnfs/data/BA/egaleota/m6atcells/rip_replicate2_peak_879	100	.	2.97005	10.09185	6.03810	121
chr2	84350651	84351026	/hpcnfs/data/BA/egaleota/m6atcells/rip_replicate2_peak_880	118	.	5.17753	11.85048	7.62527	190
chr2	84490549	84490816	/hpcnfs/data/BA/egaleota/m6atcells/rip_replicate2_peak_881	187	.	8.17289	18.71012	13.91481	140
chr2	84885720	84886059	/hpcnfs/data/BA/egaleota/m6atcells/rip_replicate2_peak_882	72	.	2.11454	7.21412	3.46570	50
chr2	90286175	90286395	/hpcnfs/data/BA/egaleota/m6atcells/rip_replicate2_peak_883	58	.	3.45169	5.82778	2.25816	102
chr2	90858403	90858634	/hpcnfs/data/BA/egaleota/m6atcells/rip_replicate2_peak_884	179	.	4.76990	17.98133	13.24566	71
chr2	92199295	92199495	/hpcnfs/data/BA/egaleota/m6atcells/rip_replicate2_peak_885	96	.	5.34381	9.68471	5.65865	97
chr2	92201325	92201528	/hpcnfs/data/BA/egaleota/m6atcells/rip_replicate2_peak_886	67	.	4.20842	6.74427	3.04271	106
chr2	93135113	93135313	/hpcnfs/data/BA/egaleota/m6atcells/rip_replicate2_peak_887	86	.	4.31461	8.67216	4.75538	54
chr2	93259134	93259373	/hpcnfs/data/BA/egaleota/m6atcells/rip_replicate2_peak_888	128	.	3.82699	12.88263	8.56636	187
chr2	102183725	102183994	/hpcnfs/data/BA/egaleota/m6atcells/rip_replicate2_peak_889	94	.	4.86141	9.47127	5.46735	171
chr2	102240239	102240439	/hpcnfs/data/BA/egaleota/m6atcells/rip_replicate2_peak_890	176	.	3.64796	17.66995	12.94954	125
chr2	103443887	103444113	/hpcnfs/data/BA/egaleota/m6atcells/rip_replicate2_peak_891	92	.	5.32078	9.29712	5.31061	148
chr2	103463935	103464275	/hpcnfs/data/BA/egaleota/m6atcells/rip_replicate2_peak_892	157	.	6.65245	15.76467	11.19449	170
chr2	103543204	103543425	/hpcnfs/data/BA/egaleota/m6atcells/rip_replicate2_peak_893	176	.	7.85855	17.63240	12.91764	81
chr2	103561843	103562047	/hpcnfs/data/BA/egaleota/m6atcells/rip_replicate2_peak_894	92	.	5.32078	9.29712	5.31061	134
chr2	103619314	103619574	/hpcnfs/data/BA/egaleota/m6atcells/rip_replicate2_peak_895	151	.	3.23303	15.15486	10.64522	192
chr2	103876692	103876914	/hpcnfs/data/BA/egaleota/m6atcells/rip_replicate2_peak_896	92	.	5.32078	9.29712	5.31061	129
chr2	109880832	109881040	/hpcnfs/data/BA/egaleota/m6atcells/rip_replicate2_peak_897	111	.	5.98588	11.18366	7.00736	74
chr2	113688330	113688532	/hpcnfs/data/BA/egaleota/m6atcells/rip_replicate2_peak_898	75	.	4.65568	7.51441	3.72070	81
chr2	117096656	117096913	/hpcnfs/data/BA/egaleota/m6atcells/rip_replicate2_peak_899	185	.	6.34033	18.55620	13.76982	99
chr2	117123487	117123766	/hpcnfs/data/BA/egaleota/m6atcells/rip_replicate2_peak_900	144	.	5.82472	14.42079	9.96285	105
chr2	117153053	117153403	/hpcnfs/data/BA/egaleota/m6atcells/rip_replicate2_peak_901	209	.	8.80158	20.91384	15.95590	194
chr2	118542805	118543034	/hpcnfs/data/BA/egaleota/m6atcells/rip_replicate2_peak_902	204	.	4.87941	20.45701	15.54300	161
chr2	118697767	118697977	/hpcnfs/data/BA/egaleota/m6atcells/rip_replicate2_peak_903	141	.	6.98353	14.18480	9.74776	28
chr2	119207472	119207703	/hpcnfs/data/BA/egaleota/m6atcells/rip_replicate2_peak_904	162	.	7.64862	16.28740	11.67019	139
chr2	119527960	119528186	/hpcnfs/data/BA/egaleota/m6atcells/rip_replicate2_peak_905	50	.	3.65804	5.06640	1.59091	30
chr2	119752368	119752589	/hpcnfs/data/BA/egaleota/m6atcells/rip_replicate2_peak_906	122	.	3.73132	12.25291	7.98234	38
chr2	120332987	120333224	/hpcnfs/data/BA/egaleota/m6atcells/rip_replicate2_peak_907	120	.	4.03981	12.00217	7.76761	133
chr2	121263465	121263775	/hpcnfs/data/BA/egaleota/m6atcells/rip_replicate2_peak_908	115	.	2.43424	11.54950	7.34739	50
chr2	121276835	121277037	/hpcnfs/data/BA/egaleota/m6atcells/rip_replicate2_peak_909	69	.	2.61968	6.98148	3.26055	104
chr2	121283742	121283942	/hpcnfs/data/BA/egaleota/m6atcells/rip_replicate2_peak_910	51	.	3.23596	5.17715	1.68678	85
chr2	121328012	121328243	/hpcnfs/data/BA/egaleota/m6atcells/rip_replicate2_peak_911	101	.	3.16623	10.19240	6.13090	128
chr2	121866926	121867133	/hpcnfs/data/BA/egaleota/m6atcells/rip_replicate2_peak_912	185	.	6.50674	18.52934	13.74592	143
chr2	122353498	122353840	/hpcnfs/data/BA/egaleota/m6atcells/rip_replicate2_peak_913	88	.	4.52471	8.80380	4.86961	181
chr2	126568184	126568416	/hpcnfs/data/BA/egaleota/m6atcells/rip_replicate2_peak_914	41	.	1.85643	4.10468	0.80922	11
chr2	131003894	131004414	/hpcnfs/data/BA/egaleota/m6atcells/rip_replicate2_peak_915	453	.	6.08529	45.33280	38.63839	368
chr2	131819102	131819318	/hpcnfs/data/BA/egaleota/m6atcells/rip_replicate2_peak_916	99	.	3.06877	9.96944	5.92357	158
chr2	131841123	131841534	/hpcnfs/data/BA/egaleota/m6atcells/rip_replicate2_peak_917	218	.	9.31137	21.85294	16.82760	172
chr2	134420985	134421207	/hpcnfs/data/BA/egaleota/m6atcells/rip_replicate2_peak_918	153	.	5.88683	15.36573	10.82632	140
chr2	134424255	134424492	/hpcnfs/data/BA/egaleota/m6atcells/rip_replicate2_peak_919	115	.	3.98993	11.56049	7.35660	145
chr2	139989912	139990178	/hpcnfs/data/BA/egaleota/m6atcells/rip_replicate2_peak_920	230	.	9.64392	23.01385	17.90752	161
chr2	143814517	143814774	/hpcnfs/data/BA/egaleota/m6atcells/rip_replicate2_peak_921	188	.	5.43497	18.84424	14.03811	154
chr2	143815143	143815384	/hpcnfs/data/BA/egaleota/m6atcells/rip_replicate2_peak_922	85	.	4.14065	8.58349	4.67588	110
chr2	146855632	146855860	/hpcnfs/data/BA/egaleota/m6atcells/rip_replicate2_peak_923	122	.	4.21210	12.26472	7.99338	51
chr2	150617281	150617586	/hpcnfs/data/BA/egaleota/m6atcells/rip_replicate2_peak_924	120	.	5.62900	12.05533	7.81288	113
chr2	152648703	152648923	/hpcnfs/data/BA/egaleota/m6atcells/rip_replicate2_peak_925	58	.	3.99059	5.84938	2.25816	161
chr2	153095330	153095574	/hpcnfs/data/BA/egaleota/m6atcells/rip_replicate2_peak_926	143	.	5.98447	14.36814	9.91607	123
chr2	153143232	153143522	/hpcnfs/data/BA/egaleota/m6atcells/rip_replicate2_peak_927	125	.	3.66754	12.50945	8.22225	148
chr2	153444626	153444852	/hpcnfs/data/BA/egaleota/m6atcells/rip_replicate2_peak_928	94	.	4.86141	9.47127	5.46735	131
chr2	154164101	154164301	/hpcnfs/data/BA/egaleota/m6atcells/rip_replicate2_peak_929	92	.	5.32078	9.29712	5.31061	64
chr2	154484838	154485052	/hpcnfs/data/BA/egaleota/m6atcells/rip_replicate2_peak_930	69	.	4.32177	6.94167	3.22540	153
chr2	154692855	154693090	/hpcnfs/data/BA/egaleota/m6atcells/rip_replicate2_peak_931	126	.	4.54768	12.64978	8.34818	82
chr2	155974838	155975063	/hpcnfs/data/BA/egaleota/m6atcells/rip_replicate2_peak_932	141	.	4.84108	14.14962	9.72757	127
chr2	155998512	155998722	/hpcnfs/data/BA/egaleota/m6atcells/rip_replicate2_peak_933	176	.	3.52304	17.64554	12.92849	126
chr2	158519980	158520235	/hpcnfs/data/BA/egaleota/m6atcells/rip_replicate2_peak_934	102	.	5.65333	10.22815	6.14545	171
chr2	158529898	158530150	/hpcnfs/data/BA/egaleota/m6atcells/rip_replicate2_peak_935	83	.	4.98823	8.39200	4.50045	64
chr2	160783549	160783825	/hpcnfs/data/BA/egaleota/m6atcells/rip_replicate2_peak_936	66	.	4.32314	6.66618	2.97315	182
chr2	163961243	163961553	/hpcnfs/data/BA/egaleota/m6atcells/rip_replicate2_peak_937	170	.	7.79358	17.02742	12.36373	180
chr2	165637859	165638072	/hpcnfs/data/BA/egaleota/m6atcells/rip_replicate2_peak_938	46	.	2.16003	4.69938	1.30260	178
chr2	165700158	165700365	/hpcnfs/data/BA/egaleota/m6atcells/rip_replicate2_peak_939	92	.	5.32078	9.29712	5.31061	114
chr2	166429543	166429793	/hpcnfs/data/BA/egaleota/m6atcells/rip_replicate2_peak_940	58	.	3.99059	5.84938	2.25816	153
chr2	166439277	166439490	/hpcnfs/data/BA/egaleota/m6atcells/rip_replicate2_peak_941	83	.	4.98823	8.39200	4.50045	139
chr2	166783939	166784192	/hpcnfs/data/BA/egaleota/m6atcells/rip_replicate2_peak_942	103	.	5.11727	10.31207	6.21806	145
chr2	166869362	166869657	/hpcnfs/data/BA/egaleota/m6atcells/rip_replicate2_peak_943	188	.	4.83291	18.89923	14.09089	180
chr2	167124062	167124263	/hpcnfs/data/BA/egaleota/m6atcells/rip_replicate2_peak_944	121	.	6.31843	12.16237	7.89858	99
chr2	168021100	168021336	/hpcnfs/data/BA/egaleota/m6atcells/rip_replicate2_peak_945	145	.	6.91552	14.50348	10.03673	157
chr2	172288716	172288926	/hpcnfs/data/BA/egaleota/m6atcells/rip_replicate2_peak_946	92	.	3.25294	9.27209	5.30521	110
chr2	173032157	173032360	/hpcnfs/data/BA/egaleota/m6atcells/rip_replicate2_peak_947	71	.	2.93807	7.15863	3.41694	157
chr2	173604739	173604955	/hpcnfs/data/BA/egaleota/m6atcells/rip_replicate2_peak_948	142	.	4.63960	14.21566	9.77569	100
chr2	174158519	174158783	/hpcnfs/data/BA/egaleota/m6atcells/rip_replicate2_peak_949	81	.	4.68670	8.17954	4.32159	150
chr2	174159758	174159969	/hpcnfs/data/BA/egaleota/m6atcells/rip_replicate2_peak_950	186	.	7.14428	18.61481	13.82571	129
chr2	174439990	174440372	/hpcnfs/data/BA/egaleota/m6atcells/rip_replicate2_peak_951	460	.	15.62980	46.04529	39.29987	188
chr2	174517594	174517794	/hpcnfs/data/BA/egaleota/m6atcells/rip_replicate2_peak_952	83	.	4.98823	8.39200	4.50045	103
chr2	174535389	174535630	/hpcnfs/data/BA/egaleota/m6atcells/rip_replicate2_peak_953	162	.	6.25618	16.21348	11.61402	126
chr2	179769518	179769720	/hpcnfs/data/BA/egaleota/m6atcells/rip_replicate2_peak_954	58	.	3.45169	5.82778	2.25816	40
chr2	180329470	180329746	/hpcnfs/data/BA/egaleota/m6atcells/rip_replicate2_peak_955	68	.	2.73741	6.80250	3.09625	189
chr2	180394175	180394379	/hpcnfs/data/BA/egaleota/m6atcells/rip_replicate2_peak_956	69	.	3.76504	6.95667	3.23876	108
chr2	180468873	180469158	/hpcnfs/data/BA/egaleota/m6atcells/rip_replicate2_peak_957	450	.	12.08090	45.01110	38.32711	100
chr2	180719658	180719858	/hpcnfs/data/BA/egaleota/m6atcells/rip_replicate2_peak_958	83	.	4.98823	8.39200	4.50045	116
chr2	181350758	181350960	/hpcnfs/data/BA/egaleota/m6atcells/rip_replicate2_peak_959	162	.	6.25618	16.21348	11.61402	49
chr2	181375325	181375525	/hpcnfs/data/BA/egaleota/m6atcells/rip_replicate2_peak_960	92	.	5.32078	9.29712	5.31061	86
chr3	5860683	5860895	/hpcnfs/data/BA/egaleota/m6atcells/rip_replicate2_peak_961	191	.	2.81337	19.12509	14.29971	49
chr3	9688709	9688998	/hpcnfs/data/BA/egaleota/m6atcells/rip_replicate2_peak_962	127	.	4.26065	12.71459	8.40777	161
chr3	28211590	28211888	/hpcnfs/data/BA/egaleota/m6atcells/rip_replicate2_peak_963	277	.	10.97411	27.79936	22.32664	137
chr3	28293952	28294251	/hpcnfs/data/BA/egaleota/m6atcells/rip_replicate2_peak_964	121	.	6.31843	12.16237	7.89858	140
chr3	28436292	28436586	/hpcnfs/data/BA/egaleota/m6atcells/rip_replicate2_peak_965	131	.	6.65098	13.16310	8.81105	193
chr3	28567759	28567959	/hpcnfs/data/BA/egaleota/m6atcells/rip_replicate2_peak_966	82	.	3.77694	8.26688	4.40367	33
chr3	30708841	30709051	/hpcnfs/data/BA/egaleota/m6atcells/rip_replicate2_peak_967	222	.	7.08625	22.25184	17.19946	116
chr3	30717611	30717956	/hpcnfs/data/BA/egaleota/m6atcells/rip_replicate2_peak_968	61	.	1.99098	6.17361	2.55389	122
chr3	35989980	35990180	/hpcnfs/data/BA/egaleota/m6atcells/rip_replicate2_peak_969	83	.	4.98823	8.39200	4.50045	44
chr3	36936712	36936912	/hpcnfs/data/BA/egaleota/m6atcells/rip_replicate2_peak_970	92	.	5.32078	9.29712	5.31061	99
chr3	37380338	37380633	/hpcnfs/data/BA/egaleota/m6atcells/rip_replicate2_peak_971	153	.	6.04045	15.30959	10.77550	146
chr3	37613817	37614025	/hpcnfs/data/BA/egaleota/m6atcells/rip_replicate2_peak_972	81	.	3.06159	8.16367	4.30717	48
chr3	47286830	47287137	/hpcnfs/data/BA/egaleota/m6atcells/rip_replicate2_peak_973	173	.	7.98117	17.36661	12.66992	125
chr3	51219985	51220187	/hpcnfs/data/BA/egaleota/m6atcells/rip_replicate2_peak_974	66	.	3.22739	6.62942	2.96050	97
chr3	51474183	51474403	/hpcnfs/data/BA/egaleota/m6atcells/rip_replicate2_peak_975	82	.	3.77694	8.26688	4.40367	102
chr3	52081942	52082143	/hpcnfs/data/BA/egaleota/m6atcells/rip_replicate2_peak_976	78	.	3.08483	7.84835	4.02850	68
chr3	58347082	58347318	/hpcnfs/data/BA/egaleota/m6atcells/rip_replicate2_peak_977	145	.	6.91552	14.50348	10.03673	154
chr3	60312303	60312525	/hpcnfs/data/BA/egaleota/m6atcells/rip_replicate2_peak_978	161	.	4.30536	16.18478	11.58971	111
chr3	60363626	60363896	/hpcnfs/data/BA/egaleota/m6atcells/rip_replicate2_peak_979	134	.	5.92045	13.42667	9.05786	167
chr3	60368105	60368322	/hpcnfs/data/BA/egaleota/m6atcells/rip_replicate2_peak_980	94	.	4.86141	9.47127	5.46735	96
chr3	60398027	60398354	/hpcnfs/data/BA/egaleota/m6atcells/rip_replicate2_peak_981	135	.	6.63149	13.55272	9.16881	152
chr3	61963082	61963303	/hpcnfs/data/BA/egaleota/m6atcells/rip_replicate2_peak_982	133	.	3.69554	13.38381	9.02023	48
chr3	68861388	68861601	/hpcnfs/data/BA/egaleota/m6atcells/rip_replicate2_peak_983	102	.	5.65333	10.22815	6.14545	126
chr3	80508439	80508646	/hpcnfs/data/BA/egaleota/m6atcells/rip_replicate2_peak_984	131	.	6.65098	13.16310	8.81105	108
chr3	81758315	81758552	/hpcnfs/data/BA/egaleota/m6atcells/rip_replicate2_peak_985	72	.	4.04842	7.27086	3.51569	125
chr3	83593072	83593422	/hpcnfs/data/BA/egaleota/m6atcells/rip_replicate2_peak_986	162	.	6.25618	16.21348	11.61402	164
chr3	83809163	83809363	/hpcnfs/data/BA/egaleota/m6atcells/rip_replicate2_peak_987	92	.	5.32078	9.29712	5.31061	164
chr3	84707697	84708018	/hpcnfs/data/BA/egaleota/m6atcells/rip_replicate2_peak_988	227	.	6.73281	22.70493	17.63243	137
chr3	86475913	86476113	/hpcnfs/data/BA/egaleota/m6atcells/rip_replicate2_peak_989	131	.	6.65098	13.16310	8.81105	104
chr3	87340653	87340900	/hpcnfs/data/BA/egaleota/m6atcells/rip_replicate2_peak_990	130	.	4.81155	13.04991	8.72035	90
chr3	87724784	87724984	/hpcnfs/data/BA/egaleota/m6atcells/rip_replicate2_peak_991	114	.	4.34701	11.46259	7.26870	74
chr3	87744270	87744470	/hpcnfs/data/BA/egaleota/m6atcells/rip_replicate2_peak_992	67	.	3.54313	6.71939	3.02094	47
chr3	87859209	87859629	/hpcnfs/data/BA/egaleota/m6atcells/rip_replicate2_peak_993	46	.	2.08990	4.60955	1.21817	190
chr3	87951278	87951488	/hpcnfs/data/BA/egaleota/m6atcells/rip_replicate2_peak_994	96	.	5.31950	9.64157	5.62296	95
chr3	87953800	87954002	/hpcnfs/data/BA/egaleota/m6atcells/rip_replicate2_peak_995	66	.	4.32314	6.66618	2.97315	136
chr3	87965326	87965527	/hpcnfs/data/BA/egaleota/m6atcells/rip_replicate2_peak_996	59	.	3.90782	5.95936	2.35960	124
chr3	88165321	88165521	/hpcnfs/data/BA/egaleota/m6atcells/rip_replicate2_peak_997	63	.	3.21798	6.39421	2.74762	143
chr3	88658537	88658742	/hpcnfs/data/BA/egaleota/m6atcells/rip_replicate2_peak_998	92	.	5.32078	9.29712	5.31061	172
chr3	89196983	89197557	/hpcnfs/data/BA/egaleota/m6atcells/rip_replicate2_peak_999	218	.	8.18764	21.80669	16.79698	434
chr3	89891452	89891678	/hpcnfs/data/BA/egaleota/m6atcells/rip_replicate2_peak_1000	201	.	3.88331	20.10048	15.20136	76
chr3	90056426	90056638	/hpcnfs/data/BA/egaleota/m6atcells/rip_replicate2_peak_1001	118	.	4.59802	11.82425	7.60200	98
chr3	90067809	90068049	/hpcnfs/data/BA/egaleota/m6atcells/rip_replicate2_peak_1002	76	.	3.61273	7.60691	3.80373	67
chr3	90162588	90162803	/hpcnfs/data/BA/egaleota/m6atcells/rip_replicate2_peak_1003	152	.	4.15192	15.27429	10.74576	65
chr3	90236588	90236790	/hpcnfs/data/BA/egaleota/m6atcells/rip_replicate2_peak_1004	125	.	5.52412	12.59905	8.30183	120
chr3	90305859	90306094	/hpcnfs/data/BA/egaleota/m6atcells/rip_replicate2_peak_1005	232	.	7.27273	23.20453	18.07993	144
chr3	95466780	95467001	/hpcnfs/data/BA/egaleota/m6atcells/rip_replicate2_peak_1006	60	.	1.89805	6.06823	2.46052	32
chr3	95733489	95733721	/hpcnfs/data/BA/egaleota/m6atcells/rip_replicate2_peak_1007	243	.	4.90765	24.38823	19.17363	99
chr3	95741906	95742122	/hpcnfs/data/BA/egaleota/m6atcells/rip_replicate2_peak_1008	202	.	4.05362	20.25655	15.35261	57
chr3	95748261	95748462	/hpcnfs/data/BA/egaleota/m6atcells/rip_replicate2_peak_1009	126	.	5.39326	12.69064	8.38463	102
chr3	96383555	96383794	/hpcnfs/data/BA/egaleota/m6atcells/rip_replicate2_peak_1010	102	.	3.05235	10.28848	6.19884	165
chr3	100459787	100460025	/hpcnfs/data/BA/egaleota/m6atcells/rip_replicate2_peak_1011	130	.	3.56201	13.04783	8.71853	177
chr3	101091245	101091491	/hpcnfs/data/BA/egaleota/m6atcells/rip_replicate2_peak_1012	152	.	2.52093	15.25418	10.72729	168
chr3	101380060	101380309	/hpcnfs/data/BA/egaleota/m6atcells/rip_replicate2_peak_1013	130	.	3.40728	13.03479	8.70601	146
chr3	103083772	103083974	/hpcnfs/data/BA/egaleota/m6atcells/rip_replicate2_peak_1014	101	.	5.59978	10.13484	6.07802	162
chr3	103794973	103795182	/hpcnfs/data/BA/egaleota/m6atcells/rip_replicate2_peak_1015	83	.	4.98823	8.39200	4.50045	140
chr3	105603981	105604189	/hpcnfs/data/BA/egaleota/m6atcells/rip_replicate2_peak_1016	118	.	4.59802	11.82425	7.60200	114
chr3	105746464	105746673	/hpcnfs/data/BA/egaleota/m6atcells/rip_replicate2_peak_1017	278	.	4.32808	27.84430	22.36862	133
chr3	105831279	105831479	/hpcnfs/data/BA/egaleota/m6atcells/rip_replicate2_peak_1018	92	.	5.32078	9.29712	5.31061	135
chr3	106577589	106577883	/hpcnfs/data/BA/egaleota/m6atcells/rip_replicate2_peak_1019	96	.	5.34381	9.68471	5.65865	188
chr3	108161725	108161929	/hpcnfs/data/BA/egaleota/m6atcells/rip_replicate2_peak_1020	86	.	4.31461	8.67216	4.75538	95
chr3	108619704	108620000	/hpcnfs/data/BA/egaleota/m6atcells/rip_replicate2_peak_1021	162	.	7.64862	16.28740	11.67019	137
chr3	108620248	108620753	/hpcnfs/data/BA/egaleota/m6atcells/rip_replicate2_peak_1022	131	.	6.65098	13.16310	8.81105	165
chr3	108706824	108707111	/hpcnfs/data/BA/egaleota/m6atcells/rip_replicate2_peak_1023	196	.	3.12135	19.68850	14.81973	122
chr3	115414418	115414622	/hpcnfs/data/BA/egaleota/m6atcells/rip_replicate2_peak_1024	108	.	2.31325	10.87982	6.74646	123
chr3	127248641	127248859	/hpcnfs/data/BA/egaleota/m6atcells/rip_replicate2_peak_1025	110	.	4.66201	11.01274	6.86955	140
chr3	127519661	127519872	/hpcnfs/data/BA/egaleota/m6atcells/rip_replicate2_peak_1026	131	.	6.65098	13.16310	8.81105	100
chr3	129159266	129159497	/hpcnfs/data/BA/egaleota/m6atcells/rip_replicate2_peak_1027	190	.	6.90337	19.01079	14.19134	75
chr3	132506077	132506277	/hpcnfs/data/BA/egaleota/m6atcells/rip_replicate2_peak_1028	83	.	4.98823	8.39200	4.50045	100
chr3	135120208	135120408	/hpcnfs/data/BA/egaleota/m6atcells/rip_replicate2_peak_1029	66	.	4.32314	6.66618	2.97315	63
chr3	135847462	135847673	/hpcnfs/data/BA/egaleota/m6atcells/rip_replicate2_peak_1030	135	.	5.60899	13.54762	9.16384	123
chr3	136434306	136434584	/hpcnfs/data/BA/egaleota/m6atcells/rip_replicate2_peak_1031	207	.	8.97882	20.70720	15.76829	125
chr3	137641945	137642184	/hpcnfs/data/BA/egaleota/m6atcells/rip_replicate2_peak_1032	121	.	6.31843	12.16237	7.89858	78
chr3	138415450	138415797	/hpcnfs/data/BA/egaleota/m6atcells/rip_replicate2_peak_1033	102	.	5.65333	10.22815	6.14545	144
chr3	142298876	142299078	/hpcnfs/data/BA/egaleota/m6atcells/rip_replicate2_peak_1034	127	.	3.30755	12.76792	8.45670	66
chr3	145239483	145239969	/hpcnfs/data/BA/egaleota/m6atcells/rip_replicate2_peak_1035	133	.	5.22145	13.39581	9.02838	310
chr3	151849309	151849580	/hpcnfs/data/BA/egaleota/m6atcells/rip_replicate2_peak_1036	80	.	4.28657	8.02584	4.18245	138
chr3	152451823	152452023	/hpcnfs/data/BA/egaleota/m6atcells/rip_replicate2_peak_1037	120	.	6.01203	12.01121	7.77423	79
chr3	157674958	157675321	/hpcnfs/data/BA/egaleota/m6atcells/rip_replicate2_peak_1038	114	.	2.81348	11.40140	7.21015	297
chr4	6677950	6678153	/hpcnfs/data/BA/egaleota/m6atcells/rip_replicate2_peak_1039	92	.	5.32078	9.29712	5.31061	174
chr4	6807085	6807303	/hpcnfs/data/BA/egaleota/m6atcells/rip_replicate2_peak_1040	111	.	5.98588	11.18366	7.00736	64
chr4	6875230	6875436	/hpcnfs/data/BA/egaleota/m6atcells/rip_replicate2_peak_1041	86	.	4.60555	8.65235	4.73906	141
chr4	6902763	6902984	/hpcnfs/data/BA/egaleota/m6atcells/rip_replicate2_peak_1042	73	.	4.25202	7.38250	3.62202	105
chr4	11435209	11435433	/hpcnfs/data/BA/egaleota/m6atcells/rip_replicate2_peak_1043	345	.	6.13124	34.56748	28.59961	92
chr4	21798705	21798906	/hpcnfs/data/BA/egaleota/m6atcells/rip_replicate2_peak_1044	86	.	3.33411	8.67978	4.76184	32
chr4	21801192	21801634	/hpcnfs/data/BA/egaleota/m6atcells/rip_replicate2_peak_1045	193	.	3.46469	19.37739	14.54112	285
chr4	25186253	25186462	/hpcnfs/data/BA/egaleota/m6atcells/rip_replicate2_peak_1046	152	.	7.31608	15.22653	10.70192	78
chr4	32605285	32605497	/hpcnfs/data/BA/egaleota/m6atcells/rip_replicate2_peak_1047	102	.	5.65333	10.22815	6.14545	154
chr4	32841519	32841719	/hpcnfs/data/BA/egaleota/m6atcells/rip_replicate2_peak_1048	101	.	3.30973	10.14016	6.08238	49
chr4	32847689	32848000	/hpcnfs/data/BA/egaleota/m6atcells/rip_replicate2_peak_1049	386	.	12.22456	38.61131	32.39187	170
chr4	40671123	40671323	/hpcnfs/data/BA/egaleota/m6atcells/rip_replicate2_peak_1050	211	.	3.42033	21.12165	16.15354	58
chr4	41176562	41176860	/hpcnfs/data/BA/egaleota/m6atcells/rip_replicate2_peak_1051	190	.	6.90337	19.01079	14.19134	146
chr4	43574888	43575105	/hpcnfs/data/BA/egaleota/m6atcells/rip_replicate2_peak_1052	135	.	5.60899	13.54762	9.16384	158
chr4	44180503	44180714	/hpcnfs/data/BA/egaleota/m6atcells/rip_replicate2_peak_1053	157	.	6.65245	15.76467	11.19449	124
chr4	44800977	44801228	/hpcnfs/data/BA/egaleota/m6atcells/rip_replicate2_peak_1054	92	.	5.32078	9.29712	5.31061	112
chr4	46482798	46483033	/hpcnfs/data/BA/egaleota/m6atcells/rip_replicate2_peak_1055	468	.	11.25653	46.87697	40.07647	131
chr4	46518054	46518260	/hpcnfs/data/BA/egaleota/m6atcells/rip_replicate2_peak_1056	88	.	5.07588	8.87099	4.93463	59
chr4	48042794	48043026	/hpcnfs/data/BA/egaleota/m6atcells/rip_replicate2_peak_1057	165	.	7.54421	16.57159	11.93577	125
chr4	49663065	49663302	/hpcnfs/data/BA/egaleota/m6atcells/rip_replicate2_peak_1058	209	.	4.41603	20.98043	16.01764	94
chr4	49669163	49669364	/hpcnfs/data/BA/egaleota/m6atcells/rip_replicate2_peak_1059	148	.	6.39659	14.81135	10.32878	114
chr4	55398383	55398616	/hpcnfs/data/BA/egaleota/m6atcells/rip_replicate2_peak_1060	204	.	4.25910	20.48825	15.57090	95
chr4	55403404	55403628	/hpcnfs/data/BA/egaleota/m6atcells/rip_replicate2_peak_1061	66	.	3.02267	6.66855	2.97415	38
chr4	59300601	59300936	/hpcnfs/data/BA/egaleota/m6atcells/rip_replicate2_peak_1062	83	.	4.98823	8.39200	4.50045	195
chr4	59485134	59485385	/hpcnfs/data/BA/egaleota/m6atcells/rip_replicate2_peak_1063	56	.	2.23584	5.68872	2.14308	166
chr4	59522939	59523243	/hpcnfs/data/BA/egaleota/m6atcells/rip_replicate2_peak_1064	155	.	7.22987	15.52837	10.97634	157
chr4	62184810	62185044	/hpcnfs/data/BA/egaleota/m6atcells/rip_replicate2_peak_1065	142	.	4.63960	14.21566	9.77569	135
chr4	82869583	82869932	/hpcnfs/data/BA/egaleota/m6atcells/rip_replicate2_peak_1066	103	.	5.11727	10.31207	6.21806	178
chr4	83110675	83110884	/hpcnfs/data/BA/egaleota/m6atcells/rip_replicate2_peak_1067	185	.	4.36746	18.58453	13.79705	151
chr4	84074663	84074865	/hpcnfs/data/BA/egaleota/m6atcells/rip_replicate2_peak_1068	121	.	6.31843	12.16237	7.89858	60
chr4	86394465	86394671	/hpcnfs/data/BA/egaleota/m6atcells/rip_replicate2_peak_1069	220	.	9.11592	22.03869	16.99986	111
chr4	86500453	86500697	/hpcnfs/data/BA/egaleota/m6atcells/rip_replicate2_peak_1070	221	.	2.47440	22.12327	17.07984	185
chr4	94716416	94716698	/hpcnfs/data/BA/egaleota/m6atcells/rip_replicate2_peak_1071	149	.	3.38271	14.95156	10.45626	174
chr4	100903657	100903955	/hpcnfs/data/BA/egaleota/m6atcells/rip_replicate2_peak_1072	218	.	8.18764	21.80669	16.79698	160
chr4	102277806	102278015	/hpcnfs/data/BA/egaleota/m6atcells/rip_replicate2_peak_1073	151	.	4.72265	15.13703	10.62767	109
chr4	102812034	102812270	/hpcnfs/data/BA/egaleota/m6atcells/rip_replicate2_peak_1074	250	.	6.74817	25.03452	19.77922	112
chr4	105391485	105391778	/hpcnfs/data/BA/egaleota/m6atcells/rip_replicate2_peak_1075	106	.	5.65816	10.60435	6.48858	143
chr4	108686271	108686507	/hpcnfs/data/BA/egaleota/m6atcells/rip_replicate2_peak_1076	89	.	2.36059	8.91781	4.97899	54
chr4	109126523	109126730	/hpcnfs/data/BA/egaleota/m6atcells/rip_replicate2_peak_1077	131	.	6.65098	13.16310	8.81105	117
chr4	117809754	117809959	/hpcnfs/data/BA/egaleota/m6atcells/rip_replicate2_peak_1078	106	.	4.81088	10.69612	6.57328	149
chr4	120880006	120880206	/hpcnfs/data/BA/egaleota/m6atcells/rip_replicate2_peak_1079	75	.	4.65568	7.51441	3.72070	149
chr4	122521281	122521511	/hpcnfs/data/BA/egaleota/m6atcells/rip_replicate2_peak_1080	118	.	5.17753	11.85048	7.62527	83
chr4	123176855	123177112	/hpcnfs/data/BA/egaleota/m6atcells/rip_replicate2_peak_1081	256	.	6.38196	25.65342	20.34468	167
chr4	125855231	125855529	/hpcnfs/data/BA/egaleota/m6atcells/rip_replicate2_peak_1082	73	.	1.80530	7.38413	3.62273	238
chr4	126116141	126116378	/hpcnfs/data/BA/egaleota/m6atcells/rip_replicate2_peak_1083	66	.	3.22739	6.62942	2.96050	153
chr4	126116440	126116653	/hpcnfs/data/BA/egaleota/m6atcells/rip_replicate2_peak_1084	100	.	3.84424	10.02367	5.97486	105
chr4	126290728	126290932	/hpcnfs/data/BA/egaleota/m6atcells/rip_replicate2_peak_1085	102	.	5.65333	10.22815	6.14545	61
chr4	126707108	126707314	/hpcnfs/data/BA/egaleota/m6atcells/rip_replicate2_peak_1086	125	.	3.44311	12.51238	8.22246	60
chr4	126709416	126709616	/hpcnfs/data/BA/egaleota/m6atcells/rip_replicate2_peak_1087	90	.	3.58722	9.00481	5.05638	92
chr4	128687857	128688077	/hpcnfs/data/BA/egaleota/m6atcells/rip_replicate2_peak_1088	93	.	4.00962	9.39461	5.40097	123
chr4	129194439	129194648	/hpcnfs/data/BA/egaleota/m6atcells/rip_replicate2_peak_1089	230	.	4.01084	23.09064	17.98104	159
chr4	129234023	129234238	/hpcnfs/data/BA/egaleota/m6atcells/rip_replicate2_peak_1090	180	.	4.89002	18.08252	13.33706	86
chr4	129497622	129497893	/hpcnfs/data/BA/egaleota/m6atcells/rip_replicate2_peak_1091	120	.	4.24192	12.06041	7.81516	128
chr4	130283948	130284164	/hpcnfs/data/BA/egaleota/m6atcells/rip_replicate2_peak_1092	231	.	9.43026	23.17820	18.05753	98
chr4	130491902	130492113	/hpcnfs/data/BA/egaleota/m6atcells/rip_replicate2_peak_1093	174	.	2.72937	17.41667	12.71848	68
chr4	131775937	131776137	/hpcnfs/data/BA/egaleota/m6atcells/rip_replicate2_peak_1094	49	.	2.78729	4.93638	1.50422	178
chr4	131846535	131846735	/hpcnfs/data/BA/egaleota/m6atcells/rip_replicate2_peak_1095	87	.	5.02947	8.78951	4.85710	118
chr4	132745092	132745293	/hpcnfs/data/BA/egaleota/m6atcells/rip_replicate2_peak_1096	202	.	4.34118	20.29973	15.39421	73
chr4	133237590	133237790	/hpcnfs/data/BA/egaleota/m6atcells/rip_replicate2_peak_1097	170	.	2.72892	17.08642	12.42029	109
chr4	133276409	133276613	/hpcnfs/data/BA/egaleota/m6atcells/rip_replicate2_peak_1098	87	.	2.04880	8.77247	4.84842	156
chr4	134316743	134316976	/hpcnfs/data/BA/egaleota/m6atcells/rip_replicate2_peak_1099	121	.	6.31843	12.16237	7.89858	117
chr4	134359016	134359289	/hpcnfs/data/BA/egaleota/m6atcells/rip_replicate2_peak_1100	94	.	4.86141	9.47127	5.46735	145
chr4	134715447	134715649	/hpcnfs/data/BA/egaleota/m6atcells/rip_replicate2_peak_1101	83	.	4.98823	8.39200	4.50045	81
chr4	135414866	135415082	/hpcnfs/data/BA/egaleota/m6atcells/rip_replicate2_peak_1102	105	.	4.10758	10.50307	6.39628	41
chr4	137172318	137172518	/hpcnfs/data/BA/egaleota/m6atcells/rip_replicate2_peak_1103	106	.	5.65815	10.60435	6.48858	89
chr4	137869573	137869773	/hpcnfs/data/BA/egaleota/m6atcells/rip_replicate2_peak_1104	70	.	2.34655	7.07876	3.34594	138
chr4	138847300	138847613	/hpcnfs/data/BA/egaleota/m6atcells/rip_replicate2_peak_1105	104	.	2.58630	10.43745	6.33627	136
chr4	138894177	138894427	/hpcnfs/data/BA/egaleota/m6atcells/rip_replicate2_peak_1106	72	.	3.37408	7.23228	3.47938	56
chr4	140671254	140671473	/hpcnfs/data/BA/egaleota/m6atcells/rip_replicate2_peak_1107	98	.	3.19160	9.88250	5.84234	163
chr4	142725598	142725858	/hpcnfs/data/BA/egaleota/m6atcells/rip_replicate2_peak_1108	312	.	5.19758	31.27111	25.54768	132
chr4	146733910	146734127	/hpcnfs/data/BA/egaleota/m6atcells/rip_replicate2_peak_1109	141	.	6.98353	14.18480	9.74776	113
chr4	148335442	148335680	/hpcnfs/data/BA/egaleota/m6atcells/rip_replicate2_peak_1110	102	.	5.65333	10.22815	6.14545	84
chr4	149058573	149058804	/hpcnfs/data/BA/egaleota/m6atcells/rip_replicate2_peak_1111	195	.	8.64627	19.57717	14.71700	127
chr4	149350198	149350512	/hpcnfs/data/BA/egaleota/m6atcells/rip_replicate2_peak_1112	100	.	3.84424	10.02367	5.97486	198
chr4	151498916	151499221	/hpcnfs/data/BA/egaleota/m6atcells/rip_replicate2_peak_1113	261	.	9.79240	26.14790	20.80216	160
chr4	151503167	151503383	/hpcnfs/data/BA/egaleota/m6atcells/rip_replicate2_peak_1114	78	.	3.08483	7.84835	4.02850	63
chr4	154865671	154865874	/hpcnfs/data/BA/egaleota/m6atcells/rip_replicate2_peak_1115	75	.	3.11183	7.53609	3.74080	28
chr4	155008276	155008503	/hpcnfs/data/BA/egaleota/m6atcells/rip_replicate2_peak_1116	157	.	4.71537	15.77888	11.20704	60
chr4	155013944	155014215	/hpcnfs/data/BA/egaleota/m6atcells/rip_replicate2_peak_1117	220	.	4.91987	22.01352	16.97998	104
chr4	155580374	155580574	/hpcnfs/data/BA/egaleota/m6atcells/rip_replicate2_peak_1118	83	.	4.98823	8.39200	4.50045	85
chr5	20400056	20400328	/hpcnfs/data/BA/egaleota/m6atcells/rip_replicate2_peak_1119	101	.	5.41082	10.15927	6.09865	171
chr5	20433282	20433499	/hpcnfs/data/BA/egaleota/m6atcells/rip_replicate2_peak_1120	165	.	7.54421	16.57159	11.93577	139
chr5	22973832	22974032	/hpcnfs/data/BA/egaleota/m6atcells/rip_replicate2_peak_1121	83	.	4.98823	8.39200	4.50045	84
chr5	22992136	22992353	/hpcnfs/data/BA/egaleota/m6atcells/rip_replicate2_peak_1122	94	.	4.53034	9.43782	5.43976	80
chr5	24313377	24313578	/hpcnfs/data/BA/egaleota/m6atcells/rip_replicate2_peak_1123	118	.	5.17753	11.85048	7.62527	52
chr5	28403743	28403957	/hpcnfs/data/BA/egaleota/m6atcells/rip_replicate2_peak_1124	185	.	6.69340	18.52674	13.74368	85
chr5	29762040	29762240	/hpcnfs/data/BA/egaleota/m6atcells/rip_replicate2_peak_1125	96	.	4.10537	9.64028	5.62169	85
chr5	31830487	31830687	/hpcnfs/data/BA/egaleota/m6atcells/rip_replicate2_peak_1126	231	.	9.43026	23.17820	18.05753	100
chr5	31846123	31846331	/hpcnfs/data/BA/egaleota/m6atcells/rip_replicate2_peak_1127	117	.	4.84849	11.79114	7.57154	109
chr5	32794721	32794949	/hpcnfs/data/BA/egaleota/m6atcells/rip_replicate2_peak_1128	113	.	4.10936	11.36780	7.17905	166
chr5	33943098	33943354	/hpcnfs/data/BA/egaleota/m6atcells/rip_replicate2_peak_1129	78	.	3.52078	7.85312	4.02999	122
chr5	34519072	34519313	/hpcnfs/data/BA/egaleota/m6atcells/rip_replicate2_peak_1130	288	.	5.38259	28.89894	23.34965	160
chr5	34956165	34956381	/hpcnfs/data/BA/egaleota/m6atcells/rip_replicate2_peak_1131	60	.	3.35665	6.07424	2.46373	50
chr5	37440343	37440543	/hpcnfs/data/BA/egaleota/m6atcells/rip_replicate2_peak_1132	58	.	3.99059	5.84938	2.25816	87
chr5	45825429	45825682	/hpcnfs/data/BA/egaleota/m6atcells/rip_replicate2_peak_1133	92	.	5.32078	9.29712	5.31061	117
chr5	65195711	65195916	/hpcnfs/data/BA/egaleota/m6atcells/rip_replicate2_peak_1134	70	.	4.09382	7.08488	3.34716	84
chr5	66260386	66260602	/hpcnfs/data/BA/egaleota/m6atcells/rip_replicate2_peak_1135	136	.	4.79670	13.68409	9.29244	104
chr5	73412596	73412918	/hpcnfs/data/BA/egaleota/m6atcells/rip_replicate2_peak_1136	102	.	4.47553	10.25111	6.16497	126
chr5	73705056	73705260	/hpcnfs/data/BA/egaleota/m6atcells/rip_replicate2_peak_1137	84	.	3.04137	8.48138	4.58301	47
chr5	76583789	76584164	/hpcnfs/data/BA/egaleota/m6atcells/rip_replicate2_peak_1138	51	.	3.23596	5.17715	1.68678	44
chr5	84495534	84495804	/hpcnfs/data/BA/egaleota/m6atcells/rip_replicate2_peak_1139	266	.	10.37329	26.67998	21.28759	187
chr5	87246080	87246399	/hpcnfs/data/BA/egaleota/m6atcells/rip_replicate2_peak_1140	250	.	3.14763	25.00816	19.76074	126
chr5	87258494	87258694	/hpcnfs/data/BA/egaleota/m6atcells/rip_replicate2_peak_1141	51	.	3.23596	5.17715	1.68678	16
chr5	88983956	88984191	/hpcnfs/data/BA/egaleota/m6atcells/rip_replicate2_peak_1142	55	.	1.89474	5.51524	1.98701	60
chr5	90683577	90683803	/hpcnfs/data/BA/egaleota/m6atcells/rip_replicate2_peak_1143	253	.	10.30902	25.37913	20.09224	94
chr5	90794553	90794787	/hpcnfs/data/BA/egaleota/m6atcells/rip_replicate2_peak_1144	313	.	9.49214	31.30255	25.57246	162
chr5	93634781	93634994	/hpcnfs/data/BA/egaleota/m6atcells/rip_replicate2_peak_1145	145	.	3.66755	14.52012	10.05270	161
chr5	100392603	100393012	/hpcnfs/data/BA/egaleota/m6atcells/rip_replicate2_peak_1146	129	.	4.23174	12.91923	8.59995	120
chr5	100465711	100465918	/hpcnfs/data/BA/egaleota/m6atcells/rip_replicate2_peak_1147	106	.	3.03755	10.60875	6.49234	114
chr5	104183450	104183650	/hpcnfs/data/BA/egaleota/m6atcells/rip_replicate2_peak_1148	70	.	4.40079	7.07835	3.34564	44
chr5	104950980	104951202	/hpcnfs/data/BA/egaleota/m6atcells/rip_replicate2_peak_1149	87	.	5.02947	8.78951	4.85710	90
chr5	105364200	105364406	/hpcnfs/data/BA/egaleota/m6atcells/rip_replicate2_peak_1150	121	.	4.98363	12.11353	7.86675	127
chr5	106343737	106344052	/hpcnfs/data/BA/egaleota/m6atcells/rip_replicate2_peak_1151	207	.	8.97882	20.70720	15.76829	128
chr5	107682948	107683148	/hpcnfs/data/BA/egaleota/m6atcells/rip_replicate2_peak_1152	83	.	4.98823	8.39200	4.50045	147
chr5	111184315	111184515	/hpcnfs/data/BA/egaleota/m6atcells/rip_replicate2_peak_1153	178	.	4.56016	17.82808	13.09912	120
chr5	116041052	116041262	/hpcnfs/data/BA/egaleota/m6atcells/rip_replicate2_peak_1154	148	.	6.39659	14.81135	10.32878	82
chr5	119075413	119075725	/hpcnfs/data/BA/egaleota/m6atcells/rip_replicate2_peak_1155	184	.	8.31372	18.46343	13.68322	119
chr5	121895001	121895224	/hpcnfs/data/BA/egaleota/m6atcells/rip_replicate2_peak_1156	57	.	1.85799	5.76375	2.21275	177
chr5	122017599	122017850	/hpcnfs/data/BA/egaleota/m6atcells/rip_replicate2_peak_1157	85	.	2.59551	8.54252	4.63708	159
chr5	122855991	122856220	/hpcnfs/data/BA/egaleota/m6atcells/rip_replicate2_peak_1158	503	.	8.69182	50.35803	43.19459	86
chr5	123608548	123608811	/hpcnfs/data/BA/egaleota/m6atcells/rip_replicate2_peak_1159	110	.	4.66201	11.01274	6.86955	123
chr5	123704410	123704724	/hpcnfs/data/BA/egaleota/m6atcells/rip_replicate2_peak_1160	66	.	4.32314	6.66618	2.97315	140
chr5	124103455	124103664	/hpcnfs/data/BA/egaleota/m6atcells/rip_replicate2_peak_1161	42	.	2.51864	4.25861	0.94937	202
chr5	124372242	124372444	/hpcnfs/data/BA/egaleota/m6atcells/rip_replicate2_peak_1162	95	.	4.28905	9.50690	5.49921	57
chr5	125018035	125018241	/hpcnfs/data/BA/egaleota/m6atcells/rip_replicate2_peak_1163	191	.	8.11624	19.10807	14.28342	95
chr5	130721699	130721930	/hpcnfs/data/BA/egaleota/m6atcells/rip_replicate2_peak_1164	94	.	4.86141	9.47127	5.46735	113
chr5	135101094	135101325	/hpcnfs/data/BA/egaleota/m6atcells/rip_replicate2_peak_1165	164	.	5.28118	16.49453	11.86688	187
chr5	135693948	135694216	/hpcnfs/data/BA/egaleota/m6atcells/rip_replicate2_peak_1166	147	.	2.72515	14.77215	10.29491	79
chr5	135720312	135720557	/hpcnfs/data/BA/egaleota/m6atcells/rip_replicate2_peak_1167	78	.	3.26449	7.80307	3.98652	105
chr5	136877632	136877857	/hpcnfs/data/BA/egaleota/m6atcells/rip_replicate2_peak_1168	66	.	4.32314	6.66618	2.97315	174
chr5	137740861	137741237	/hpcnfs/data/BA/egaleota/m6atcells/rip_replicate2_peak_1169	123	.	2.80728	12.39297	8.11680	322
chr5	137961917	137962370	/hpcnfs/data/BA/egaleota/m6atcells/rip_replicate2_peak_1170	130	.	6.15579	13.08441	8.75150	282
chr5	138079318	138079537	/hpcnfs/data/BA/egaleota/m6atcells/rip_replicate2_peak_1171	89	.	3.50630	8.99912	5.05087	34
chr5	141352731	141353331	/hpcnfs/data/BA/egaleota/m6atcells/rip_replicate2_peak_1172	161	.	7.05260	16.10999	11.52072	259
chr5	141370377	141370580	/hpcnfs/data/BA/egaleota/m6atcells/rip_replicate2_peak_1173	83	.	4.98823	8.39200	4.50045	158
chr5	141370619	141371049	/hpcnfs/data/BA/egaleota/m6atcells/rip_replicate2_peak_1174	104	.	5.55656	10.42240	6.32326	288
chr5	141394037	141394325	/hpcnfs/data/BA/egaleota/m6atcells/rip_replicate2_peak_1175	173	.	7.98117	17.36661	12.66992	121
chr5	141415724	141415970	/hpcnfs/data/BA/egaleota/m6atcells/rip_replicate2_peak_1176	83	.	4.98823	8.39200	4.50045	63
chr5	143664718	143664938	/hpcnfs/data/BA/egaleota/m6atcells/rip_replicate2_peak_1177	41	.	1.43001	4.13780	0.83842	210
chr5	144969950	144970221	/hpcnfs/data/BA/egaleota/m6atcells/rip_replicate2_peak_1178	75	.	4.50902	7.55841	3.75970	100
chr5	145888792	145889043	/hpcnfs/data/BA/egaleota/m6atcells/rip_replicate2_peak_1179	239	.	4.61402	23.90889	18.74736	97
chr5	145890808	145891008	/hpcnfs/data/BA/egaleota/m6atcells/rip_replicate2_peak_1180	39	.	2.26221	3.94201	0.67391	9
chr5	147072733	147073007	/hpcnfs/data/BA/egaleota/m6atcells/rip_replicate2_peak_1181	384	.	6.40065	38.48939	32.27550	139
chr5	147546993	147547214	/hpcnfs/data/BA/egaleota/m6atcells/rip_replicate2_peak_1182	156	.	4.59396	15.69330	11.13559	98
chr5	151598623	151598951	/hpcnfs/data/BA/egaleota/m6atcells/rip_replicate2_peak_1183	230	.	9.64392	23.01385	17.90752	157
chr6	3150948	3151705	/hpcnfs/data/BA/egaleota/m6atcells/rip_replicate2_peak_1184	129	.	2.40260	12.96430	8.63925	562
chr6	9840088	9840292	/hpcnfs/data/BA/egaleota/m6atcells/rip_replicate2_peak_1185	111	.	5.98588	11.18366	7.00736	37
chr6	11883412	11883631	/hpcnfs/data/BA/egaleota/m6atcells/rip_replicate2_peak_1186	120	.	3.05958	12.09063	7.84483	76
chr6	11883810	11884038	/hpcnfs/data/BA/egaleota/m6atcells/rip_replicate2_peak_1187	186	.	5.26316	18.66057	13.87037	122
chr6	17018853	17019086	/hpcnfs/data/BA/egaleota/m6atcells/rip_replicate2_peak_1188	83	.	4.98823	8.39200	4.50045	105
chr6	18801727	18801932	/hpcnfs/data/BA/egaleota/m6atcells/rip_replicate2_peak_1189	141	.	5.09066	14.14349	9.72311	64
chr6	28368449	28368649	/hpcnfs/data/BA/egaleota/m6atcells/rip_replicate2_peak_1190	80	.	3.91609	8.07363	4.22400	96
chr6	29104947	29105155	/hpcnfs/data/BA/egaleota/m6atcells/rip_replicate2_peak_1191	159	.	5.78089	15.91451	11.33391	119
chr6	29490895	29491135	/hpcnfs/data/BA/egaleota/m6atcells/rip_replicate2_peak_1192	141	.	6.98353	14.18480	9.74776	133
chr6	30102597	30102798	/hpcnfs/data/BA/egaleota/m6atcells/rip_replicate2_peak_1193	102	.	5.65333	10.22815	6.14545	57
chr6	31057529	31057881	/hpcnfs/data/BA/egaleota/m6atcells/rip_replicate2_peak_1194	129	.	5.88486	12.95598	8.63132	132
chr6	31128775	31129069	/hpcnfs/data/BA/egaleota/m6atcells/rip_replicate2_peak_1195	57	.	3.12008	5.74322	2.19319	135
chr6	31166904	31167109	/hpcnfs/data/BA/egaleota/m6atcells/rip_replicate2_peak_1196	83	.	4.04780	8.37432	4.50045	173
chr6	38298118	38298318	/hpcnfs/data/BA/egaleota/m6atcells/rip_replicate2_peak_1197	69	.	4.14651	6.90832	3.19524	140
chr6	38639771	38639971	/hpcnfs/data/BA/egaleota/m6atcells/rip_replicate2_peak_1198	115	.	5.97250	11.54715	7.34514	99
chr6	41486520	41487015	/hpcnfs/data/BA/egaleota/m6atcells/rip_replicate2_peak_1199	122	.	3.33414	12.23484	7.96524	331
chr6	44743036	44743381	/hpcnfs/data/BA/egaleota/m6atcells/rip_replicate2_peak_1200	52	.	2.78376	5.26770	1.76981	141
chr6	47437453	47437710	/hpcnfs/data/BA/egaleota/m6atcells/rip_replicate2_peak_1201	218	.	9.31137	21.85294	16.82760	110
chr6	47544714	47544916	/hpcnfs/data/BA/egaleota/m6atcells/rip_replicate2_peak_1202	92	.	5.32078	9.29712	5.31061	98
chr6	47993852	47994052	/hpcnfs/data/BA/egaleota/m6atcells/rip_replicate2_peak_1203	76	.	3.97420	7.66300	3.85451	100
chr6	48603494	48603713	/hpcnfs/data/BA/egaleota/m6atcells/rip_replicate2_peak_1204	70	.	3.14429	7.02526	3.30052	74
chr6	48606504	48606704	/hpcnfs/data/BA/egaleota/m6atcells/rip_replicate2_peak_1205	35	.	1.80867	3.52457	0.35116	65
chr6	48609058	48609258	/hpcnfs/data/BA/egaleota/m6atcells/rip_replicate2_peak_1206	62	.	2.29462	6.20216	2.58107	72
chr6	48609490	48609705	/hpcnfs/data/BA/egaleota/m6atcells/rip_replicate2_peak_1207	70	.	1.98703	7.00020	3.27710	41
chr6	49195346	49195577	/hpcnfs/data/BA/egaleota/m6atcells/rip_replicate2_peak_1208	290	.	11.00197	29.07976	23.50750	99
chr6	50148300	50148613	/hpcnfs/data/BA/egaleota/m6atcells/rip_replicate2_peak_1209	75	.	4.65568	7.51441	3.72070	181
chr6	51415016	51415216	/hpcnfs/data/BA/egaleota/m6atcells/rip_replicate2_peak_1210	182	.	3.99257	18.24558	13.48969	149
chr6	51415979	51416350	/hpcnfs/data/BA/egaleota/m6atcells/rip_replicate2_peak_1211	94	.	2.32958	9.43920	5.44087	203
chr6	58812133	58812396	/hpcnfs/data/BA/egaleota/m6atcells/rip_replicate2_peak_1212	102	.	5.65333	10.22815	6.14545	128
chr6	67560425	67560627	/hpcnfs/data/BA/egaleota/m6atcells/rip_replicate2_peak_1213	76	.	2.96592	7.62880	3.82335	30
chr6	70676622	70677010	/hpcnfs/data/BA/egaleota/m6atcells/rip_replicate2_peak_1214	52	.	1.42300	5.24750	1.75177	93
chr6	71234591	71234801	/hpcnfs/data/BA/egaleota/m6atcells/rip_replicate2_peak_1215	126	.	4.06665	12.65776	8.35591	99
chr6	71924143	71924372	/hpcnfs/data/BA/egaleota/m6atcells/rip_replicate2_peak_1216	365	.	12.88802	36.56169	30.48374	105
chr6	83007345	83007699	/hpcnfs/data/BA/egaleota/m6atcells/rip_replicate2_peak_1217	250	.	6.61274	25.07063	19.81319	128
chr6	83550784	83550986	/hpcnfs/data/BA/egaleota/m6atcells/rip_replicate2_peak_1218	75	.	4.65568	7.51441	3.72070	122
chr6	85083668	85083917	/hpcnfs/data/BA/egaleota/m6atcells/rip_replicate2_peak_1219	172	.	5.16985	17.25708	12.57866	192
chr6	86800048	86800347	/hpcnfs/data/BA/egaleota/m6atcells/rip_replicate2_peak_1220	80	.	2.84961	8.09582	4.24507	147
chr6	87431012	87431213	/hpcnfs/data/BA/egaleota/m6atcells/rip_replicate2_peak_1221	62	.	4.08645	6.26580	2.63574	100
chr6	87771344	87771552	/hpcnfs/data/BA/egaleota/m6atcells/rip_replicate2_peak_1222	180	.	5.30241	18.04535	13.30470	126
chr6	97170474	97170727	/hpcnfs/data/BA/egaleota/m6atcells/rip_replicate2_peak_1223	193	.	7.70679	19.30498	14.47036	109
chr6	98878768	98878985	/hpcnfs/data/BA/egaleota/m6atcells/rip_replicate2_peak_1224	142	.	3.29493	14.23245	9.78942	132
chr6	98934281	98934486	/hpcnfs/data/BA/egaleota/m6atcells/rip_replicate2_peak_1225	83	.	4.98823	8.39200	4.50045	168
chr6	99083607	99083896	/hpcnfs/data/BA/egaleota/m6atcells/rip_replicate2_peak_1226	153	.	5.88683	15.36573	10.82632	188
chr6	99103895	99104123	/hpcnfs/data/BA/egaleota/m6atcells/rip_replicate2_peak_1227	113	.	5.12250	11.37545	7.18565	163
chr6	99292644	99293223	/hpcnfs/data/BA/egaleota/m6atcells/rip_replicate2_peak_1228	315	.	11.63065	31.52832	25.77814	197
chr6	100816013	100816217	/hpcnfs/data/BA/egaleota/m6atcells/rip_replicate2_peak_1229	162	.	3.56512	16.21251	11.61402	57
chr6	113652353	113652732	/hpcnfs/data/BA/egaleota/m6atcells/rip_replicate2_peak_1230	162	.	3.44187	16.21056	11.61394	101
chr6	114810686	114810905	/hpcnfs/data/BA/egaleota/m6atcells/rip_replicate2_peak_1231	60	.	3.45090	6.05341	2.44610	158
chr6	115993057	115993258	/hpcnfs/data/BA/egaleota/m6atcells/rip_replicate2_peak_1232	78	.	4.34968	7.85647	4.02999	25
chr6	118346001	118346225	/hpcnfs/data/BA/egaleota/m6atcells/rip_replicate2_peak_1233	246	.	9.61924	24.66346	19.43084	138
chr6	118346606	118346814	/hpcnfs/data/BA/egaleota/m6atcells/rip_replicate2_peak_1234	120	.	5.62900	12.05533	7.81288	145
chr6	118354994	118355255	/hpcnfs/data/BA/egaleota/m6atcells/rip_replicate2_peak_1235	98	.	3.96088	9.81679	5.78163	151
chr6	119136402	119136666	/hpcnfs/data/BA/egaleota/m6atcells/rip_replicate2_peak_1236	92	.	5.32078	9.29712	5.31061	80
chr6	119300561	119300786	/hpcnfs/data/BA/egaleota/m6atcells/rip_replicate2_peak_1237	72	.	3.88315	7.20414	3.45601	37
chr6	119305023	119305304	/hpcnfs/data/BA/egaleota/m6atcells/rip_replicate2_peak_1238	128	.	4.87874	12.88739	8.57052	141
chr6	120381981	120382252	/hpcnfs/data/BA/egaleota/m6atcells/rip_replicate2_peak_1239	101	.	3.49615	10.15012	6.09123	77
chr6	120433083	120433399	/hpcnfs/data/BA/egaleota/m6atcells/rip_replicate2_peak_1240	213	.	4.31205	21.36793	16.38286	177
chr6	120469364	120469570	/hpcnfs/data/BA/egaleota/m6atcells/rip_replicate2_peak_1241	58	.	3.45169	5.82778	2.25816	21
chr6	124280329	124280532	/hpcnfs/data/BA/egaleota/m6atcells/rip_replicate2_peak_1242	92	.	5.32078	9.29712	5.31061	128
chr6	124670998	124671199	/hpcnfs/data/BA/egaleota/m6atcells/rip_replicate2_peak_1243	98	.	3.55638	9.87909	5.83958	135
chr6	125064436	125064659	/hpcnfs/data/BA/egaleota/m6atcells/rip_replicate2_peak_1244	243	.	3.80342	24.33990	19.12823	60
chr6	125079998	125080323	/hpcnfs/data/BA/egaleota/m6atcells/rip_replicate2_peak_1245	127	.	3.44301	12.74370	8.43528	44
chr6	125173948	125174168	/hpcnfs/data/BA/egaleota/m6atcells/rip_replicate2_peak_1246	98	.	3.96088	9.81679	5.78163	150
chr6	127075271	127075490	/hpcnfs/data/BA/egaleota/m6atcells/rip_replicate2_peak_1247	281	.	5.53765	28.10440	22.60896	98
chr6	127079323	127079546	/hpcnfs/data/BA/egaleota/m6atcells/rip_replicate2_peak_1248	100	.	2.75343	10.03432	5.98461	79
chr6	127576344	127576577	/hpcnfs/data/BA/egaleota/m6atcells/rip_replicate2_peak_1249	75	.	4.65568	7.51441	3.72070	82
chr6	128732699	128732924	/hpcnfs/data/BA/egaleota/m6atcells/rip_replicate2_peak_1250	106	.	5.65816	10.60435	6.48858	97
chr6	129136394	129136617	/hpcnfs/data/BA/egaleota/m6atcells/rip_replicate2_peak_1251	79	.	2.57408	7.98317	4.14240	69
chr6	129557262	129557492	/hpcnfs/data/BA/egaleota/m6atcells/rip_replicate2_peak_1252	131	.	6.65098	13.16310	8.81105	152
chr6	133670828	133671049	/hpcnfs/data/BA/egaleota/m6atcells/rip_replicate2_peak_1253	187	.	7.42005	18.71981	13.92126	55
chr6	134780417	134780624	/hpcnfs/data/BA/egaleota/m6atcells/rip_replicate2_peak_1254	78	.	4.34968	7.85647	4.02999	62
chr6	134874447	134874862	/hpcnfs/data/BA/egaleota/m6atcells/rip_replicate2_peak_1255	172	.	5.16985	17.25708	12.57866	163
chr6	135087634	135087872	/hpcnfs/data/BA/egaleota/m6atcells/rip_replicate2_peak_1256	121	.	6.31843	12.16237	7.89858	172
chr6	136483229	136483437	/hpcnfs/data/BA/egaleota/m6atcells/rip_replicate2_peak_1257	121	.	6.31843	12.16237	7.89858	61
chr6	136886025	136886321	/hpcnfs/data/BA/egaleota/m6atcells/rip_replicate2_peak_1258	88	.	4.52471	8.80380	4.86961	108
chr6	136887879	136888145	/hpcnfs/data/BA/egaleota/m6atcells/rip_replicate2_peak_1259	121	.	6.31843	12.16237	7.89858	78
chr6	140572303	140572795	/hpcnfs/data/BA/egaleota/m6atcells/rip_replicate2_peak_1260	107	.	3.24538	10.74343	6.61667	169
chr6	143129395	143129596	/hpcnfs/data/BA/egaleota/m6atcells/rip_replicate2_peak_1261	53	.	3.34076	5.38481	1.87864	126
chr6	143153040	143153273	/hpcnfs/data/BA/egaleota/m6atcells/rip_replicate2_peak_1262	104	.	3.44429	10.42972	6.32910	93
chr6	146199560	146199797	/hpcnfs/data/BA/egaleota/m6atcells/rip_replicate2_peak_1263	111	.	5.98588	11.18366	7.00736	94
chr6	146395544	146395745	/hpcnfs/data/BA/egaleota/m6atcells/rip_replicate2_peak_1264	102	.	5.65333	10.22815	6.14545	91
chr6	146502340	146502604	/hpcnfs/data/BA/egaleota/m6atcells/rip_replicate2_peak_1265	281	.	8.20513	28.12668	22.62767	154
chr6	149109068	149109273	/hpcnfs/data/BA/egaleota/m6atcells/rip_replicate2_peak_1266	111	.	5.98588	11.18366	7.00736	91
chr7	4099302	4099586	/hpcnfs/data/BA/egaleota/m6atcells/rip_replicate2_peak_1267	115	.	5.02005	11.50191	7.30572	191
chr7	4587386	4587727	/hpcnfs/data/BA/egaleota/m6atcells/rip_replicate2_peak_1268	304	.	5.71129	30.49456	24.81503	169
chr7	4847189	4847400	/hpcnfs/data/BA/egaleota/m6atcells/rip_replicate2_peak_1269	106	.	5.65816	10.60435	6.48858	33
chr7	5027210	5027412	/hpcnfs/data/BA/egaleota/m6atcells/rip_replicate2_peak_1270	235	.	4.95538	23.56893	18.42393	96
chr7	5031076	5031460	/hpcnfs/data/BA/egaleota/m6atcells/rip_replicate2_peak_1271	250	.	5.12336	25.06013	19.80361	127
chr7	16684997	16685272	/hpcnfs/data/BA/egaleota/m6atcells/rip_replicate2_peak_1272	92	.	5.32078	9.29712	5.31061	116
chr7	16861142	16861370	/hpcnfs/data/BA/egaleota/m6atcells/rip_replicate2_peak_1273	297	.	6.77078	29.70174	24.09115	144
chr7	16867533	16867740	/hpcnfs/data/BA/egaleota/m6atcells/rip_replicate2_peak_1274	112	.	4.25428	11.20432	7.02601	134
chr7	16869494	16869716	/hpcnfs/data/BA/egaleota/m6atcells/rip_replicate2_peak_1275	58	.	2.91632	5.80176	2.24615	179
chr7	17005645	17005848	/hpcnfs/data/BA/egaleota/m6atcells/rip_replicate2_peak_1276	194	.	6.90257	19.46929	14.62457	75
chr7	17006794	17007017	/hpcnfs/data/BA/egaleota/m6atcells/rip_replicate2_peak_1277	305	.	10.23455	30.59707	24.90742	84
chr7	17395488	17395696	/hpcnfs/data/BA/egaleota/m6atcells/rip_replicate2_peak_1278	102	.	4.74607	10.22332	6.14545	143
chr7	17442215	17442415	/hpcnfs/data/BA/egaleota/m6atcells/rip_replicate2_peak_1279	89	.	3.50630	8.99912	5.05087	55
chr7	17444332	17444544	/hpcnfs/data/BA/egaleota/m6atcells/rip_replicate2_peak_1280	158	.	6.49735	15.88074	11.30488	51
chr7	19639780	19639980	/hpcnfs/data/BA/egaleota/m6atcells/rip_replicate2_peak_1281	111	.	5.98588	11.18366	7.00736	128
chr7	19889806	19890167	/hpcnfs/data/BA/egaleota/m6atcells/rip_replicate2_peak_1282	56	.	3.18396	5.68764	2.14222	335
chr7	20207404	20207604	/hpcnfs/data/BA/egaleota/m6atcells/rip_replicate2_peak_1283	83	.	4.98823	8.39200	4.50045	49
chr7	20503270	20503473	/hpcnfs/data/BA/egaleota/m6atcells/rip_replicate2_peak_1284	102	.	5.65333	10.22815	6.14545	119
chr7	25155460	25155660	/hpcnfs/data/BA/egaleota/m6atcells/rip_replicate2_peak_1285	63	.	2.60368	6.30588	2.67073	35
chr7	25158635	25158835	/hpcnfs/data/BA/egaleota/m6atcells/rip_replicate2_peak_1286	64	.	4.03216	6.43393	2.78438	138
chr7	25193909	25194109	/hpcnfs/data/BA/egaleota/m6atcells/rip_replicate2_peak_1287	79	.	4.71513	7.92019	4.08561	55
chr7	25691985	25692187	/hpcnfs/data/BA/egaleota/m6atcells/rip_replicate2_peak_1288	72	.	3.88315	7.20414	3.45601	66
chr7	25861422	25861637	/hpcnfs/data/BA/egaleota/m6atcells/rip_replicate2_peak_1289	102	.	5.65333	10.22815	6.14545	90
chr7	25877286	25877580	/hpcnfs/data/BA/egaleota/m6atcells/rip_replicate2_peak_1290	70	.	3.91292	7.00165	3.27748	149
chr7	26029401	26029617	/hpcnfs/data/BA/egaleota/m6atcells/rip_replicate2_peak_1291	96	.	5.34381	9.68471	5.65865	160
chr7	26053707	26054065	/hpcnfs/data/BA/egaleota/m6atcells/rip_replicate2_peak_1292	120	.	5.80512	12.01482	7.77707	146
chr7	26055963	26056163	/hpcnfs/data/BA/egaleota/m6atcells/rip_replicate2_peak_1293	71	.	2.56504	7.19843	3.45362	87
chr7	26476541	26476741	/hpcnfs/data/BA/egaleota/m6atcells/rip_replicate2_peak_1294	85	.	4.24798	8.52995	4.62515	47
chr7	26484094	26484342	/hpcnfs/data/BA/egaleota/m6atcells/rip_replicate2_peak_1295	87	.	5.02947	8.78951	4.85710	77
chr7	26489530	26489748	/hpcnfs/data/BA/egaleota/m6atcells/rip_replicate2_peak_1296	50	.	2.84804	5.08636	1.60949	73
chr7	26510806	26511103	/hpcnfs/data/BA/egaleota/m6atcells/rip_replicate2_peak_1297	53	.	2.37467	5.30500	1.80407	226
chr7	28424271	28424522	/hpcnfs/data/BA/egaleota/m6atcells/rip_replicate2_peak_1298	72	.	3.37408	7.23228	3.47938	133
chr7	28684324	28685219	/hpcnfs/data/BA/egaleota/m6atcells/rip_replicate2_peak_1299	277	.	10.97411	27.79936	22.32664	205
chr7	28959900	28960234	/hpcnfs/data/BA/egaleota/m6atcells/rip_replicate2_peak_1300	136	.	3.47826	13.61121	9.22477	125
chr7	29114298	29114538	/hpcnfs/data/BA/egaleota/m6atcells/rip_replicate2_peak_1301	102	.	4.74607	10.22332	6.14545	137
chr7	29135925	29136214	/hpcnfs/data/BA/egaleota/m6atcells/rip_replicate2_peak_1302	92	.	2.60728	9.21212	5.25032	33
chr7	29226051	29226290	/hpcnfs/data/BA/egaleota/m6atcells/rip_replicate2_peak_1303	155	.	5.62826	15.53394	10.98131	88
chr7	29596051	29596376	/hpcnfs/data/BA/egaleota/m6atcells/rip_replicate2_peak_1304	125	.	3.66754	12.50945	8.22225	142
chr7	30945622	30945845	/hpcnfs/data/BA/egaleota/m6atcells/rip_replicate2_peak_1305	106	.	5.65816	10.60435	6.48858	187
chr7	30978836	30979042	/hpcnfs/data/BA/egaleota/m6atcells/rip_replicate2_peak_1306	111	.	5.98588	11.18366	7.00736	89
chr7	31371185	31371497	/hpcnfs/data/BA/egaleota/m6atcells/rip_replicate2_peak_1307	199	.	3.61734	19.95538	15.06632	172
chr7	31921902	31922102	/hpcnfs/data/BA/egaleota/m6atcells/rip_replicate2_peak_1308	65	.	2.39724	6.56732	2.90521	179
chr7	35834453	35834653	/hpcnfs/data/BA/egaleota/m6atcells/rip_replicate2_peak_1309	58	.	3.99059	5.84938	2.25816	85
chr7	49276621	49276985	/hpcnfs/data/BA/egaleota/m6atcells/rip_replicate2_peak_1310	111	.	3.77865	11.13076	6.97371	184
chr7	51731068	51733123	/hpcnfs/data/BA/egaleota/m6atcells/rip_replicate2_peak_1311	162	.	7.64862	16.28740	11.67019	1859
chr7	51733190	51734432	/hpcnfs/data/BA/egaleota/m6atcells/rip_replicate2_peak_1312	218	.	9.31137	21.85294	16.82760	1053
chr7	51734687	51737233	/hpcnfs/data/BA/egaleota/m6atcells/rip_replicate2_peak_1313	379	.	13.63451	37.96973	31.79445	2079
chr7	51738099	51738374	/hpcnfs/data/BA/egaleota/m6atcells/rip_replicate2_peak_1314	102	.	5.65333	10.22815	6.14545	138
chr7	52067671	52067871	/hpcnfs/data/BA/egaleota/m6atcells/rip_replicate2_peak_1315	92	.	5.32078	9.29712	5.31061	60
chr7	52261717	52261940	/hpcnfs/data/BA/egaleota/m6atcells/rip_replicate2_peak_1316	132	.	4.75035	13.21877	8.86371	159
chr7	52289218	52289450	/hpcnfs/data/BA/egaleota/m6atcells/rip_replicate2_peak_1317	171	.	6.47191	17.13194	12.46235	159
chr7	52631878	52632225	/hpcnfs/data/BA/egaleota/m6atcells/rip_replicate2_peak_1318	211	.	4.97509	21.19928	16.22360	182
chr7	52632295	52632519	/hpcnfs/data/BA/egaleota/m6atcells/rip_replicate2_peak_1319	168	.	3.78006	16.87277	12.21565	149
chr7	53176528	53176807	/hpcnfs/data/BA/egaleota/m6atcells/rip_replicate2_peak_1320	152	.	7.31608	15.22653	10.70192	133
chr7	63359265	63359467	/hpcnfs/data/BA/egaleota/m6atcells/rip_replicate2_peak_1321	110	.	4.66201	11.01274	6.86955	59
chr7	63440048	63440422	/hpcnfs/data/BA/egaleota/m6atcells/rip_replicate2_peak_1322	54	.	3.77210	5.48460	1.95906	303
chr7	63486427	63486741	/hpcnfs/data/BA/egaleota/m6atcells/rip_replicate2_peak_1323	86	.	3.33411	8.67978	4.76184	129
chr7	66540079	66540294	/hpcnfs/data/BA/egaleota/m6atcells/rip_replicate2_peak_1324	152	.	7.31608	15.22653	10.70192	104
chr7	71058092	71058293	/hpcnfs/data/BA/egaleota/m6atcells/rip_replicate2_peak_1325	75	.	4.65568	7.51441	3.72070	143
chr7	71522038	71522239	/hpcnfs/data/BA/egaleota/m6atcells/rip_replicate2_peak_1326	72	.	3.88315	7.20414	3.45601	114
chr7	74461597	74461804	/hpcnfs/data/BA/egaleota/m6atcells/rip_replicate2_peak_1327	230	.	9.64392	23.01385	17.90752	100
chr7	80573936	80574136	/hpcnfs/data/BA/egaleota/m6atcells/rip_replicate2_peak_1328	66	.	3.22739	6.62942	2.96050	143
chr7	82804118	82804321	/hpcnfs/data/BA/egaleota/m6atcells/rip_replicate2_peak_1329	106	.	5.65816	10.60435	6.48858	20
chr7	87236361	87236565	/hpcnfs/data/BA/egaleota/m6atcells/rip_replicate2_peak_1330	101	.	3.30973	10.14016	6.08238	41
chr7	91046390	91046590	/hpcnfs/data/BA/egaleota/m6atcells/rip_replicate2_peak_1331	194	.	6.36793	19.49381	14.64823	69
chr7	99817246	99817590	/hpcnfs/data/BA/egaleota/m6atcells/rip_replicate2_peak_1332	92	.	5.32078	9.29712	5.31061	172
chr7	104834075	104834298	/hpcnfs/data/BA/egaleota/m6atcells/rip_replicate2_peak_1333	37	.	2.38608	3.78535	0.53468	87
chr7	106750409	106750677	/hpcnfs/data/BA/egaleota/m6atcells/rip_replicate2_peak_1334	64	.	2.88956	6.45168	2.80035	149
chr7	107007102	107007302	/hpcnfs/data/BA/egaleota/m6atcells/rip_replicate2_peak_1335	168	.	3.38946	16.80248	12.14949	139
chr7	107519654	107519898	/hpcnfs/data/BA/egaleota/m6atcells/rip_replicate2_peak_1336	75	.	4.65568	7.51441	3.72070	52
chr7	108558277	108558480	/hpcnfs/data/BA/egaleota/m6atcells/rip_replicate2_peak_1337	66	.	4.32314	6.66618	2.97315	63
chr7	108558529	108558741	/hpcnfs/data/BA/egaleota/m6atcells/rip_replicate2_peak_1338	131	.	6.65098	13.16310	8.81105	46
chr7	108566838	108567077	/hpcnfs/data/BA/egaleota/m6atcells/rip_replicate2_peak_1339	131	.	6.65098	13.16310	8.81105	135
chr7	108724512	108724823	/hpcnfs/data/BA/egaleota/m6atcells/rip_replicate2_peak_1340	92	.	5.27038	9.20994	5.24844	147
chr7	109060040	109060264	/hpcnfs/data/BA/egaleota/m6atcells/rip_replicate2_peak_1341	113	.	3.32454	11.30471	7.12141	59
chr7	109444769	109445026	/hpcnfs/data/BA/egaleota/m6atcells/rip_replicate2_peak_1342	173	.	7.98117	17.36661	12.66992	105
chr7	111412898	111413101	/hpcnfs/data/BA/egaleota/m6atcells/rip_replicate2_peak_1343	94	.	4.53034	9.43782	5.43976	139
chr7	111488237	111488646	/hpcnfs/data/BA/egaleota/m6atcells/rip_replicate2_peak_1344	289	.	5.23936	28.92136	23.36996	107
chr7	111565777	111566073	/hpcnfs/data/BA/egaleota/m6atcells/rip_replicate2_peak_1345	44	.	3.30661	4.48573	1.10883	287
chr7	112010482	112010725	/hpcnfs/data/BA/egaleota/m6atcells/rip_replicate2_peak_1346	218	.	8.18764	21.80669	16.79698	139
chr7	113087680	113087934	/hpcnfs/data/BA/egaleota/m6atcells/rip_replicate2_peak_1347	156	.	5.51843	15.64027	11.08477	160
chr7	113343980	113344505	/hpcnfs/data/BA/egaleota/m6atcells/rip_replicate2_peak_1348	95	.	3.22028	9.57550	5.56493	254
chr7	113647638	113647925	/hpcnfs/data/BA/egaleota/m6atcells/rip_replicate2_peak_1349	114	.	3.36325	11.47296	7.27883	148
chr7	113759667	113759867	/hpcnfs/data/BA/egaleota/m6atcells/rip_replicate2_peak_1350	50	.	3.65804	5.06640	1.59091	27
chr7	113781718	113782090	/hpcnfs/data/BA/egaleota/m6atcells/rip_replicate2_peak_1351	112	.	4.25428	11.20432	7.02601	303
chr7	121408136	121408337	/hpcnfs/data/BA/egaleota/m6atcells/rip_replicate2_peak_1352	131	.	6.65098	13.16310	8.81105	118
chr7	121541692	121541892	/hpcnfs/data/BA/egaleota/m6atcells/rip_replicate2_peak_1353	56	.	3.58209	5.62034	2.08072	117
chr7	121555222	121555447	/hpcnfs/data/BA/egaleota/m6atcells/rip_replicate2_peak_1354	94	.	4.86141	9.47127	5.46735	116
chr7	121578222	121578537	/hpcnfs/data/BA/egaleota/m6atcells/rip_replicate2_peak_1355	92	.	5.11022	9.26743	5.30176	167
chr7	121678288	121678488	/hpcnfs/data/BA/egaleota/m6atcells/rip_replicate2_peak_1356	142	.	3.72032	14.25722	9.81328	74
chr7	125311987	125312253	/hpcnfs/data/BA/egaleota/m6atcells/rip_replicate2_peak_1357	135	.	3.74123	13.57897	9.19355	129
chr7	125630187	125630526	/hpcnfs/data/BA/egaleota/m6atcells/rip_replicate2_peak_1358	207	.	8.97882	20.70720	15.76829	196
chr7	125995787	125996009	/hpcnfs/data/BA/egaleota/m6atcells/rip_replicate2_peak_1359	164	.	5.03729	16.47969	11.85382	138
chr7	127897356	127897558	/hpcnfs/data/BA/egaleota/m6atcells/rip_replicate2_peak_1360	56	.	2.39514	5.64357	2.10089	188
chr7	129450210	129450421	/hpcnfs/data/BA/egaleota/m6atcells/rip_replicate2_peak_1361	51	.	3.23596	5.17715	1.68678	82
chr7	129549176	129549412	/hpcnfs/data/BA/egaleota/m6atcells/rip_replicate2_peak_1362	184	.	8.31372	18.46343	13.68322	107
chr7	129616486	129616726	/hpcnfs/data/BA/egaleota/m6atcells/rip_replicate2_peak_1363	144	.	5.82472	14.42079	9.96285	139
chr7	132701168	132701368	/hpcnfs/data/BA/egaleota/m6atcells/rip_replicate2_peak_1364	79	.	4.71513	7.92019	4.08561	139
chr7	132767275	132767475	/hpcnfs/data/BA/egaleota/m6atcells/rip_replicate2_peak_1365	67	.	4.20842	6.74427	3.04271	99
chr7	132776787	132777151	/hpcnfs/data/BA/egaleota/m6atcells/rip_replicate2_peak_1366	409	.	9.04902	40.99408	34.59735	189
chr7	132778278	132778483	/hpcnfs/data/BA/egaleota/m6atcells/rip_replicate2_peak_1367	84	.	4.83074	8.43767	4.54102	140
chr7	133615584	133615820	/hpcnfs/data/BA/egaleota/m6atcells/rip_replicate2_peak_1368	64	.	2.88956	6.45168	2.80035	97
chr7	133702202	133702414	/hpcnfs/data/BA/egaleota/m6atcells/rip_replicate2_peak_1369	177	.	3.24384	17.78010	13.05230	153
chr7	133730703	133731054	/hpcnfs/data/BA/egaleota/m6atcells/rip_replicate2_peak_1370	91	.	4.68702	9.12818	5.17362	175
chr7	134014397	134014731	/hpcnfs/data/BA/egaleota/m6atcells/rip_replicate2_peak_1371	113	.	4.10936	11.36780	7.17905	218
chr7	134165723	134166068	/hpcnfs/data/BA/egaleota/m6atcells/rip_replicate2_peak_1372	293	.	4.70704	29.38587	23.78968	191
chr7	134277397	134277614	/hpcnfs/data/BA/egaleota/m6atcells/rip_replicate2_peak_1373	136	.	2.17432	13.61630	9.22919	161
chr7	134342088	134342306	/hpcnfs/data/BA/egaleota/m6atcells/rip_replicate2_peak_1374	150	.	4.02535	15.04363	10.54417	163
chr7	134440100	134440559	/hpcnfs/data/BA/egaleota/m6atcells/rip_replicate2_peak_1375	73	.	3.19984	7.39590	3.63180	78
chr7	134623047	134623253	/hpcnfs/data/BA/egaleota/m6atcells/rip_replicate2_peak_1376	171	.	6.47191	17.13194	12.46235	147
chr7	134665582	134665782	/hpcnfs/data/BA/egaleota/m6atcells/rip_replicate2_peak_1377	94	.	4.86141	9.47127	5.46735	58
chr7	134669157	134669372	/hpcnfs/data/BA/egaleota/m6atcells/rip_replicate2_peak_1378	63	.	2.43004	6.31875	2.68286	31
chr7	135116191	135116391	/hpcnfs/data/BA/egaleota/m6atcells/rip_replicate2_peak_1379	67	.	2.68767	6.77975	3.07393	71
chr7	135124803	135125219	/hpcnfs/data/BA/egaleota/m6atcells/rip_replicate2_peak_1380	183	.	4.97035	18.37169	13.60820	86
chr7	135517192	135517392	/hpcnfs/data/BA/egaleota/m6atcells/rip_replicate2_peak_1381	38	.	1.94165	3.88585	0.62434	165
chr7	135596347	135596590	/hpcnfs/data/BA/egaleota/m6atcells/rip_replicate2_peak_1382	84	.	4.37326	8.49646	4.59465	157
chr7	137978014	137978279	/hpcnfs/data/BA/egaleota/m6atcells/rip_replicate2_peak_1383	251	.	7.64569	25.14240	19.87815	116
chr7	140901131	140901348	/hpcnfs/data/BA/egaleota/m6atcells/rip_replicate2_peak_1384	290	.	5.93183	29.04980	23.48219	80
chr7	146032171	146032475	/hpcnfs/data/BA/egaleota/m6atcells/rip_replicate2_peak_1385	49	.	3.32623	4.93071	1.50077	114
chr7	148052977	148053199	/hpcnfs/data/BA/egaleota/m6atcells/rip_replicate2_peak_1386	141	.	6.98353	14.18480	9.74776	83
chr7	148363788	148363997	/hpcnfs/data/BA/egaleota/m6atcells/rip_replicate2_peak_1387	64	.	2.88956	6.45168	2.80035	157
chr7	149198520	149198720	/hpcnfs/data/BA/egaleota/m6atcells/rip_replicate2_peak_1388	92	.	5.32078	9.29712	5.31061	116
chr7	149652245	149654334	/hpcnfs/data/BA/egaleota/m6atcells/rip_replicate2_peak_1389	332	.	11.52047	33.23578	27.36440	187
chr7	149654414	149654756	/hpcnfs/data/BA/egaleota/m6atcells/rip_replicate2_peak_1390	197	.	7.67591	19.73477	14.86129	178
chr7	149657973	149658229	/hpcnfs/data/BA/egaleota/m6atcells/rip_replicate2_peak_1391	195	.	8.64627	19.57717	14.71700	75
chr7	149680939	149681153	/hpcnfs/data/BA/egaleota/m6atcells/rip_replicate2_peak_1392	99	.	5.12855	9.98673	5.94035	70
chr7	149681228	149681504	/hpcnfs/data/BA/egaleota/m6atcells/rip_replicate2_peak_1393	78	.	4.67241	7.84564	4.02680	144
chr7	150195105	150195419	/hpcnfs/data/BA/egaleota/m6atcells/rip_replicate2_peak_1394	220	.	5.68262	22.00485	16.97193	157
chr7	150473308	150473653	/hpcnfs/data/BA/egaleota/m6atcells/rip_replicate2_peak_1395	102	.	5.65333	10.22815	6.14545	157
chr7	150699907	150700207	/hpcnfs/data/BA/egaleota/m6atcells/rip_replicate2_peak_1396	62	.	2.87123	6.21551	2.59401	151
chr8	3255613	3255814	/hpcnfs/data/BA/egaleota/m6atcells/rip_replicate2_peak_1397	75	.	4.65568	7.51441	3.72070	121
chr8	3366472	3366672	/hpcnfs/data/BA/egaleota/m6atcells/rip_replicate2_peak_1398	58	.	3.99059	5.84938	2.25816	59
chr8	3382948	3383213	/hpcnfs/data/BA/egaleota/m6atcells/rip_replicate2_peak_1399	264	.	7.93983	26.40288	21.04802	139
chr8	3387049	3387471	/hpcnfs/data/BA/egaleota/m6atcells/rip_replicate2_peak_1400	131	.	3.65095	13.19204	8.83853	303
chr8	3754254	3754454	/hpcnfs/data/BA/egaleota/m6atcells/rip_replicate2_peak_1401	76	.	3.61273	7.60691	3.80373	153
chr8	4246766	4247076	/hpcnfs/data/BA/egaleota/m6atcells/rip_replicate2_peak_1402	150	.	5.59441	15.06070	10.55641	179
chr8	4293082	4293282	/hpcnfs/data/BA/egaleota/m6atcells/rip_replicate2_peak_1403	98	.	3.96088	9.81679	5.78163	89
chr8	4300717	4300925	/hpcnfs/data/BA/egaleota/m6atcells/rip_replicate2_peak_1404	121	.	6.31843	12.16237	7.89858	130
chr8	4522439	4522904	/hpcnfs/data/BA/egaleota/m6atcells/rip_replicate2_peak_1405	195	.	8.64627	19.57717	14.71700	181
chr8	4524626	4524973	/hpcnfs/data/BA/egaleota/m6atcells/rip_replicate2_peak_1406	67	.	4.20842	6.74427	3.04271	151
chr8	13594343	13594543	/hpcnfs/data/BA/egaleota/m6atcells/rip_replicate2_peak_1407	45	.	3.02023	4.55351	1.16752	73
chr8	13795605	13795887	/hpcnfs/data/BA/egaleota/m6atcells/rip_replicate2_peak_1408	261	.	9.21109	26.10696	20.76795	129
chr8	13879784	13879995	/hpcnfs/data/BA/egaleota/m6atcells/rip_replicate2_peak_1409	91	.	3.81418	9.14599	5.18890	111
chr8	19784751	19784953	/hpcnfs/data/BA/egaleota/m6atcells/rip_replicate2_peak_1410	102	.	5.65333	10.22815	6.14545	91
chr8	20020089	20020309	/hpcnfs/data/BA/egaleota/m6atcells/rip_replicate2_peak_1411	162	.	7.64862	16.28740	11.67019	106
chr8	23904209	23904454	/hpcnfs/data/BA/egaleota/m6atcells/rip_replicate2_peak_1412	79	.	4.71513	7.92019	4.08561	130
chr8	26179077	26179284	/hpcnfs/data/BA/egaleota/m6atcells/rip_replicate2_peak_1413	60	.	3.35665	6.07424	2.46373	87
chr8	26713295	26714227	/hpcnfs/data/BA/egaleota/m6atcells/rip_replicate2_peak_1414	236	.	5.92444	23.65617	18.50477	364
chr8	32272022	32272248	/hpcnfs/data/BA/egaleota/m6atcells/rip_replicate2_peak_1415	253	.	6.16625	25.34235	20.06992	132
chr8	34595357	34595630	/hpcnfs/data/BA/egaleota/m6atcells/rip_replicate2_peak_1416	102	.	5.65333	10.22815	6.14545	94
chr8	34805559	34805770	/hpcnfs/data/BA/egaleota/m6atcells/rip_replicate2_peak_1417	142	.	5.40793	14.22098	9.77864	76
chr8	35225915	35226296	/hpcnfs/data/BA/egaleota/m6atcells/rip_replicate2_peak_1418	149	.	6.05257	14.92488	10.43303	189
chr8	36558152	36558356	/hpcnfs/data/BA/egaleota/m6atcells/rip_replicate2_peak_1419	167	.	6.90832	16.73424	12.08587	125
chr8	42485942	42486153	/hpcnfs/data/BA/egaleota/m6atcells/rip_replicate2_peak_1420	177	.	7.16418	17.71946	12.99413	125
chr8	47162595	47162808	/hpcnfs/data/BA/egaleota/m6atcells/rip_replicate2_peak_1421	92	.	5.32078	9.29712	5.31061	75
chr8	59992864	59993078	/hpcnfs/data/BA/egaleota/m6atcells/rip_replicate2_peak_1422	428	.	6.72824	42.85426	36.35276	93
chr8	68978103	68978344	/hpcnfs/data/BA/egaleota/m6atcells/rip_replicate2_peak_1423	75	.	4.65568	7.51441	3.72070	101
chr8	68978462	68978709	/hpcnfs/data/BA/egaleota/m6atcells/rip_replicate2_peak_1424	102	.	5.65333	10.22815	6.14545	121
chr8	68980652	68980955	/hpcnfs/data/BA/egaleota/m6atcells/rip_replicate2_peak_1425	141	.	6.98353	14.18480	9.74776	148
chr8	72459665	72459877	/hpcnfs/data/BA/egaleota/m6atcells/rip_replicate2_peak_1426	110	.	3.21846	11.04998	6.90245	71
chr8	72539303	72539577	/hpcnfs/data/BA/egaleota/m6atcells/rip_replicate2_peak_1427	228	.	5.80353	22.82606	17.74765	198
chr8	73059009	73059223	/hpcnfs/data/BA/egaleota/m6atcells/rip_replicate2_peak_1428	60	.	2.25697	6.01877	2.41582	57
chr8	73288307	73288548	/hpcnfs/data/BA/egaleota/m6atcells/rip_replicate2_peak_1429	185	.	4.65718	18.54262	13.75867	173
chr8	73393655	73393865	/hpcnfs/data/BA/egaleota/m6atcells/rip_replicate2_peak_1430	268	.	7.04157	26.86098	21.45935	129
chr8	74004615	74004815	/hpcnfs/data/BA/egaleota/m6atcells/rip_replicate2_peak_1431	83	.	4.98823	8.39200	4.50045	114
chr8	74770573	74770775	/hpcnfs/data/BA/egaleota/m6atcells/rip_replicate2_peak_1432	141	.	6.98353	14.18480	9.74776	146
chr8	82197801	82198017	/hpcnfs/data/BA/egaleota/m6atcells/rip_replicate2_peak_1433	97	.	3.15309	9.72486	5.69771	69
chr8	83225893	83226101	/hpcnfs/data/BA/egaleota/m6atcells/rip_replicate2_peak_1434	111	.	5.98588	11.18366	7.00736	75
chr8	84296321	84296573	/hpcnfs/data/BA/egaleota/m6atcells/rip_replicate2_peak_1435	182	.	5.91174	18.27638	13.51823	120
chr8	84304318	84304616	/hpcnfs/data/BA/egaleota/m6atcells/rip_replicate2_peak_1436	210	.	6.14578	21.02384	16.05959	111
chr8	84374369	84374691	/hpcnfs/data/BA/egaleota/m6atcells/rip_replicate2_peak_1437	209	.	6.40438	20.90048	15.94590	128
chr8	84378840	84379143	/hpcnfs/data/BA/egaleota/m6atcells/rip_replicate2_peak_1438	75	.	4.65568	7.51441	3.72070	34
chr8	84397266	84397510	/hpcnfs/data/BA/egaleota/m6atcells/rip_replicate2_peak_1439	94	.	4.53034	9.43782	5.43976	141
chr8	84428073	84428305	/hpcnfs/data/BA/egaleota/m6atcells/rip_replicate2_peak_1440	130	.	5.71542	13.00209	8.67453	61
chr8	84485421	84485647	/hpcnfs/data/BA/egaleota/m6atcells/rip_replicate2_peak_1441	162	.	7.64862	16.28740	11.67019	96
chr8	84506841	84507043	/hpcnfs/data/BA/egaleota/m6atcells/rip_replicate2_peak_1442	95	.	4.28905	9.50690	5.49921	150
chr8	84555574	84555775	/hpcnfs/data/BA/egaleota/m6atcells/rip_replicate2_peak_1443	87	.	5.02947	8.78951	4.85710	30
chr8	84635235	84635654	/hpcnfs/data/BA/egaleota/m6atcells/rip_replicate2_peak_1444	174	.	4.62725	17.44175	12.73922	68
chr8	84637496	84637799	/hpcnfs/data/BA/egaleota/m6atcells/rip_replicate2_peak_1445	78	.	4.34968	7.85647	4.02999	136
chr8	86095376	86095602	/hpcnfs/data/BA/egaleota/m6atcells/rip_replicate2_peak_1446	125	.	5.03497	12.58568	8.28938	157
chr8	86192735	86192962	/hpcnfs/data/BA/egaleota/m6atcells/rip_replicate2_peak_1447	124	.	3.04690	12.41115	8.13452	156
chr8	86193658	86193902	/hpcnfs/data/BA/egaleota/m6atcells/rip_replicate2_peak_1448	187	.	4.27441	18.76494	13.96373	148
chr8	86213982	86214238	/hpcnfs/data/BA/egaleota/m6atcells/rip_replicate2_peak_1449	246	.	7.44383	24.62003	19.39049	166
chr8	86519982	86520229	/hpcnfs/data/BA/egaleota/m6atcells/rip_replicate2_peak_1450	68	.	4.26434	6.84186	3.13254	125
chr8	86549045	86549411	/hpcnfs/data/BA/egaleota/m6atcells/rip_replicate2_peak_1451	111	.	5.37314	11.17374	7.00736	193
chr8	90839509	90839838	/hpcnfs/data/BA/egaleota/m6atcells/rip_replicate2_peak_1452	46	.	2.53904	4.60270	1.21410	32
chr8	91231161	91231400	/hpcnfs/data/BA/egaleota/m6atcells/rip_replicate2_peak_1453	44	.	1.93881	4.44424	1.07381	26
chr8	97006070	97006282	/hpcnfs/data/BA/egaleota/m6atcells/rip_replicate2_peak_1454	56	.	2.86117	5.65122	2.10817	24
chr8	97026706	97026906	/hpcnfs/data/BA/egaleota/m6atcells/rip_replicate2_peak_1455	50	.	3.65804	5.06640	1.59091	150
chr8	97040315	97040687	/hpcnfs/data/BA/egaleota/m6atcells/rip_replicate2_peak_1456	199	.	8.01659	19.92507	15.03816	185
chr8	107805068	107805330	/hpcnfs/data/BA/egaleota/m6atcells/rip_replicate2_peak_1457	141	.	6.98353	14.18480	9.74776	124
chr8	108221924	108222124	/hpcnfs/data/BA/egaleota/m6atcells/rip_replicate2_peak_1458	97	.	4.40860	9.78552	5.75352	46
chr8	108459517	108459727	/hpcnfs/data/BA/egaleota/m6atcells/rip_replicate2_peak_1459	176	.	6.30957	17.61883	12.90909	120
chr8	118231224	118231436	/hpcnfs/data/BA/egaleota/m6atcells/rip_replicate2_peak_1460	124	.	4.00093	12.43190	8.15392	162
chr8	119984173	119984373	/hpcnfs/data/BA/egaleota/m6atcells/rip_replicate2_peak_1461	89	.	3.50630	8.99912	5.05087	51
chr8	124907440	124907689	/hpcnfs/data/BA/egaleota/m6atcells/rip_replicate2_peak_1462	73	.	2.62644	7.31839	3.56086	78
chr8	124907765	124908022	/hpcnfs/data/BA/egaleota/m6atcells/rip_replicate2_peak_1463	229	.	6.09777	22.98959	17.89583	145
chr8	125417642	125417929	/hpcnfs/data/BA/egaleota/m6atcells/rip_replicate2_peak_1464	51	.	1.79993	5.19315	1.70227	182
chr8	125417973	125418209	/hpcnfs/data/BA/egaleota/m6atcells/rip_replicate2_peak_1465	91	.	2.47404	9.13663	5.18189	102
chr8	125497313	125497524	/hpcnfs/data/BA/egaleota/m6atcells/rip_replicate2_peak_1466	86	.	4.31461	8.67216	4.75538	166
chr8	125728098	125728354	/hpcnfs/data/BA/egaleota/m6atcells/rip_replicate2_peak_1467	124	.	5.84653	12.48535	8.20119	125
chr8	126520453	126520781	/hpcnfs/data/BA/egaleota/m6atcells/rip_replicate2_peak_1468	84	.	4.37326	8.49646	4.59465	130
chr8	127405695	127406101	/hpcnfs/data/BA/egaleota/m6atcells/rip_replicate2_peak_1469	266	.	10.37329	26.67998	21.28759	198
chr8	127429445	127429686	/hpcnfs/data/BA/egaleota/m6atcells/rip_replicate2_peak_1470	145	.	6.91552	14.50348	10.03673	108
chr9	13237678	13237878	/hpcnfs/data/BA/egaleota/m6atcells/rip_replicate2_peak_1471	83	.	4.98823	8.39200	4.50045	71
chr9	13301486	13301729	/hpcnfs/data/BA/egaleota/m6atcells/rip_replicate2_peak_1472	148	.	6.39659	14.81135	10.32878	111
chr9	14120572	14120815	/hpcnfs/data/BA/egaleota/m6atcells/rip_replicate2_peak_1473	113	.	4.10936	11.36780	7.17905	84
chr9	15113165	15113365	/hpcnfs/data/BA/egaleota/m6atcells/rip_replicate2_peak_1474	95	.	3.39332	9.55528	5.54580	90
chr9	20678197	20678442	/hpcnfs/data/BA/egaleota/m6atcells/rip_replicate2_peak_1475	78	.	4.34968	7.85647	4.02999	81
chr9	20716849	20717049	/hpcnfs/data/BA/egaleota/m6atcells/rip_replicate2_peak_1476	93	.	5.13266	9.30780	5.32113	107
chr9	21085345	21085583	/hpcnfs/data/BA/egaleota/m6atcells/rip_replicate2_peak_1477	125	.	6.28684	12.51196	8.22225	91
chr9	21085983	21086199	/hpcnfs/data/BA/egaleota/m6atcells/rip_replicate2_peak_1478	63	.	3.83795	6.33898	2.69794	136
chr9	21815956	21816361	/hpcnfs/data/BA/egaleota/m6atcells/rip_replicate2_peak_1479	114	.	4.34701	11.46259	7.26870	56
chr9	25111329	25111541	/hpcnfs/data/BA/egaleota/m6atcells/rip_replicate2_peak_1480	133	.	4.92645	13.35620	8.99412	79
chr9	32550694	32550929	/hpcnfs/data/BA/egaleota/m6atcells/rip_replicate2_peak_1481	67	.	3.12128	6.75571	3.05222	152
chr9	32562039	32562321	/hpcnfs/data/BA/egaleota/m6atcells/rip_replicate2_peak_1482	144	.	2.45714	14.44456	9.98585	191
chr9	42244336	42244538	/hpcnfs/data/BA/egaleota/m6atcells/rip_replicate2_peak_1483	92	.	5.32078	9.29712	5.31061	146
chr9	44001145	44001518	/hpcnfs/data/BA/egaleota/m6atcells/rip_replicate2_peak_1484	70	.	4.40079	7.07835	3.34564	139
chr9	44413029	44413263	/hpcnfs/data/BA/egaleota/m6atcells/rip_replicate2_peak_1485	48	.	2.98368	4.85333	1.43146	107
chr9	44446710	44446923	/hpcnfs/data/BA/egaleota/m6atcells/rip_replicate2_peak_1486	217	.	3.76806	21.73918	16.73770	110
chr9	44448316	44448891	/hpcnfs/data/BA/egaleota/m6atcells/rip_replicate2_peak_1487	114	.	2.71673	11.45621	7.26308	423
chr9	45589898	45590139	/hpcnfs/data/BA/egaleota/m6atcells/rip_replicate2_peak_1488	198	.	8.48723	19.80413	14.92242	137
chr9	48288354	48288556	/hpcnfs/data/BA/egaleota/m6atcells/rip_replicate2_peak_1489	86	.	3.33411	8.67978	4.76184	157
chr9	50404514	50404767	/hpcnfs/data/BA/egaleota/m6atcells/rip_replicate2_peak_1490	231	.	6.89752	23.15963	18.04624	74
chr9	51046958	51047280	/hpcnfs/data/BA/egaleota/m6atcells/rip_replicate2_peak_1491	269	.	10.22044	26.98185	21.57494	132
chr9	58430961	58431295	/hpcnfs/data/BA/egaleota/m6atcells/rip_replicate2_peak_1492	218	.	9.31137	21.85294	16.82760	170
chr9	58993441	58993641	/hpcnfs/data/BA/egaleota/m6atcells/rip_replicate2_peak_1493	75	.	4.65568	7.51441	3.72070	75
chr9	59318177	59318377	/hpcnfs/data/BA/egaleota/m6atcells/rip_replicate2_peak_1494	60	.	3.35665	6.07424	2.46373	161
chr9	62222537	62222741	/hpcnfs/data/BA/egaleota/m6atcells/rip_replicate2_peak_1495	252	.	4.35401	25.26619	19.99673	86
chr9	62225149	62225351	/hpcnfs/data/BA/egaleota/m6atcells/rip_replicate2_peak_1496	111	.	3.10505	11.13499	6.97718	60
chr9	62225492	62225700	/hpcnfs/data/BA/egaleota/m6atcells/rip_replicate2_peak_1497	60	.	2.69573	6.00172	2.39922	49
chr9	62798391	62798597	/hpcnfs/data/BA/egaleota/m6atcells/rip_replicate2_peak_1498	120	.	5.62900	12.05533	7.81288	165
chr9	64026189	64026395	/hpcnfs/data/BA/egaleota/m6atcells/rip_replicate2_peak_1499	239	.	2.51584	23.91711	18.75523	57
chr9	64154784	64155005	/hpcnfs/data/BA/egaleota/m6atcells/rip_replicate2_peak_1500	73	.	3.72961	7.38619	3.62273	162
chr9	65868679	65868928	/hpcnfs/data/BA/egaleota/m6atcells/rip_replicate2_peak_1501	230	.	9.64392	23.01385	17.90752	99
chr9	65935884	65936156	/hpcnfs/data/BA/egaleota/m6atcells/rip_replicate2_peak_1502	99	.	4.93371	9.94799	5.90368	190
chr9	66699618	66699830	/hpcnfs/data/BA/egaleota/m6atcells/rip_replicate2_peak_1503	106	.	5.65816	10.60435	6.48858	133
chr9	66766551	66767042	/hpcnfs/data/BA/egaleota/m6atcells/rip_replicate2_peak_1504	187	.	8.17289	18.71012	13.91481	307
chr9	69229059	69229259	/hpcnfs/data/BA/egaleota/m6atcells/rip_replicate2_peak_1505	83	.	4.80962	8.40000	4.50549	82
chr9	77913255	77913463	/hpcnfs/data/BA/egaleota/m6atcells/rip_replicate2_peak_1506	121	.	6.31843	12.16237	7.89858	133
chr9	82794129	82794331	/hpcnfs/data/BA/egaleota/m6atcells/rip_replicate2_peak_1507	126	.	5.39326	12.69064	8.38463	131
chr9	88351171	88351371	/hpcnfs/data/BA/egaleota/m6atcells/rip_replicate2_peak_1508	37	.	2.05805	3.71262	0.47019	163
chr9	95039380	95039605	/hpcnfs/data/BA/egaleota/m6atcells/rip_replicate2_peak_1509	103	.	5.11727	10.31207	6.21806	41
chr9	95075638	95075844	/hpcnfs/data/BA/egaleota/m6atcells/rip_replicate2_peak_1510	120	.	5.62900	12.05533	7.81288	55
chr9	96248497	96248705	/hpcnfs/data/BA/egaleota/m6atcells/rip_replicate2_peak_1511	134	.	5.94176	13.47039	9.09929	22
chr9	98477893	98478117	/hpcnfs/data/BA/egaleota/m6atcells/rip_replicate2_peak_1512	133	.	4.69438	13.39311	9.02798	52
chr9	101006098	101006299	/hpcnfs/data/BA/egaleota/m6atcells/rip_replicate2_peak_1513	88	.	4.00656	8.83262	4.89776	63
chr9	106594258	106594505	/hpcnfs/data/BA/egaleota/m6atcells/rip_replicate2_peak_1514	120	.	6.25858	12.05679	7.81297	83
chr9	108412573	108412827	/hpcnfs/data/BA/egaleota/m6atcells/rip_replicate2_peak_1515	86	.	4.31461	8.67216	4.75538	64
chr9	108954231	108954496	/hpcnfs/data/BA/egaleota/m6atcells/rip_replicate2_peak_1516	106	.	3.72165	10.68032	6.56061	122
chr9	111102277	111102477	/hpcnfs/data/BA/egaleota/m6atcells/rip_replicate2_peak_1517	92	.	5.32078	9.29712	5.31061	99
chr9	113860756	113860965	/hpcnfs/data/BA/egaleota/m6atcells/rip_replicate2_peak_1518	102	.	5.65333	10.22815	6.14545	85
chr9	114614221	114614433	/hpcnfs/data/BA/egaleota/m6atcells/rip_replicate2_peak_1519	110	.	4.66201	11.01274	6.86955	61
chr9	116004910	116005132	/hpcnfs/data/BA/egaleota/m6atcells/rip_replicate2_peak_1520	176	.	6.15385	17.66266	12.94255	97
chr9	116050955	116051162	/hpcnfs/data/BA/egaleota/m6atcells/rip_replicate2_peak_1521	75	.	4.65568	7.51441	3.72070	132
chr9	117965096	117965377	/hpcnfs/data/BA/egaleota/m6atcells/rip_replicate2_peak_1522	183	.	8.23497	18.32095	13.55950	172
chr9	119148365	119148615	/hpcnfs/data/BA/egaleota/m6atcells/rip_replicate2_peak_1523	134	.	4.50704	13.48471	9.11107	122
chr9	119245378	119245737	/hpcnfs/data/BA/egaleota/m6atcells/rip_replicate2_peak_1524	84	.	3.66748	8.49124	4.59080	172
chr9	119958085	119958449	/hpcnfs/data/BA/egaleota/m6atcells/rip_replicate2_peak_1525	83	.	4.98823	8.39200	4.50045	197
chr9	121589846	121590150	/hpcnfs/data/BA/egaleota/m6atcells/rip_replicate2_peak_1526	340	.	12.63686	34.06984	28.13312	148
chr9	121590190	121590415	/hpcnfs/data/BA/egaleota/m6atcells/rip_replicate2_peak_1527	83	.	4.98823	8.39200	4.50045	137
chr9	122986040	122986240	/hpcnfs/data/BA/egaleota/m6atcells/rip_replicate2_peak_1528	70	.	4.09382	7.08488	3.34716	136
chr9	123371125	123371347	/hpcnfs/data/BA/egaleota/m6atcells/rip_replicate2_peak_1529	90	.	1.80155	9.01263	5.06414	67
chr9_random	437415	437721	/hpcnfs/data/BA/egaleota/m6atcells/rip_replicate2_peak_1530	371	.	12.16310	37.14837	31.02865	129
chr9_random	441421	441663	/hpcnfs/data/BA/egaleota/m6atcells/rip_replicate2_peak_1531	152	.	7.31608	15.22653	10.70192	158
chrM	699	988	/hpcnfs/data/BA/egaleota/m6atcells/rip_replicate2_peak_1532	65	.	1.53066	6.57262	2.91034	86
chrM	6569	6893	/hpcnfs/data/BA/egaleota/m6atcells/rip_replicate2_peak_1533	61	.	1.49238	6.18601	2.56568	157
chrM	11342	11560	/hpcnfs/data/BA/egaleota/m6atcells/rip_replicate2_peak_1534	94	.	1.86747	9.49101	5.48659	143
chrM	15131	15339	/hpcnfs/data/BA/egaleota/m6atcells/rip_replicate2_peak_1535	98	.	1.85137	9.83522	5.79860	43
chrX	7472605	7472820	/hpcnfs/data/BA/egaleota/m6atcells/rip_replicate2_peak_1536	115	.	3.44357	11.58689	7.38049	137
chrX	12733454	12733659	/hpcnfs/data/BA/egaleota/m6atcells/rip_replicate2_peak_1537	106	.	3.44413	10.66116	6.54214	102
chrX	12863243	12863443	/hpcnfs/data/BA/egaleota/m6atcells/rip_replicate2_peak_1538	203	.	5.44081	20.38982	15.47871	79
chrX	20240116	20240316	/hpcnfs/data/BA/egaleota/m6atcells/rip_replicate2_peak_1539	95	.	3.22028	9.57550	5.56493	133
chrX	33513384	33513606	/hpcnfs/data/BA/egaleota/m6atcells/rip_replicate2_peak_1540	198	.	8.48723	19.80413	14.92242	98
chrX	33535899	33536099	/hpcnfs/data/BA/egaleota/m6atcells/rip_replicate2_peak_1541	66	.	4.32314	6.66618	2.97315	37
chrX	34635448	34635654	/hpcnfs/data/BA/egaleota/m6atcells/rip_replicate2_peak_1542	161	.	7.57618	16.15723	11.56410	93
chrX	34639441	34639641	/hpcnfs/data/BA/egaleota/m6atcells/rip_replicate2_peak_1543	92	.	5.32078	9.29712	5.31061	60
chrX	34684506	34684706	/hpcnfs/data/BA/egaleota/m6atcells/rip_replicate2_peak_1544	64	.	4.03216	6.43393	2.78438	80
chrX	35231317	35231601	/hpcnfs/data/BA/egaleota/m6atcells/rip_replicate2_peak_1545	613	.	19.10514	61.33305	52.80318	124
chrX	39167316	39167541	/hpcnfs/data/BA/egaleota/m6atcells/rip_replicate2_peak_1546	104	.	3.27559	10.43994	6.33825	163
chrX	54319600	54319980	/hpcnfs/data/BA/egaleota/m6atcells/rip_replicate2_peak_1547	189	.	4.19149	18.96049	14.14863	185
chrX	65965527	65965755	/hpcnfs/data/BA/egaleota/m6atcells/rip_replicate2_peak_1548	115	.	3.98993	11.56049	7.35660	57
chrX	68812903	68813113	/hpcnfs/data/BA/egaleota/m6atcells/rip_replicate2_peak_1549	120	.	6.25858	12.05679	7.81297	102
chrX	71150128	71150346	/hpcnfs/data/BA/egaleota/m6atcells/rip_replicate2_peak_1550	112	.	4.25428	11.20432	7.02601	129
chrX	91434098	91434433	/hpcnfs/data/BA/egaleota/m6atcells/rip_replicate2_peak_1551	33	.	2.01575	3.38477	0.22826	319
chrX	91446067	91446279	/hpcnfs/data/BA/egaleota/m6atcells/rip_replicate2_peak_1552	177	.	7.16418	17.71946	12.99413	125
chrX	92111508	92111708	/hpcnfs/data/BA/egaleota/m6atcells/rip_replicate2_peak_1553	47	.	3.45776	4.73712	1.32715	75
chrX	92112141	92112342	/hpcnfs/data/BA/egaleota/m6atcells/rip_replicate2_peak_1554	79	.	4.71513	7.92019	4.08561	140
chrX	92622467	92622730	/hpcnfs/data/BA/egaleota/m6atcells/rip_replicate2_peak_1555	194	.	8.56437	19.42853	14.58888	167
chrX	93135616	93136045	/hpcnfs/data/BA/egaleota/m6atcells/rip_replicate2_peak_1556	291	.	4.89008	29.14153	23.56223	188
chrX	98455403	98455603	/hpcnfs/data/BA/egaleota/m6atcells/rip_replicate2_peak_1557	69	.	3.75362	6.93258	3.21769	72
chrX	98728917	98729123	/hpcnfs/data/BA/egaleota/m6atcells/rip_replicate2_peak_1558	115	.	5.97250	11.54715	7.34514	68
chrX	100677333	100677557	/hpcnfs/data/BA/egaleota/m6atcells/rip_replicate2_peak_1559	96	.	2.65943	9.66459	5.64486	96
chrX	102278478	102278688	/hpcnfs/data/BA/egaleota/m6atcells/rip_replicate2_peak_1560	110	.	3.53997	11.02618	6.88092	75
chrX	103040740	103040983	/hpcnfs/data/BA/egaleota/m6atcells/rip_replicate2_peak_1561	131	.	6.65098	13.16310	8.81105	84
chrX	103041691	103041891	/hpcnfs/data/BA/egaleota/m6atcells/rip_replicate2_peak_1562	83	.	4.98823	8.39200	4.50045	79
chrX	103046293	103046494	/hpcnfs/data/BA/egaleota/m6atcells/rip_replicate2_peak_1563	121	.	3.52756	12.17590	7.91108	141
chrX	104291277	104291519	/hpcnfs/data/BA/egaleota/m6atcells/rip_replicate2_peak_1564	120	.	5.80512	12.01482	7.77707	57
chrX	105938621	105938850	/hpcnfs/data/BA/egaleota/m6atcells/rip_replicate2_peak_1565	110	.	5.92918	11.08422	6.93061	97
chrX	106200445	106201360	/hpcnfs/data/BA/egaleota/m6atcells/rip_replicate2_peak_1566	172	.	5.16985	17.25708	12.57866	763
chrX	133268422	133268657	/hpcnfs/data/BA/egaleota/m6atcells/rip_replicate2_peak_1567	76	.	2.48266	7.66287	3.85451	180
chrX	138732402	138732617	/hpcnfs/data/BA/egaleota/m6atcells/rip_replicate2_peak_1568	117	.	3.88979	11.77531	7.55842	92
chrX	138732875	138733300	/hpcnfs/data/BA/egaleota/m6atcells/rip_replicate2_peak_1569	162	.	6.44481	16.20213	11.60575	95
chrX	148237920	148238122	/hpcnfs/data/BA/egaleota/m6atcells/rip_replicate2_peak_1570	92	.	5.32078	9.29712	5.31061	123
chrX	148341579	148341798	/hpcnfs/data/BA/egaleota/m6atcells/rip_replicate2_peak_1571	241	.	3.96902	24.19701	18.99730	49
chrX	148369081	148369394	/hpcnfs/data/BA/egaleota/m6atcells/rip_replicate2_peak_1572	64	.	4.03216	6.43393	2.78438	82
chrX	148490419	148490620	/hpcnfs/data/BA/egaleota/m6atcells/rip_replicate2_peak_1573	83	.	4.98823	8.39200	4.50045	80
chrX	156150627	156150836	/hpcnfs/data/BA/egaleota/m6atcells/rip_replicate2_peak_1574	111	.	5.98588	11.18366	7.00736	113
chrX	163645006	163645217	/hpcnfs/data/BA/egaleota/m6atcells/rip_replicate2_peak_1575	114	.	1.87594	11.47336	7.27915	157
