# Supplementary material for: m6A-Dependent RNA Dynamics in T Cell Differentiation
Source: Genes (Basel). 2019 Jan 8;10(1):28. doi: 10.3390/genes10010028 (PMC6356486; doi:10.3390/genes10010028)
Supplement: Supplementary file 1 [file genes-10-00028-s001.zip › Supplementary Files/README.txt]

File S1: R code to reproduce the analysis.
File S2: R functions necessary for the analysis.
File S3: KO RPKM expression data.
File S4: WT RPKM expression data.
Rep1.narrowPeak: narrowPeak file from macs2 analysis for the first replicate.
Rep2.narrowPeak: narrowPeak file from macs2 analysis for the second replicate.
